# Supplementary material for: Ontogenetic Sequence of Differential Gene Expression in Predator‐Induced Daphnia pulex
Source: Mol Ecol. 2026 Jul 1;35(13):e70446. doi: 10.1111/mec.70446 (PMC13322756; doi:10.1111/mec.70446)
Supplement: Supplementary file 2 — Data S2: DESeq2 quantification results (fragments per million values for each sample). [file MEC-35-e70446-s001.xlsx]

## Sheet: Fragments per million
	e18fc1	e18fc2	e18fc3	e18fc4	e18fc5	e18fc6	e18fn1	e18fn2	e18fn3	e18fn4	e18fn5	e18fn6	e18fs2	e18fs3	e18fs4	e18fs5	e18fs6	jI30fc1	jI30fc2	jI30fc3	jI30fc4	jI30fc5	jI30fc6	jI30fn1	jI30fn2	jI30fn3	jI30fn4	jI30fn5	jI30fn6	jI30fs1	jI30fs2	jI30fs3	jI30fs4	jI30fs5	jI30fs6	jI42fc1	jI42fc3	jI42fc4	jI42fc5	jI42fc6	jI42fn1	jI42fn2	jI42fn5	jI42fn6	jI42fs1	jI42fs2	jII56fc1	jII56fc2	jII56fc3
LOC124188507~GN	0	0	0	0	0	0	0.566736	1.24643	0	0.425253	0	0.235541	0	0.313958	0.155159	0	0	0.581619	0	0	0.149403	0.143478	0.15288	0	0	0	0	0	0	0	0	0.92609	0	0	0	0	0.534559	0	0	0.0940858	0	0	0	0	0	0.0746276	0	0.0934145	0
LOC124188612~TR	0.210204	0.261829	0.140843	0.15326	0.143686	0.591959	0.453389	0	0.460708	0.141751	0.155701	0.353312	0.407775	0	0.620636	0.0982663	0.154191	0.697942	0	0.243561	0.298805	0	0.611521	0.63877	0.171161	1.1673	0.178034	0.451345	0.429687	1.12701	0.524212	0.823191	0.245067	0.30951	0.165654	1.06444	0.712746	0	0.155435	0.0940858	0.394592	0.294938	0	0.664316	0.571987	0.29851	0.654098	0.186829	0.722275
LOC124188696~GN	3.73112	3.05467	7.88719	3.52498	2.29898	2.95979	2.04025	2.37955	1.84283	6.3788	3.89253	2.59096	3.9758	1.46514	5.2754	4.02892	3.31511	5.11824	5.6335	6.33258	2.24104	1.2913	3.66913	6.06832	5.99063	0.907903	6.76529	6.01793	4.12499	3.09927	4.98001	3.80726	5.39147	2.78559	2.98177	2.98043	4.98922	2.82159	2.17609	2.25806	3.4198	2.3595	5.19415	2.43582	2.09729	5.9702	4.57869	4.48389	4.33365
LOC124188799~GN	0.105102	0	0.281685	0.30652	0	0	0.226695	0.113312	0.115177	0.708755	0.155701	0	0	0.732569	0	0	0.0770955	0.697942	0.497074	0	0.747013	1.14783	1.07016	0.798463	1.36929	1.297	1.0682	1.05314	1.11719	1.69051	1.44158	1.13189	0.735201	1.08329	0.496961	0	0.356373	0.188106	0.155435	0	0.263062	0.0983126	0.389561	0	0.381325	0.373138	0.981147	1.49463	1.44455
LOC124189828~GN	0.262755	0.261829	0.281685	0	0	0.355175	0.113347	0.113312	0.115177	0	0.467104	0.235541	0.101944	0	0.155159	0	0.231287	0.116324	0.165691	0	0.149403	0	0.305761	0.159693	0	0	0	0.150448	0.171875	0	0.262106	0.411596	0.245067	0	0.331307	0.638664	0.356373	0.376212	0.466305	0.188172	0.131531	0.0983126	0	0.110719	0.381325	0.373138	0.654098	0.747316	0.361137
LOC124189984~GN	0	0.174553	0.140843	0	0.431058	0.118392	0.226695	0	0.230354	0	0.155701	0.117771	0	0.313958	0	0.0982663	0.0770955	0.232647	0.331382	0.487121	0.149403	0.286957	1.07016	0	0	0.1297	0.178034	0.300896	0.773436	0	0.262106	0.411596	0.122533	0.154755	0.331307	0	0.356373	0	0.155435	0.188172	0.131531	0.0983126	0.389561	0.442877	0.190662	0.29851	0.654098	0	0.361137
LOC124190315~GN	1.52398	2.61829	2.53517	0.766299	1.14949	1.4207	1.58686	0.793184	2.07319	2.12627	0.467104	1.76656	1.93693	0.418611	1.55159	1.86706	1.31062	1.62853	0	1.70492	0.59761	3.01304	1.5288	0.63877	2.05393	2.59401	0.89017	2.10627	1.28906	3.94453	0.917371	0.720292	0.735201	2.01182	1.15958	1.06444	0.712746	1.12864	0.466305	0.188172	0	0.884813	0.389561	0.885754	2.47861	0.59702	0.327049	0.186829	0.902844
LOC124190701~GN	0.262755	0.261829	0	0	0.431058	0.473567	0.226695	0.113312	0	0.567004	0	0.471083	0.407775	0.313958	0.620636	0.196533	0.308382	0	0.331382	0.243561	1.34462	0.143478	0.458641	0.479078	0.513482	0.389101	0.178034	0	0.601562	0.845256	0.524212	0.102899	0.490134	0.928531	0.331307	0	0.712746	0.188106	0.466305	1.22312	0.526123	0.39325	0.259708	0.553596	1.14397	0.820903	1.3082	0.84073	0.722275
LOC124190703~GN	0.052551	0	0	0	0	0	0	0	0	0.141751	0	0.117771	0	0	0	0	0.231287	0.116324	0	0	0.149403	0.286957	0	0	0	0.1297	0.534102	0.150448	0	0	0.262106	0	0.245067	0	0	0.425776	0	0.376212	0	0	0	0	0	0.332158	0	0.0746276	0.654098	0.280243	0.180569
LOC124190727~TR	8.25051	6.45845	9.99983	7.50974	6.89693	11.9576	7.02753	6.34547	5.64367	9.35557	9.65348	5.29968	8.05355	5.86055	12.4127	6.68211	10.0995	7.44472	11.9298	18.5106	12.1016	4.73478	10.8545	15.3305	12.6659	5.18801	12.9965	7.67286	12.4609	7.0438	7.47002	10.8044	7.47454	16.5588	9.27661	8.08975	9.44388	4.89076	6.99457	11.1021	8.02338	6.09538	6.36283	7.63963	6.67318	10.9703	11.2832	7.65999	9.20901
LOC124190763~GN	0.945919	0.785487	0	0.61304	0.71843	0.473567	0.566736	0.453248	0.115177	0.283502	0.311403	0.117771	0.101944	0.732569	0.620636	0.491331	0.308382	0	0.662765	1.46136	0.747013	0.430435	0.611521	0.958155	0.342322	0.389101	0.356068	0.451345	0.687499	1.12701	0.131053	0.308697	0.245067	0.928531	0.496961	0.425776	1.06912	0.564318	0.932609	1.12903	0.526123	0.589876	0.519415	0.664316	1.90662	0.746276	1.63525	1.21439	0.722275
LOC124192115~GN	0.105102	0.0872763	0.140843	0.30652	0	0.591959	0.226695	0.226624	0.115177	0	0	0.117771	0	0.104653	0.310318	0.196533	0.308382	0	0.165691	0	0	0.286957	0	0	0	0	0.178034	0	0.171875	0	0	0.102899	0	0.30951	0.165654	0	0	0	0	0.188172	0.394592	0.0983126	0	0.332158	0.190662	0.447765	0	0.0934145	0
LOC124192216~TR	4.99235	4.27654	3.66191	3.52498	3.01741	6.51154	3.51377	5.09904	2.9946	4.25253	4.82674	3.06204	3.46608	1.88375	5.43056	5.99424	4.62573	6.28148	5.13643	2.92273	3.43626	3.87391	3.97489	7.50555	8.38688	2.72371	6.94333	6.61972	6.35937	3.66278	6.6837	6.17394	5.39147	3.71412	6.62615	3.40621	7.66201	1.50485	3.73044	4.32795	2.76215	2.26119	2.85678	3.76445	3.81325	4.77616	9.48442	6.91267	7.22275
LOC124192538~GN	10.2475	7.68032	10.5632	6.43692	9.05222	7.69546	6.91418	11.4445	7.25615	10.2061	9.80918	8.59726	9.78659	5.44194	9.61985	8.64743	9.63694	11.865	14.9122	12.6652	12.4004	5.88261	8.40842	9.10247	10.2696	8.30082	12.8184	11.1332	8.76561	10.4248	10.2221	11.3189	7.84214	13.6184	9.60792	6.81242	8.19657	6.2075	6.06196	6.86826	7.76032	6.88188	9.73903	9.96473	9.53312	12.3882	12.2643	11.9571	10.8341
LOC124193234~GN	1.10357	1.39642	1.40843	1.07282	1.86792	1.4207	1.58686	1.24643	1.03659	1.27576	0.934208	0.824395	1.01944	0.732569	1.39643	1.27746	1.6961	2.4428	0.994147	2.92273	1.64343	0.573913	1.22304	1.91631	2.90973	0.648502	1.60231	1.65493	2.0625	0.563504	1.17948	1.44058	0.980268	0.464265	2.1535	1.27733	0.890932	0.940531	0.31087	1.03494	1.18378	1.08144	0.908976	1.99295	0.381325	2.01494	2.12582	1.58805	1.44455
LOC124193412~GN	3.88878	4.8002	4.22528	5.05758	5.02901	4.97245	4.19385	5.09904	2.53389	4.81954	5.29384	5.18191	3.87386	3.24424	6.20636	3.93065	3.70059	3.72236	4.30797	3.16629	2.53984	3.73044	4.73929	4.63108	4.45018	2.46431	5.51905	3.46031	3.4375	4.22628	2.49001	2.67537	4.0436	4.4879	2.65046	2.76755	4.81103	2.06917	4.66305	4.04569	2.23602	2.75275	4.15532	3.98589	4.00391	4.92542	6.05041	4.39048	4.87536
LOC124193557~TR	0.157653	0	0.563371	0	1.14949	0.828742	0.680084	0	0	0	1.86842	0	0	0	0.465477	0	0.231287	0	0	0.730682	1.49403	0.286957	0	0	0	0.389101	0	0	0.171875	0	0	0.205798	0	0.464265	0	0	0	0	0	0.376343	0	0.884813	0.389561	0.775035	0	0	0	1.02756	0
LOC124193866~TR	0.052551	0	0	0	0	0	0	0	0	0	0.155701	0	0.101944	0	0	0.0982663	0.0770955	0.116324	0.662765	0	0.149403	1.57826	0.917282	0.159693	0.171161	0.1297	0	0.150448	0.0859374	0	1.04842	0.102899	1.59294	0.154755	0.496961	0	0	0	0	0	0	0	0	0.110719	0	0	0.654098	0.84073	1.80569
LOC124194799~TR	2.4699	2.26918	1.40843	0.919559	1.29317	1.89427	2.38029	1.35974	2.07319	1.98452	1.71271	1.88433	1.6311	1.88375	1.70675	1.96533	2.46706	1.74486	1.98829	3.40985	1.64343	3.15652	2.2932	2.2357	3.08089	2.59401	2.84854	1.95583	3.60937	0.845256	2.75211	3.08697	1.96054	1.85706	2.31915	1.06444	1.2473	2.25727	2.02065	1.9758	0.657654	0.983126	1.16868	1.77151	1.90662	1.79106	2.61639	1.77487	1.80569
LOC124194854~GN	0.472959	0	0.281685	0.45978	0.287372	0	0.226695	0.453248	0.230354	0.141751	0.467104	0	0.203887	0.523264	0.155159	0.196533	0.0770955	0	0.165691	0	0.448208	0	0.458641	0	0	0	0.178034	0.451345	0.429687	0.845256	0.262106	0.720292	0.245067	1.08329	0.331307	0	0.178186	0.188106	0	0.282257	0.131531	0.0983126	0	0.110719	0.762649	0.149255	0.163525	0.280243	0
LOC124195560~GN	0.420408	0.261829	0.985898	0.61304	0.431058	0.118392	0.680084	0.679872	0	0.567004	0.622805	0.706624	0.917493	1.04653	0.465477	0.884396	0.308382	0.348971	0.497074	0.243561	0.59761	0.86087	0.611521	0.479078	0	0.518801	0.712136	0.300896	0.515624	0.845256	0	0.308697	0.3676	1.08329	0.331307	0.425776	0.356373	0.940531	0.31087	0.376343	0.920715	0.786501	1.6881	0.664316	0.953312	0.59702	0.327049	0.84073	0.541706
LOC124195989~TR	0	0.436382	0	0.766299	1.14949	0	1.58686	0	0	0	0	0	1.42721	0	0	0	0	0	0	0	0	0	0	0	0	0.259401	0	0	0	0	0	0	3.43094	0	0	0	0	0	0	0	0	0	0	0.442877	0	0.746276	0	0	0
LOC124196154~GN	0.210204	0.261829	0	0.61304	0.71843	0.947134	0.453389	0.113312	0	0	0.467104	0.117771	0.917493	0.313958	0.310318	0.884396	0.154191	0.348971	1.32553	0	0.896416	0.86087	0.15288	0.479078	0.684643	0.907903	0.89017	0.601793	0.515624	1.12701	0	0.411596	0	1.08329	0.993922	0.638664	0.178186	0.564318	0.932609	0.846772	0.920715	0.688188	0.389561	0.664316	0.953312	0.746276	0.817623	1.68146	1.62512
LOC124196157~GN	0.105102	0.174553	0	0	0.574744	0.118392	0.226695	0.339936	0	0.283502	0.155701	0.353312	0	0.209306	0	0.196533	0	0.232647	0.165691	0.487121	0	0	0	0	0	0.389101	0.178034	0	0.171875	0.281752	0.131053	0.411596	0	0.154755	0	0	0.356373	0	0	0.0940858	0.263062	0.491563	0.129854	0	0.190662	0	0	0.0934145	0.361137
LOC124197345~GN	0.472959	0.610934	0.845056	0.919559	0.71843	0.71035	0.340042	0.339936	0.921416	0.283502	0.934208	0.588854	0.305831	0.837222	0.310318	0.589598	0.385478	1.27956	0.331382	0.974243	0.59761	1.00435	1.07016	1.11785	0.171161	0.778202	0.534102	1.35403	0.429687	0.281752	0.393159	1.13189	0.122533	0.61902	0.662615	1.06444	0.712746	1.12864	0.466305	0.846772	0.394592	0.786501	0.779123	0.664316	0.762649	0.671648	0.327049	0.747316	0.902844
LOC124197712~TR	9.14388	11.2586	10.2815	5.97714	8.90853	11.0104	9.63452	9.63152	8.17757	9.35557	15.5701	12.837	10.6021	8.79083	12.5679	12.6763	10.0995	6.04883	10.2729	5.11477	6.72312	2.86957	4.12777	8.78309	8.90036	8.30082	7.29939	9.47824	9.02343	8.17081	9.17371	7.82032	9.68014	9.13055	9.93922	3.40621	3.56373	1.69296	4.04131	5.55106	7.10266	8.06163	7.27181	6.42172	5.91053	6.11946	5.55983	4.39048	10.2924
LOC124197735~TR	2.31225	4.10199	2.81685	3.0652	2.58635	4.49888	2.38029	2.49286	2.41872	2.26802	4.20393	3.88643	2.54859	1.9884	1.70675	4.32372	2.38996	3.95501	5.30212	6.57614	4.33268	1.86522	5.65657	2.2357	4.62134	2.98311	5.87512	7.52241	2.83593	2.81752	4.1937	3.49856	4.65627	3.24986	4.307	3.83199	2.49461	1.50485	1.70978	3.48117	3.02521	2.94938	2.85678	3.98589	1.33464	3.73138	4.57869	5.51145	5.41706
LOC124198190~GN	0.420408	0.0872763	0.281685	0.30652	0.143686	0	0.340042	0.113312	0.575885	0.141751	0.155701	0	0.203887	0.313958	0.155159	0.491331	0.385478	0.581619	0.165691	0	0.747013	0	0.15288	0.159693	0.342322	0	0.178034	0.300896	0.429687	0.281752	0.393159	0.514495	0.490134	0.464265	0	0	0	0.376212	0.31087	0.282257	0.263062	0.196625	0.129854	0.442877	0	0	0.163525	0.280243	0
LOC124198399~GN	0.052551	0	0.140843	0	0.143686	0	0.226695	0.113312	0	0.141751	0	0	0.305831	0.209306	0	0.0982663	0.154191	0.465295	0.662765	0	0.448208	1.00435	0.305761	0.159693	0.171161	0.778202	0.178034	0.300896	0.0859374	0.563504	0.131053	0.308697	0.245067	0.154755	0.165654	0	0	0	0	0	0.131531	0.0983126	0.129854	0.110719	0	0	0.490574	1.49463	0.722275
LOC124198402~TR	9.56429	8.20398	7.32382	8.42929	7.1843	10.0633	10.768	6.91203	9.55969	6.80405	7.00656	8.00841	9.5827	8.37222	7.75795	8.05783	9.86823	5.93251	6.95903	8.0375	8.66535	7.46087	6.87961	6.86678	6.50411	9.98693	6.23119	4.363	8.07811	8.17081	5.37317	7.71742	5.14641	13.6184	6.29484	4.04487	5.88015	6.39561	5.75109	6.11558	6.18195	5.21057	4.54488	5.86812	7.43583	6.26871	4.57869	5.23121	8.12559
LOC124199602~GN	0.157653	0.698211	0.422528	0.30652	0.143686	0.118392	0.453389	0.339936	0.460708	0	0.155701	0	0.203887	0.104653	0.310318	0.294799	0.231287	0.232647	0.165691	0	0.298805	0.143478	0	0.63877	0.684643	0.389101	0.712136	0.150448	0.515624	0.281752	0.131053	0.308697	0.3676	0.773775	0.496961	0	1.06912	0.752424	0	0.752686	0.394592	0.294938	0.649269	0.442877	0.571987	0.373138	0.490574	1.21439	1.08341
LOC124199640~GN	4.57194	5.1493	6.05623	5.21084	3.44846	4.38049	5.89406	4.53248	5.06779	3.68553	4.67104	3.65089	6.52439	5.23264	4.80993	5.20811	3.31511	5.35089	4.80504	4.14053	6.57371	6.74348	4.43353	5.90862	5.64831	5.31771	6.58726	4.96479	5.7578	3.38102	8.12529	5.24784	4.77881	6.03545	5.30092	2.76755	5.34559	2.25727	3.73044	4.70429	4.60358	4.52238	6.36283	3.54302	4.95722	4.77616	5.23279	4.29707	7.04218
LOC124199711~GN	0.210204	0.349105	0.704213	0.61304	0.431058	0.236783	0.566736	0.226624	0.230354	0.425253	0.622805	0.353312	0.917493	1.46514	0.155159	0.393065	0.385478	0.697942	0.331382	0.974243	0.149403	1.43478	0.458641	0.479078	1.36929	0.778202	0.534102	0.150448	0.0859374	0	0.786318	0.411596	0.3676	0.464265	0.496961	0.212888	0.890932	0.564318	0.777174	0.376343	0.263062	0.688188	0.519415	0.553596	0.190662	0.29851	0.817623	0.84073	0.902844
LOC124199746~TR	2.6801	2.44374	4.78865	3.37172	2.87372	2.13105	3.51377	2.60618	2.18836	2.26802	3.11403	1.64879	4.28163	1.7791	4.49961	4.02892	2.69834	2.4428	3.64521	4.62765	2.53984	1.2913	3.21049	4.3117	4.7925	2.20491	4.98495	4.51345	4.12499	1.97226	3.93159	3.49856	5.14641	4.17839	4.6383	1.49022	3.38554	1.88106	2.64239	1.9758	2.63062	1.17975	3.50605	2.65726	1.33464	3.95526	2.94344	4.57731	2.8891
LOC124199758~GN	11.8765	7.06938	18.0279	16.2455	7.61536	3.90693	11.7881	10.9913	13.2454	9.49732	11.2105	5.88854	10.5002	15.6979	13.9643	11.5954	8.86599	0.465295	0.662765	0.487121	0.298805	0.286957	0	0.958155	0.684643	0.259401	1.24624	1.50448	0.34375	0.281752	0.393159	0.308697	0.245067	0.464265	0	0	0.356373	0.376212	0.31087	0.188172	0.789185	0.39325	0.259708	0.664316	0	0.895531	0.327049	0.747316	0.361137
LOC124200206~GN	0.262755	0.0872763	0.140843	0	0.431058	0.355175	0	0.113312	0.345531	0.283502	0.467104	0.471083	0.101944	0.523264	0	0.294799	0	0.232647	0.497074	0.243561	0.747013	0	0	0.798463	0	0.259401	0	0.150448	0.257812	0.281752	0.262106	0.102899	0.122533	0.773775	0.662615	0	0	0	0.466305	0.0940858	0	0	0	0.221439	0.190662	0.447765	0	0	0
LOC124200538~TR	61.8	86.0545	69.5763	75.4039	63.9403	60.3798	74.6959	62.4349	50.4475	64.7803	72.8682	69.838	82.7783	44.0588	58.8052	75.7633	52.5791	53.0436	46.7249	46.5201	27.6395	46.6305	47.6987	40.2425	55.2849	37.8725	56.4368	54.4622	50.3593	28.7387	54.2559	43.8349	73.3975	26.3084	67.918	57.4798	50.2486	44.2049	56.112	46.4784	55.7691	53.4821	66.3553	57.9062	37.5605	50.8214	44.6422	52.5923	53.9901
LOC124200560~GN	11.5087	10.8223	18.0279	15.939	14.9433	12.7863	14.9618	12.1244	11.9784	8.64682	17.9056	10.3638	14.476	9.62805	17.6881	16.9018	13.4917	11.6324	10.4385	13.3958	13.745	9.9	12.5362	16.1289	15.4045	12.1918	18.3375	16.2484	15.8984	12.1153	10.3532	12.4508	14.0913	15.4755	15.5715	15.5408	14.2549	9.96962	9.7924	10.7258	10.654	10.7161	14.2839	10.4076	11.8211	14.7016	12.4279	13.1714	10.1118
LOC124200622~GN	0.788266	0.610934	0.281685	0.45978	0.287372	0.236783	0.226695	0	0.230354	0.425253	0.311403	0.824395	0.713606	0.627917	0.620636	0.393065	0.0770955	0.697942	0.994147	0.243561	0.298805	1.2913	0.764402	0.479078	0.513482	0.259401	0.178034	0.150448	0.515624	0.281752	0.786318	0.514495	1.1028	0.154755	0.993922	1.06444	0.356373	1.50485	1.55435	1.22312	1.31531	0.688188	1.6881	0.664316	0.762649	0.59702	0.654098	1.02756	1.80569
LOC124200769~TR	2.15459	2.26918	2.25348	2.14564	1.86792	3.78853	1.47351	1.58637	3.45531	2.97677	2.95832	2.0021	2.65054	1.25583	1.70675	2.16186	2.31287	1.62853	3.8109	1.70492	1.19522	0.717392	0.917282	0.319385	2.73857	1.81581	3.56068	2.85852	1.71875	1.12701	1.83474	1.33769	2.08307	1.70231	4.14134	2.34177	2.85098	2.06917	0.621739	2.91666	2.49908	1.17975	1.29854	1.21791	0	2.08957	3.27049	2.89585	1.80569
LOC124203497~TR	54.8107	51.2312	48.0273	54.7138	58.7676	65.7074	51.9131	48.7242	41.6941	42.8088	42.8178	43.6929	51.6854	36.1052	42.6687	54.0464	73.472	60.1394	62.1342	62.108	54.8308	47.2044	63.1396	77.2912	55.2849	40.7259	56.9709	51.9046	57.2343	59.1679	43.1164	61.3278	57.7133	58.4974	59.4697	51.306	39.3792	28.2159	44.9207	54.852	45.2466	42.8643	50.2534	47.6093	46.7123	42.5377	53.1455	48.3887	61.2128
LOC124203564~TR	2.73265	4.27654	4.92949	3.52498	4.88532	5.32763	2.60699	3.51267	4.72226	2.97677	4.98244	4.23975	6.42245	4.29076	4.18929	5.60118	4.00897	9.18957	10.9356	11.4474	17.7789	9.75653	9.63146	16.2886	12.8371	16.2125	17.2693	16.5493	12.9765	14.9329	15.3332	11.9363	12.2533	15.9398	15.4058	14.4764	10.1566	9.96962	4.19674	8.09138	14.9945	15.9266	12.8555	11.4041	12.3931	11.2688	10.7926	10.369	10.8341
LOC124204092~TR	0.367857	0.261829	0	0	0	0	1.24682	0	0.345531	0.708755	0	0	0	0	0.465477	0	0	0	0.497074	0	0	0	0	0	0	0	0	0	0	0.563504	0	0	0	0.61902	0.496961	0.425776	0	0	0	0	0	0.294938	0	0	0	0	0	0.560487	0
LOC124204847~GN	6.41123	8.29125	9.85898	8.58255	8.1901	6.62994	7.14088	4.64579	5.18296	7.93806	8.56357	7.89064	6.52439	6.17451	10.0853	6.58384	6.70731	11.9813	11.4327	17.0492	7.47013	10.0435	9.78434	11.0188	14.5487	12.3215	12.9965	15.0448	11.6875	9.57957	12.7121	11.0102	14.0913	7.73775	14.7432	6.17376	9.62206	6.95993	6.06196	7.24461	6.31348	6.78357	5.97327	8.85754	5.52921	7.16425	14.3902	11.8636	11.9175
LOC124205399~TR	6.93674	6.80755	9.01393	8.42929	7.75904	6.86672	0	4.87242	6.68026	6.6623	5.29384	8.47949	5.70885	2.72097	0	8.7457	8.86599	4.07133	7.12472	9.49887	6.27491	7.31739	7.49113	13.8932	10.0985	0	9.61384	11.1332	9.1953	9.29781	12.7121	6.89423	14.0913	8.20202	10.2705	0	5.52378	6.77182	5.59566	5.73923	4.99817	3.73588	5.84342	6.64316	3.81325	8.1344	10.6291	14.199	9.20901
LOC124205790~TR	2.41735	2.18191	5.07033	4.13802	2.73003	4.49888	3.74046	1.9263	1.4973	2.97677	1.55701	3.17981	3.66997	3.34889	2.32738	3.04625	2.15867	3.95501	3.31382	3.89697	3.88447	2.43913	3.82201	4.79078	4.62134	2.98311	4.09478	4.21255	3.26562	3.66278	3.40738	2.67537	3.55347	3.40461	3.81004	4.25776	3.02917	3.0097	3.73044	3.01075	2.89368	1.86794	3.11649	3.32158	4.76656	4.3284	5.88688	3.92341	6.31991
LOC124207075~TR	42.6189	41.5435	51.9709	49.6562	36.7836	39.5428	41.2584	44.5316	37.8932	44.9351	47.8003	36.8622	43.8358	38.3029	43.91	47.4626	45.8718	28.1503	36.9491	36.047	27.4901	22.3826	30.1174	24.912	34.5745	18.0283	26.7051	27.0807	26.125	26.2029	31.9769	27.474	29.163	26.3084	33.2964	25.7595	27.0843	22.3846	27.9783	31.8951	26.9638	26.0528	30.7753	28.1227	23.0701	34.254	26.6545	24.6614	26.0019
LOC124207425~TR	0.52551	0.523658	0.281685	0.30652	0.862116	0.473567	0.340042	0.906496	0.345531	0.283502	0.622805	0.235541	0.509718	0.523264	0.310318	0.294799	0.770955	0.232647	0	0.487121	0	0.143478	0.15288	0.63877	0.855804	0	0.178034	0.150448	0.601562	0	0	0.205798	0.3676	0.61902	0.165654	0.212888	0.712746	0	0.155435	0.376343	0.657654	0.196625	0.519415	0.221439	0.190662	0.671648	0.327049	0.280243	0.361137
LOC124207652~TR	3.62602	1.92008	1.26758	1.5326	4.59795	2.60462	6.2341	4.19254	0.921416	2.97677	2.33552	2.23764	2.54859	4.08146	3.10318	3.53759	0.308382	2.32647	6.79334	1.94849	2.98805	1.14783	1.5288	1.91631	1.36929	5.05831	2.49248	1.20359	1.71875	1.40876	3.14527	2.16088	0.735201	6.49971	1.15958	1.7031	1.96005	0.188106	1.39891	1.03494	3.4198	3.24432	1.81795	1.21791	1.14397	0.29851	0.981147	0.653901	2.34739
LOC124209028~TR	0.367857	0.261829	0.140843	0.45978	0.143686	0	0.566736	0.339936	0.115177	0	0.622805	0.117771	0.407775	0.523264	0.155159	0.294799	0.385478	0	0	0	0	0	0	0.159693	0	0	0	0	0	0	0	0	0	0	0	0.212888	0	0	0	0	0	0	0	0	0	0	0	0.186829	0
LOC124209143~GN	423.982	563.107	94.2237	263.76	626.04	440.299	845.117	619.703	586.596	402.998	379.444	998.46	122.027	476.798	448.099	371.348	776.814	4.8856	0.828456	0.487121	4.93029	6.45652	1.83456	9.58155	1.36929	1.94551	28.1294	11.4341	1.71875	1.12701	2.35895	0	3.55347	1.3928	0.828269	378.515	164.11	171.741	644.899	577.216	249.382	611.898	60.5118	801.829	169.88	362.988	10.7926	0.280243	0.722275
LOC124210417~TR	1.68163	3.92744	2.11264	2.91194	2.58635	3.55175	2.1536	2.03962	2.41872	2.26802	3.26973	3.76866	2.24276	3.34889	1.24127	1.96533	1.85029	2.21015	3.8109	1.46136	5.9761	2.58261	3.36337	5.11016	2.73857	5.70682	2.84854	4.81434	3.17968	4.50803	2.75211	2.46957	3.43094	5.10692	3.64438	3.40621	2.13824	4.51455	1.55435	2.91666	3.15674	4.22744	2.98664	1.55007	4.5759	3.13436	6.21393	3.92341	5.23649
MSTRG.100.3~TR	173.418	155.963	160.561	151.268	168.831	166.696	146.671	168.835	168.158	159.045	161.618	140.854	162.906	158.549	144.608	153.983	170.381	117.022	120.789	111.794	150.299	118.226	131.324	121.207	114.164	152.787	115.366	134.2	128.219	127.352	113.361	129.653	116.774	165.124	123.412	97.9285	102.992	116.061	77.4066	102.554	123.507	104.703	112.583	101.751	111.347	110.001	98.2783	107.8	91.0066
MSTRG.10002.2~TR	8.19796	11.8696	11.8308	9.96189	11.4949	11.7208	7.70761	8.83834	7.60168	8.36331	8.71927	7.6551	12.3352	7.22104	12.723	11.792	8.24922	13.0283	16.5691	12.9087	9.86057	13.0565	12.0775	15.9693	24.6472	9.33843	16.9132	16.2484	15.7265	16.9051	10.2221	15.3319	20.3406	12.3804	19.2158	11.7088	15.324	10.9102	13.9891	12.5134	10.5225	9.63463	12.8555	10.7398	10.6771	13.5076	21.9123	18.9631	15.3483
MSTRG.10004.1~TR	30.4271	24.961	27.6052	21.4564	29.8867	26.7565	43.412	28.328	33.9772	22.6802	23.5109	27.5583	32.0103	28.8842	18.9294	29.8729	32.303	46.8785	31.8127	39.7004	48.1076	44.0478	54.4254	41.5201	38.6823	54.4742	40.9478	42.8777	50.7031	52.4059	41.8059	41.0567	30.2658	61.1283	41.0821	32.1461	24.4115	35.5521	28.4446	36.8816	36.9601	43.1592	34.1515	28.8977	40.9924	27.2391	34.6672	41.1958	38.8223
MSTRG.10009.1~TR	4.62449	3.66561	8.45056	6.28366	5.89113	7.69546	4.87393	5.55229	5.41332	6.6623	5.60525	4.23975	4.8933	5.96521	5.58572	5.99424	5.2425	10.7018	12.5925	10.9602	14.7909	9.46957	12.6891	15.6499	16.7738	12.5809	16.5572	18.6556	14.0078	10.4248	13.6295	11.1131	14.5815	16.404	11.9271	6.59953	8.55295	5.83129	6.06196	6.86826	5.91889	6.98019	7.0121	8.74682	7.62649	9.32844	9.64795	12.0505	7.04218
MSTRG.10011.3~TR	3.94133	2.18191	4.78865	0	0	3.90693	4.98728	14.164	2.64907	1.13401	1.40131	0.824395	0.713606	2.40701	1.55159	3.63585	2.62125	2.67545	3.47951	0	2.53984	11.1913	1.07016	4.15201	3.08089	3.24251	4.98495	3.15941	6.18749	0	0	4.93915	7.59707	0	6.62615	0	5.52378	6.58371	0.932609	1.50537	4.60358	1.67131	7.92108	3.4323	2.28795	2.9851	2.12582	0	0
MSTRG.10024.1~TR	50.6592	34.0378	18.7321	22.6825	44.6863	38.0037	60.5274	50.6505	40.1968	32.7445	16.66	47.9327	43.9377	51.6985	33.9798	45.3007	43.6361	13.9588	30.1558	17.7799	22.7092	19.9435	20.1802	18.5243	25.6741	35.7973	10.1479	9.32779	27.2422	19.7226	12.0569	25.6218	11.028	43.3314	9.77357	22.3533	36.1718	41.9477	35.4391	39.7983	37.3547	47.8782	34.1515	44.5091	62.5372	27.1644	12.1008	17.0014	22.5711
MSTRG.10024.7~TR	3.04796	2.53101	1.83095	0.766299	2.15529	2.8414	4.87393	3.17274	2.76425	2.55152	2.64692	3.41535	1.93693	4.08146	2.48254	2.45666	2.54415	0.581619	0.331382	0.487121	1.49403	0.717392	1.07016	0.958155	0.684643	2.07521	0.89017	0.300896	1.375	0.563504	1.04842	1.33769	0.612667	2.47608	1.15958	2.55466	2.31642	1.69296	1.55435	2.06989	3.28827	3.73588	2.20751	1.66079	3.43192	2.08957	0.490574	1.02756	1.08341
MSTRG.10025.1~GN	1.26123	1.4837	0.140843	0.30652	1.0058	0.355175	2.04025	2.37955	0.345531	0.567004	0.467104	0.588854	1.01944	2.30236	1.55159	0.687864	0.154191	1.16324	0.994147	0.974243	0.747013	0.143478	0.458641	0.479078	0.513482	2.98311	1.0682	0	0	0.281752	0.393159	0.823191	0.122533	1.54755	0.828269	0.851552	0.534559	0.376212	0.31087	0	1.05225	0.884813	0.389561	0.110719	0	0.149255	0	0.0934145	0.180569
MSTRG.10029.3~TR	1.68163	1.57097	1.40843	2.2989	2.29898	0.947134	2.94703	1.24643	1.4973	1.27576	0.934208	1.41325	1.73304	6.17451	1.55159	1.86706	1.00224	2.4428	2.48537	2.19205	1.34462	3.73044	1.83456	1.27754	0.855804	1.4267	1.60231	1.20359	1.80469	2.53577	1.9658	1.02899	1.1028	1.85706	2.31915	1.49022	2.13824	1.88106	3.73044	2.06989	1.31531	2.45782	1.81795	1.88223	0.953312	2.08957	1.3082	1.77487	0.902844
MSTRG.1003.1~GN	3.04796	5.84751	5.49286	5.05758	2.87372	3.55175	2.04025	3.51267	2.9946	4.25253	7.62936	5.53522	4.58747	1.25583	3.4135	6.19077	4.31735	4.30398	5.13643	3.40985	2.98805	1.2913	3.05761	3.67293	3.25205	2.07521	4.80692	4.21255	2.66406	3.38102	3.80054	1.95508	4.77881	1.08329	4.47265	3.6191	4.81103	2.25727	1.24348	3.85752	5.26123	3.34263	4.15532	3.87517	0.381325	4.02989	4.08811	3.54975	3.97251
MSTRG.10033.1~GN	102.264	83.0871	109.012	109.121	66.0956	58.8407	73.9024	95.6353	90.1836	115.811	109.458	75.0199	101.23	64.4661	103.491	95.6131	97.8342	8.37531	11.9298	8.52462	9.71117	8.46522	10.5487	13.5739	9.75616	5.18801	9.96991	9.47824	7.1328	14.0876	9.30476	10.9073	11.028	11.7614	10.1049	42.5776	66.2853	44.0168	39.1696	42.3386	54.5853	38.7352	61.6805	40.5232	55.4827	74.0305	6.21393	5.60487	7.40332
MSTRG.10038.2~TRs	52.2883	43.3763	125.913	86.7451	39.9447	18.8243	54.7467	48.4975	57.4733	73.9941	82.0546	41.102	137.522	55.6753	94.1815	96.2027	61.4451	33.7339	45.3994	39.4568	25.3984	40.3174	28.4357	29.5431	39.1958	25.6807	35.6068	26.3284	34.2031	29.3022	31.4527	29.9436	46.9303	29.5582	32.6338	63.0149	108.159	111.359	44.4544	40.3628	114.169	63.8049	186.21	54.2524	114.969	117.315	52.3279	53.8067	46.9479
MSTRG.10047.1~TR	0.367857	2.9674	0	0	0	0.591959	1.81356	1.35974	0.575885	0	0	1.76656	0	0	0.620636	0	0	5.23457	0	1.2178	0	5.59565	0	1.27754	0	0	4.27282	1.50448	1.80469	1.40876	0	0.823191	0	0	0	1.7031	0	0	2.17609	1.69354	0.526123	1.17975	0	0	0	0	0	0	3.43081
MSTRG.10047.4~TR	7.725	8.64036	9.99983	11.188	6.03481	12.1943	7.36757	10.6513	7.37133	2.40977	5.13814	7.77287	7.33994	4.39542	8.6889	5.60118	9.25146	8.8406	17.2319	15.1008	10.1594	0	4.43353	0	13.5217	7.26322	9.61384	4.66389	10.1406	6.76205	7.20792	5.55654	5.51401	15.4755	12.2584	2.55466	5.70196	3.1978	4.04131	4.32795	8.41797	5.30888	3.89561	1.10719	7.62649	5.44781	0	9.62169	3.25024
MSTRG.10049.1~TR	9.40664	6.02207	185.771	44.2921	15.087	4.73567	8.95443	9.97146	13.7061	35.1543	43.9078	4.59306	144.352	20.198	79.9069	26.925	8.17213	3.72236	14.9122	1.46136	8.81475	4.16087	4.58641	3.67293	2.22509	6.74442	4.45085	3.46031	2.0625	5.63504	3.53843	1.64638	4.90134	6.03545	5.63223	26.611	31.539	41.9477	42.7446	7.24461	31.8304	19.0726	167.381	2.43582	56.0547	34.0302	3.76106	6.35218	7.22275
MSTRG.1005.2~TR	8.35562	12.306	10.9857	9.96189	11.0638	11.8392	10.8813	9.85814	5.41332	10.2061	11.2105	6.24185	10.1944	6.48847	8.99922	9.82663	9.55984	7.91001	7.78749	7.79394	4.48208	6.74348	6.57385	8.78309	9.07152	6.48502	9.96991	8.27465	8.24999	6.76205	7.73213	6.48263	12.0083	6.65447	6.95746	6.38664	8.90932	3.95023	8.85979	6.49192	6.18195	9.24138	7.79123	6.42172	5.52921	7.16425	10.7926	11.3032	11.0147
MSTRG.10055.1~TR	11.0357	11.7823	8.45056	9.19559	8.1901	9.70812	13.715	11.2179	10.3659	10.3478	9.34208	8.00841	12.8449	11.9304	11.0163	10.8093	12.7208	10.0038	8.45025	9.01175	6.87252	11.7652	10.5487	11.3382	10.612	7.39292	10.504	7.97375	12.289	8.17081	6.02844	11.1131	9.92521	14.8565	11.0988	6.59953	6.41471	8.46478	9.63696	9.22041	6.44501	4.91563	6.7524	5.86812	11.2491	5.9702	10.302	7.37974	10.2924
MSTRG.10058.2~TR	42.0408	15.4479	25.07	43.9856	15.5181	1.77588	30.1504	30.3676	50.2172	57.6927	39.3924	14.1325	30.5831	23.1283	31.0318	47.0695	30.3756	1.16324	2.31968	2.43561	2.39044	0.717392	1.07016	1.75662	0.684643	1.0376	0.89017	0.752241	1.375	1.40876	0.655265	0.92609	0.980268	1.54755	0.828269	12.3475	36.8846	20.6917	3.1087	4.13977	25.6485	11.3059	22.3348	7.41819	10.4864	25.448	2.28934	1.21439	1.08341
MSTRG.10061.1~TR	4.20408	3.05467	2.9577	1.99238	5.1727	2.72301	1.70021	3.05942	2.18836	2.40977	4.82674	3.76866	2.44665	3.03493	7.13731	2.94799	2.23577	3.37339	3.47951	2.67917	4.48208	1.72174	3.82201	2.55508	3.08089	2.46431	9.25777	4.51345	3.60937	3.94453	5.24212	4.93915	4.4112	4.4879	5.13527	2.34177	3.20735	2.06917	2.02065	4.6102	5.26123	3.34263	4.28517	5.42524	2.28795	4.02989	6.05041	5.7917	6.68104
MSTRG.10062.5~TR	0.105102	0.174553	0.140843	0	0.143686	0.591959	0.793431	0	0	0.283502	0.467104	0.117771	0.203887	0.313958	0.155159	0.294799	0.462573	0.116324	0.165691	0	1.19522	0	0	0.159693	0	0.778202	0.712136	0.300896	0.171875	0.563504	0.393159	0.514495	0	2.47608	0	0	0	0.188106	0	0.188172	0	0.39325	0.129854	0.110719	0.762649	0.0746276	0.163525	0	1.08341
MSTRG.10066.1~GN	22.9123	19.2008	8.87309	15.0195	18.5355	11.3656	20.1758	16.7702	15.5489	17.1519	9.80918	18.3722	13.6605	12.4537	16.602	15.4278	29.6047	5.46721	3.8109	9.49887	4.18327	5.02174	3.97489	8.30401	11.1255	5.83652	9.4358	6.77017	5.07031	10.4248	9.96003	11.216	6.12667	6.49971	6.12919	11.2831	8.90932	7.14803	9.94783	13.172	12.89	14.157	8.95991	9.85401	12.7744	12.9852	4.74221	3.26951	3.97251
MSTRG.10068.1~TR	1.57653	0	0	0	0	0.828742	2.04025	2.03962	0.806239	0	0	0	0	0.732569	0	2.94799	0	0.814266	1.15984	0	0	0	0	1.11785	0	0	0	0	0.601562	0	0	0	0.857734	0	0	0	1.2473	0	0	0.658601	0	0	2.33737	0.775035	0	0	3.10697	0	1.26398
MSTRG.10070.1~TR	17.8148	17.1934	14.9293	13.6401	18.2481	21.1921	19.269	16.6569	15.0882	14.3169	18.3727	16.6057	19.2674	17.1631	16.4468	19.1619	18.7342	21.5199	24.1909	20.4591	27.7889	25.8261	29.9645	28.2656	24.6472	20.8818	24.3907	19.8592	27.5859	21.9767	17.4301	28.1943	17.7674	41.7839	20.8724	13.6248	13.8985	14.6723	12.2794	16.465	12.2324	11.9941	19.3482	16.6079	22.6888	18.2091	17.1701	24.2878	18.2374
MSTRG.10071.2~GN	136.528	153.694	233.095	207.207	164.664	143.609	158.233	144.473	119.669	185.694	216.736	145.211	193.693	107.478	180.45	186.018	160.513	143.078	148.956	180.966	180.628	100.291	168.933	205.524	186.565	137.223	196.728	210.778	139.906	190.464	141.668	130.785	185.761	149.184	158.034	144.764	213.824	118.883	122.016	152.325	214.395	172.44	184.782	140.946	183.608	190.972	161.726	137.132	143.913
MSTRG.1008.1~TR	0.99847	1.04732	1.9718	1.5326	1.86792	1.89427	0.793431	1.58637	0.806239	1.27576	0.311403	2.47318	0.815549	0.732569	0.930954	0.982663	0.770955	11.6324	59.8145	18.0235	20.4682	5.16522	11.466	14.2126	10.9543	2.46431	16.7352	11.2836	6.27343	15.7781	15.9885	6.79133	12.9885	10.0591	14.7432	2.98043	17.9968	5.83129	2.79783	5.45698	1.97296	2.45782	4.41503	3.65374	2.09729	6.79111	8.0127	5.1378	2.34739
MSTRG.10080.2~TR	34.4735	41.4563	34.5064	34.79	30.3177	43.5681	28.4502	31.6141	27.1818	35.296	41.1051	31.7981	29.1559	15.2793	36.4624	35.0811	37.3142	26.8708	32.4755	31.4193	20.3188	16.2131	22.4734	23.6345	35.4303	14.6561	32.5802	35.8067	27.9297	17.7504	23.1964	25.416	27.325	28.0107	27.3329	32.359	32.9645	18.4344	23.937	31.7069	27.3584	28.5107	27.6588	27.7905	18.8756	39.7765	31.8873	27.0902	29.7938
MSTRG.10082.2~TR	0	0	0	0	0	0	0.566736	0.679872	0	0	0	0	0.509718	0	0	0.491331	0	0.581619	0	0	0	0.430435	0	0	0	0	0	0	0	0	0	0	0	0	0	0	0	0	0	0	0	0.39325	0	0	0	0	0	0	0
MSTRG.10089.1~TR	120.027	148.108	104.646	121.842	104.172	134.138	91.8113	123.283	112.298	106.313	121.136	133.199	94.3998	60.3846	120.869	126.862	127.516	45.5989	61.4714	31.6629	43.9244	38.3087	36.3855	39.9231	54.6003	38.521	62.1339	51.0019	45.6328	41.1358	46.1307	44.0407	53.057	53.8548	53.5062	113.256	96.2206	74.8662	86.8881	110.363	100.884	106.669	80.2496	108.948	72.4517	111.941	49.3844	59.4116	55.6152
MSTRG.10089.2~TR	0.893368	0	0	1.07282	5.1727	8.87938	2.1536	1.81299	1.03659	0.425253	0.467104	1.88433	0	1.56979	0.620636	0.294799	1.54191	4.07133	0	0	0	0.430435	3.36337	6.86678	1.88277	0	0	0	10.3984	5.35329	1.70369	0.823191	1.838	2.94035	0	1.49022	0	0.752424	0.932609	0.282257	0.263062	0.491563	0.649269	1.43935	0.381325	0.671648	0	1.58805	0
MSTRG.10094.5~TR	1.99694	3.57833	4.78865	6.8967	2.29898	0.71035	5.44067	5.77891	0.691062	3.82728	0.934208	3.76866	3.66997	7.84896	0.775795	5.89598	0.616764	0.581619	0	0	3.43626	3.44348	0.764402	0	0	6.22562	4.98495	0	3.09375	1.40876	2.09685	2.77827	1.34787	3.0951	6.12919	1.7031	1.78186	5.45508	3.575	3.57526	2.49908	3.04769	1.55825	2.65726	1.33464	1.26867	5.88688	1.58805	0.722275
MSTRG.10094.6~TRs	34.7362	30.9831	48.7316	49.9627	32.042	29.006	26.4099	35.3533	23.4961	40.3991	34.8771	31.327	40.5736	23.2329	44.0651	38.9134	37.4684	30.8258	44.7366	30.4451	29.2829	14.2044	30.2703	37.0487	26.1876	17.8986	31.334	34.1517	21.4843	27.3299	23.7206	25.8276	28.4278	25.6893	21.3693	33.2105	27.2625	23.3252	20.5174	18.1586	28.5422	21.4321	27.1394	26.7941	32.0313	27.4629	27.7992	35.3107	30.3355
MSTRG.10096.2~TR	0.210204	1.04732	1.83095	0	0.287372	0.473567	0.340042	0	0	0.567004	1.08991	0	0	0	0	0.294799	0.154191	0.581619	0.662765	0	0.896416	0.86087	0.611521	1.91631	1.88277	0.259401	2.49248	0.601793	0.859374	0	1.04842	0	0.857734	0.30951	1.32523	0.638664	2.13824	0.752424	0.31087	0.564515	1.18378	0.589876	1.29854	0	1.33464	0	1.14467	0.747316	0.902844
MSTRG.10106.4~TR	4.36174	4.71292	7.6055	4.90432	4.31058	3.07818	2.04025	2.03962	2.9946	5.24479	4.82674	1.88433	2.85442	0.627917	5.43056	3.93065	4.70283	0.348971	0	0.730682	0	0	0	0	0	0	0.356068	0	0	0	0.262106	0.205798	0	0	0.165654	0	4.98922	0	2.33152	2.54032	1.05225	2.65444	2.46722	4.65021	0.381325	0.970158	0	0.0934145	0
MSTRG.10106.5~TR	87.2347	64.6718	87.745	79.3886	78.4525	38.3589	51.0063	78.6385	52.6359	66.056	71.934	49.9348	59.739	31.3958	80.8378	84.9021	75.862	10.1202	3.47951	9.74243	6.27491	2.0087	4.43353	4.47139	7.35991	3.50191	9.96991	9.77913	5.67187	1.97226	12.0569	7.30582	4.90134	8.66629	4.96961	71.7433	83.5694	47.779	73.2098	71.4111	49.7186	50.2377	52.0714	72.5211	20.4009	80.3739	0	0	0.361137
MSTRG.10106.6~TR	132.429	120.354	144.505	154.026	109.345	82.519	84.6704	121.697	96.1728	141.184	146.671	93.1566	121.007	49.1868	146.936	149.66	143.629	6.63045	3.47951	12.4216	4.93029	2.86957	3.97489	8.30401	6.67527	4.28011	9.79187	9.92958	9.28124	4.78978	4.98001	5.55654	2.32814	6.65447	5.63223	105.805	122.77	67.1539	70.5674	109.516	109.96	86.1218	89.2095	96.3257	60.8213	127.091	2.61639	0.747316	2.34739
MSTRG.1011.4~TR	1.62908	4.45109	1.12674	2.14564	2.87372	11.0104	3.17372	3.85261	1.95801	1.27576	1.86842	4.71083	1.12138	1.67444	1.24127	1.76879	3.23801	5.81619	9.94147	4.87121	5.07969	8.17826	3.05761	4.15201	3.59438	6.09592	4.09478	5.26569	3.69531	5.07154	5.11107	4.11596	11.8857	3.40461	4.14134	0.425776	1.60368	0.188106	2.48696	2.91666	1.7099	2.94938	1.29854	1.32863	0.762649	0.522393	7.68565	8.78096	9.75071
MSTRG.1012.5~TR	33.6852	15.1861	8.30972	8.27603	3.73584	18.3507	35.1377	18.1299	14.0516	15.0256	0.934208	28.0294	12.743	31.3958	7.60279	18.8671	12.104	0	2.65106	14.6136	8.21714	13.9174	0.917282	0.958155	5.81947	4.40981	2.84854	5.11524	7.1328	0	10.4842	7.61452	2.08307	8.35677	5.79788	18.3084	5.16741	17.8701	15.8544	14.301	2.10449	7.47176	10.3883	11.6255	9.34245	2.61196	2.61639	10.7427	12.6398
MSTRG.1012.7~TRs	18.1827	40.9326	42.3936	53.4877	61.3539	56.828	33.7775	34.3335	25.2238	29.626	52.7827	23.6719	47.3019	4.29076	49.6509	44.1216	54.044	27.5687	41.0914	18.9977	40.7869	10.4739	47.5458	45.0333	26.7011	43.0605	34.1825	25.2753	24.4922	31.5562	21.3616	18.4189	36.3924	65.6162	28.4924	14.4764	27.2625	6.0194	13.8337	36.6935	36.8286	33.328	27.0096	39.3053	36.9885	38.881	24.6922	34.5634	25.0991
MSTRG.10121.4~TR	0.735715	0.698211	0.704213	0.919559	0.574744	0.947134	0.906778	0.906496	0.691062	0.425253	1.08991	0.706624	0.305831	0.313958	0.620636	0.393065	0.385478	1.39588	2.15399	1.70492	1.79283	0.717392	0.764402	0.798463	1.02696	0.389101	0.712136	1.05314	0.773436	0.563504	1.04842	1.44058	0.612667	1.3928	2.1535	1.49022	0.712746	0.940531	1.70978	1.41129	1.18378	0.688188	0.779123	0.442877	1.5253	1.26867	1.3082	1.68146	1.26398
MSTRG.10124.1~TR	1.73418	1.74553	0.985898	1.22608	3.30478	2.24944	0.906778	2.94611	1.61248	2.40977	2.33552	1.41325	2.54859	0.732569	1.86191	1.67053	2.23577	3.37339	2.65106	3.16629	1.64343	1.57826	3.51625	2.39539	3.42322	2.20491	4.27282	3.00896	3.17968	2.81752	2.49001	1.64638	3.06334	2.78559	4.307	1.06444	3.20735	0.940531	1.86522	2.6344	2.36755	1.96625	2.33737	2.3251	0.571987	3.20898	3.43402	2.98926	2.34739
MSTRG.10129.4~TR	5.67551	4.88748	4.64781	5.67062	5.31638	5.09084	5.44067	6.79872	6.79544	3.96903	4.35964	4.47529	5.6069	5.02333	3.72381	5.01158	6.63021	6.74678	6.62765	7.55038	9.86057	6.6	7.7969	7.98463	5.99063	6.35532	7.29939	6.61972	7.73436	8.45256	4.4558	6.99713	5.26894	9.13055	4.96961	5.3222	5.16741	4.70265	4.81848	5.83332	5.1297	4.62069	4.15532	5.97884	5.71987	4.92542	5.72336	7.56657	4.69479
MSTRG.10133.1~GN	8.46072	6.54573	5.63371	5.51736	7.47167	9.58973	10.0879	7.70522	9.67487	6.0953	5.60525	10.3638	6.32051	10.7792	3.56866	6.87864	6.63021	7.56104	6.13057	3.89697	9.71117	9.75653	9.63146	7.34586	5.99063	10.8948	6.23119	6.61972	7.47655	6.76205	7.60107	9.0551	4.4112	14.547	7.28876	7.2382	3.9201	14.108	6.06196	7.24461	5.91889	6.29201	6.23298	6.75387	11.0584	6.04483	8.0127	12.4241	12.0981
MSTRG.10146.4~TR	19.0235	25.3101	23.6616	19.3107	16.8113	22.0209	14.8485	16.4302	16.8158	18.1441	17.1271	20.1388	15.8013	13.9188	14.4298	17.0001	22.7432	28.2667	22.3683	28.253	25.249	24.3913	22.7792	26.6687	28.755	23.3461	29.3756	26.4789	23.9765	25.3577	23.8516	29.532	26.0996	22.13	27.8298	0	7.8402	0	0	6.02149	8.28644	11.5026	7.53152	5.09309	0	1.56718	0	0	0
MSTRG.1015.2~TR	2.78521	2.61829	4.50696	6.43692	2.29898	5.91959	1.81356	0.56656	1.03659	3.26028	6.53945	3.53312	2.85442	1.36049	4.49961	6.19077	2.15867	4.07133	0.662765	2.43561	4.18327	3.15652	3.21049	2.076	5.81947	4.40981	6.23119	2.70807	5.41406	4.50803	7.20792	1.44058	10.0477	1.08329	8.61399	0.851552	3.74191	3.38591	2.64239	5.36289	1.57837	3.44094	2.98664	3.4323	1.14397	6.04483	4.90574	1.77487	4.33365
MSTRG.10158.2~TR	3.52092	3.3165	4.64781	3.67824	3.01741	2.95979	2.94703	3.7393	4.95261	3.54378	3.89253	2.8265	3.66997	3.55819	3.10318	3.24279	3.4693	2.4428	0.994147	1.70492	0.448208	1.86522	1.22304	0.798463	1.54045	2.46431	1.78034	1.50448	3.17968	1.12701	1.44158	1.95508	1.96054	1.3928	1.98784	1.7031	2.13824	1.69296	3.1087	2.06989	1.57837	1.573	1.81795	1.99295	1.5253	1.86569	1.63525	1.02756	1.98626
MSTRG.10160.2~TR	0.788266	0.349105	0	0	0.431058	0	1.58686	1.13312	0	0	0	0	0	0	0	0	0	0	0	0	0	0	0	0	0	0.648502	0	0	0.34375	0	0	0	0	0	0	0	0.356373	0	0	0	0.131531	0	0	0	0	0	0	0	0
MSTRG.10163.5~TR	8.98623	13.3533	6.33792	7.20322	10.7764	18.1139	6.00741	9.06496	6.91062	6.6623	7.62936	12.9548	4.68941	3.24424	7.44763	7.2717	10.9476	9.3059	8.94732	12.4216	4.78088	7.17392	5.80945	6.06832	12.6659	6.35532	10.1479	9.77913	6.10155	8.17081	10.8774	7.30582	14.9491	3.86888	12.0927	8.30264	5.52378	2.25727	6.99457	7.62095	3.28827	7.47176	4.54488	5.2038	1.33464	5.89558	12.2643	15.787	16.7929
MSTRG.1017.1~TR	947.916	952.709	1004.35	956.495	1012.56	836.082	808.166	988.194	915.196	940.093	968.462	979.97	965.203	1054.59	1047.63	915.055	814.668	777.391	846.682	813.249	729.832	901.905	935.475	763.809	748.486	636.31	783.35	830.173	725.226	816.517	844.112	793.865	879.3	766.502	728.545	724.458	877.568	931.125	854.115	733.493	703.558	686.222	819.767	813.122	722.991	862.321	633.821	708.362	653.117
MSTRG.1017.2~TR	99.1638	93.7348	78.731	90.2701	87.9358	74.1132	100.539	93.0292	121.742	92.5635	83.7673	101.283	84.1035	176.026	92.6299	79.7922	81.1816	77.4716	90.136	87.6818	75.8965	111.483	73.3825	68.9872	80.959	84.824	67.831	90.4194	89.3749	74.946	80.0734	94.0496	70.4567	81.5559	70.7342	71.3175	82.1439	129.981	107.561	80.067	75.6302	63.1167	66.0956	72.2997	72.6423	64.926	63.4475	60.0655	49.2953
MSTRG.10174.1~TR	18.8658	10.8223	13.9434	12.8738	17.8171	16.8116	17.2288	18.9231	17.8524	10.7731	25.3793	13.5436	31.2967	12.8723	34.135	25.3527	25.1331	28.1503	41.0914	19.2413	18.0777	23.2435	23.2378	33.3757	46.7269	21.9194	35.0727	24.3726	34.4609	29.3022	33.1564	26.3421	37.0051	19.8087	36.7751	11.0702	11.5821	12.9793	8.39348	11.8548	16.9675	9.92957	24.6722	10.1862	15.4436	23.6569	29.5979	28.1178	36.6555
MSTRG.10174.2~TR	0.052551	0	0.281685	0.30652	0.143686	0.118392	0.793431	0.56656	0.115177	0.141751	0.467104	0	0.407775	0.313958	0.155159	0.687864	0.308382	0.232647	0	0.487121	0	0.717392	0.15288	0	0	0	0.712136	0	0	0	0.131053	0.205798	0	0.154755	0.496961	0	0	0	0.155435	0.0940858	0	0	0.389561	0	0.190662	0.149255	0.163525	0.0934145	0.180569
MSTRG.10178.1~TR	6.93674	6.80755	6.47876	9.34885	3.59215	5.32763	4.53389	6.34547	4.26155	5.38654	6.53945	5.88854	6.21856	3.7675	4.34445	6.97691	6.78441	4.4203	5.6335	6.08902	4.93029	4.87826	5.19793	3.99231	5.13482	5.05831	4.98495	6.16838	6.61718	1.97226	5.37317	6.37973	6.98441	5.72594	7.78573	4.47065	5.52378	2.25727	1.55435	3.19892	4.73511	3.04769	3.89561	3.21086	4.19457	6.11946	4.90574	4.67072	5.59763
MSTRG.10181.2~TR	1.41888	1.4837	1.9718	1.22608	2.0116	0.947134	1.36017	1.13312	0.921416	0.283502	1.71271	1.17771	1.73304	1.36049	1.39643	1.1792	1.6961	3.37339	2.48537	1.94849	2.39044	2.43913	1.83456	3.51324	2.73857	3.24251	2.84854	2.25672	2.75	2.53577	3.14527	2.77827	3.18587	3.40461	3.14742	2.12888	0	1.31674	1.39891	1.41129	1.18378	0.884813	1.16868	1.88223	2.28795	1.41792	3.43402	3.82999	2.70853
MSTRG.10210.5~TR	9.24898	6.72028	5.63371	4.90432	12.357	9.82651	14.1684	5.89222	8.5231	6.9458	8.71927	8.12618	16.311	26.8958	7.44763	6.68211	7.78665	23.0321	20.8771	10.4731	47.0618	34.7218	33.7865	22.9957	13.0082	39.818	12.1063	14.1421	23.5468	17.7504	24.638	21.9175	11.2731	40.3911	11.5958	20.4373	8.90932	23.8895	20.9837	18.2526	12.89	14.157	19.9975	15.39	26.5021	10.3732	12.1008	17.8422	14.9872
MSTRG.10213.2~TR	10.1949	12.4805	12.8167	10.5749	10.3454	10.0633	9.52117	12.9176	9.09898	11.0566	11.3662	12.0126	10.7041	8.58153	11.6369	11.8902	12.6437	10.5855	12.4268	9.49887	8.06774	10.6174	10.0901	10.0606	13.5217	11.2839	12.1063	12.0359	10.6562	8.17081	10.8774	11.216	10.2928	10.8329	10.2705	9.15419	8.55295	7.14803	9.17066	8.37363	9.07562	6.39032	9.60918	6.97531	6.48252	8.6568	12.4279	9.99535	10.473
MSTRG.10223.4~TR	0.472959	0.610934	0.281685	0.30652	0.287372	0.118392	0.226695	0.453248	0	0.141751	0	0.353312	0	0.104653	0	0	0.154191	0.348971	0.331382	0	0	0.573913	0.305761	0.159693	0.513482	0.389101	0.178034	0.150448	0	0.281752	0	0.308697	0.3676	0.154755	0.662615	0.212888	0	0	0.155435	0.470429	0.526123	0.196625	0.389561	0.332158	0	0.29851	0	0.653901	1.08341
MSTRG.10228.1~TR	6.72653	14.6624	7.32382	10.5749	7.32799	13.3783	6.57414	8.04515	9.09898	13.8916	12.7675	12.1304	8.76716	3.45354	11.4818	12.0868	7.78665	7.44472	7.62179	7.06326	6.12551	5.73913	4.89217	5.11016	9.41384	4.53951	12.1063	9.62868	6.70312	4.50803	8.51845	6.89423	10.0477	6.65447	8.9453	9.15419	12.8294	6.95993	10.2587	12.1371	8.41797	7.37345	11.2973	8.41466	4.38523	13.7315	9.64795	9.52828	13.1815
MSTRG.10232.1~TR	0.52551	0.698211	1.9718	0.919559	0.431058	2.24944	0.566736	1.24643	0.806239	1.27576	0.155701	0.706624	0.815549	1.04653	1.24127	0.78613	1.00224	24.079	11.267	28.7402	8.51595	25.9696	21.5561	16.1289	23.7913	11.673	19.5837	18.5051	17.789	10.7066	23.8516	15.9493	36.3924	13.3089	32.1368	4.68354	2.49461	2.63349	5.44022	3.48117	3.4198	3.24432	3.89561	4.09661	1.33464	2.1642	14.0631	13.7319	50.7398
MSTRG.10232.11~TR	0	0.698211	0	0	1.29317	1.06553	0	1.13312	0	0	0	0	1.01944	0.313958	0	0	0	0	3.8109	0	1.49403	0	1.22304	2.87447	0	1.6861	0	1.35403	0.601562	0	2.88317	1.44058	0.857734	4.33314	0.662615	0	0	0.564318	0.777174	0.846772	0	1.17975	1.55825	0	0	0	0	0	1.26398
MSTRG.10232.13~TR	47.6638	38.838	50.7033	57.779	41.2379	20.9553	16.662	37.5063	30.2915	30.6182	53.0941	25.3207	37.2094	18.4189	27.4631	44.7112	30.4527	160.992	180.438	125.677	75.1495	53.087	62.0694	184.285	192.727	81.9706	131.567	112.535	142.054	219.485	255.815	163.301	196.666	62.3663	151.739	187.342	207.053	106.844	135.384	163.239	185.327	118.467	191.404	197.08	134.036	327.69	304.646	168.426	165.04
MSTRG.10232.14~TR	84.5546	77.4141	44.3654	65.442	92.9648	75.6523	51.573	86.3438	111.146	73.0018	49.3573	74.7844	90.7299	166.712	79.5965	75.4685	97.2945	38.0379	52.1927	26.061	41.8327	45.4826	44.9468	29.7028	27.5569	31.2578	25.2808	28.8861	28.875	51.2789	35.9085	29.1204	39.0882	34.6651	44.7265	39.8101	37.7755	52.6697	56.8892	60.9676	37.8809	38.1453	35.7098	31.555	32.0313	26.7913	35.6484	75.946	105.994
MSTRG.10238.3~TR	10.4051	9.51312	12.1125	8.73581	8.90853	7.34029	9.74787	9.4049	9.32933	9.21382	9.34208	11.306	9.68465	15.2793	10.5508	12.5781	9.79113	48.9723	73.0698	50.6606	38.8447	40.0305	53.5081	53.1776	64.8699	39.0398	52.6981	30.8419	50.9609	49.0248	61.5949	45.0697	68.8638	28.9392	64.7706	11.496	8.37476	11.6626	6.21739	4.23386	13.6792	12.9773	14.0242	8.6361	10.8678	11.1941	62.7934	65.6704	72.7692
MSTRG.10249.5~TR	3.36327	3.57833	1.69011	2.75868	4.88532	2.24944	2.60699	2.8328	2.87942	0.708755	1.40131	3.65089	1.42721	3.55819	2.17223	2.06359	3.08382	0.116324	0	0	0	0.573913	0	0.479078	0	0	0	0.150448	0	0	0.262106	0	0	0	0.165654	0.212888	0	0.188106	0	0	0.263062	0.196625	0	0	0	0	0	0.280243	0
MSTRG.10254.1~TR	1358.39	558.743	1993.77	1446.16	816.136	308.766	923.214	1140.26	1180.79	808.69	1021.09	512.42	1281.53	1855.81	1108.46	1123.87	1154.97	35.7114	82.5142	91.3353	66.1854	66	50.1447	108.751	30.1243	35.5379	85.4563	68.9053	33.6015	38.3183	39.447	19.1392	30.1432	40.3911	26.6703	60.886	50.0704	59.4415	70.1011	65.3896	78.3923	81.1079	84.9244	53.3667	35.6539	100.299	53.636	74.5447	33.4052
MSTRG.10254.52~TR	0	0	0	0	0	0	0	0	0	0	0	0	0	0	0	0	0	31.989	0	0	36.6036	14.0609	45.4055	0	43.1325	63.5532	0	21.5141	65.3124	25.6394	34.0738	72.3379	39.4558	65.7709	44.2296	0	15.1458	22.9489	0	0	0	0	0	20.4831	41.3737	0	0	0	32.1412
MSTRG.10254.58~TR	0.420408	0.436382	0	0	0.431058	0	0.680084	0.339936	0	0.425253	0	0.353312	0.203887	0.732569	0.465477	0.196533	0	0.116324	0.497074	0.243561	0.747013	0.86087	0.305761	0	0.171161	1.0376	0	0	0.0859374	0	0.262106	0.411596	0	0.30951	0	0	0.178186	0	0	0	0.131531	0	0.259708	0	0	0.0746276	0	0	0
MSTRG.10262.1~TR	0.840817	0.610934	0.422528	1.5326	0.287372	1.4207	2.38029	1.35974	0	0.850507	1.24561	0.942166	0.611662	1.88375	1.08611	1.08093	0.69386	0.581619	2.15399	0.730682	3.28686	1.72174	0.917282	2.2357	1.19813	0.907903	1.0682	0	0.945311	0.281752	0.917371	0.720292	0.735201	1.3928	1.49088	1.27733	2.31642	3.38591	2.02065	1.41129	1.84143	1.08144	2.46722	0.775035	4.95722	1.64181	3.10697	4.67072	11.3758
MSTRG.10262.2~TR	0.52551	1.13459	1.26758	1.07282	1.86792	2.72301	0	1.69968	0.691062	0.425253	0.622805	1.76656	1.12138	1.25583	0.930954	0.294799	2.38996	1.86118	4.80504	2.92273	2.83865	1.00435	2.59897	3.99231	2.22509	0	1.42427	2.10627	1.28906	4.22628	1.44158	1.33769	1.96054	3.40461	2.1535	1.27733	2.13824	3.57402	3.26413	5.08063	2.23602	0.983126	1.55825	2.65726	4.00391	3.73138	9.15737	11.1163	10.8341
MSTRG.10270.1~GN	1.20867	0.872763	0.704213	0.15326	0.431058	0.118392	0.793431	2.60618	0.575885	0.283502	0.622805	1.29548	0.509718	1.46514	1.08611	0.78613	1.15643	0.697942	0.165691	0.487121	0.59761	0.430435	1.37592	14.532	5.30598	13.7482	6.23119	9.77913	10.5703	30.1475	37.7433	50.6263	25.9771	42.2481	21.7006	0.212888	0.356373	0.752424	0.31087	0.282257	8.41797	6.58694	7.27181	6.64316	32.7939	10.4479	0.490574	0.280243	0.541706
MSTRG.1028.4~TRs	74.5174	92.3384	45.0696	66.055	100.437	124.903	70.0486	73.8794	63.9232	53.4402	52.3156	87.7392	36.6997	47.8263	54.4608	60.6303	68.3837	118.883	300.895	162.942	225.299	121.383	196.91	250.398	72.401	57.9761	155.424	143.979	112.148	212.441	122.141	96.0047	105.624	194.682	114.798	119.856	205.627	140.139	54.8685	45.9139	145.21	124.66	159.72	134.635	109.059	125.076	94.3537	72.0226	12.4592
MSTRG.10289.6~TR	53.024	64.8463	53.8019	60.2311	54.888	57.5384	56.6736	56.0894	52.1752	58.118	67.1072	55.5878	61.0643	40.082	46.858	62.1043	53.0417	41.1786	48.5475	52.8527	45.4184	34.7218	41.5834	50.3031	49.9789	40.4665	53.4102	55.9667	47.9531	41.1358	46.2617	49.906	45.2148	51.9977	46.7144	46.8354	53.2777	39.8785	45.5424	53.2526	53.4015	54.2686	51.6818	52.1488	45.3776	52.8363	49.7115	39.6077	37.5583
MSTRG.1029.1~TR	7.04184	3.75288	8.73224	10.5749	5.31638	2.48623	3.51377	7.25197	5.9892	3.82728	3.73683	1.76656	3.46608	6.69778	7.60279	7.46824	5.85926	0.93059	4.63935	3.40985	1.49403	0.86087	1.83456	3.19385	1.02696	0.518801	1.0682	0.902689	0.773436	1.69051	1.44158	1.23479	1.1028	2.16657	1.32523	4.89643	1.60368	0.564318	2.17609	1.12903	3.68286	2.65444	2.20751	1.43935	2.85993	1.86569	2.94344	3.36292	2.52796
MSTRG.10297.1~TR	5.83317	2.26918	10.2815	10.4217	1.29317	0.828742	4.53389	6.5721	8.06239	2.97677	2.02412	2.0021	3.46608	7.95361	4.03413	7.07517	4.24025	0.116324	0	0	0.149403	0.143478	0	0.159693	0	0	0.178034	0.300896	0	0	0	0	0.245067	0	0.165654	0	0	0	0	0	0	0	0.129854	0	0	0.373138	0	0.186829	0
MSTRG.10298.1~TR	84.5021	83.7853	72.534	81.5343	86.7863	92.9375	107.113	88.1567	114.716	76.9708	78.6291	81.7329	101.74	120.141	65.1668	87.0639	101.072	68.1657	66.9392	64.7871	77.8388	104.452	57.6359	79.0478	56.1407	83.7864	59.2853	65.2945	92.5546	62.8307	79.2871	97.9598	57.5907	85.2701	70.8998	56.2025	47.754	85.2121	53.0033	67.9299	65.7654	78.945	59.7327	58.2383	79.5062	53.6572	42.8434	39.9814	32.8635
MSTRG.10300.2~TR	71.5745	83.1744	72.3931	67.5876	59.486	75.0603	57.6938	64.8145	47.1074	52.4479	59.945	65.8338	49.7485	33.1749	46.0822	53.8499	69.2318	32.2217	37.1148	27.5224	14.9403	16.3565	17.5812	32.4176	25.8453	25.1619	34.8947	25.1248	26.039	30.1475	21.7548	22.432	32.4714	15.6303	29.1551	71.7433	44.5466	24.0776	62.4848	77.8089	50.7709	61.7403	36.7486	51.1523	24.0235	44.0303	32.2143	33.1621	25.8213
MSTRG.10303.2~TR	31.4781	38.7507	40.1401	31.1118	26.7256	48.1854	18.929	28.5546	17.5069	30.4765	33.3201	37.0978	25.6898	12.9769	35.6866	29.7747	26.5209	0.697942	0.828456	0.974243	1.34462	0.86087	0.15288	0.798463	1.36929	0.389101	3.73871	0.601793	0.687499	0.281752	0.524212	0.823191	0.735201	0.61902	0.496961	23.6306	30.6481	13.9199	29.6881	40.6451	24.4647	20.8423	20.1273	20.9259	13.1557	25.0749	0.654098	0.747316	0.361137
MSTRG.10304.1~TR	98.4281	112.936	141.688	146.823	99.7181	96.2525	124.682	105.04	102.623	111.7	143.401	99.2807	155.26	80.6873	117.455	149.954	122.967	50.3682	73.7326	50.4171	65.2889	47.0609	58.5532	63.5576	59.0505	46.4327	58.0391	55.3649	55.6874	50.7154	56.4838	51.6553	66.7807	59.5807	69.2433	72.382	92.6569	66.4015	59.687	71.2229	89.0463	81.5995	87.6513	64.5493	77.2182	89.7023	54.7807	52.7792	64.8242
MSTRG.10304.2~TR	1.52398	0.436382	0.704213	0.766299	0.71843	0	0.566736	0.56656	0	0.567004	0	0	1.32527	1.56979	0	0	0	0	0.828456	0	0	0.717392	0	0	0	0	0	0	0	1.69051	0.655265	0	0	0	0	0	0	0	2.17609	0	0	0	0.649269	0	0	0	0.817623	4.76414	0
MSTRG.10305.1~GN	0.578061	0.349105	0.281685	0.45978	0.862116	0.473567	0.453389	0.339936	0.230354	0.283502	0.467104	0.117771	0.305831	0.104653	0.775795	0.196533	0.385478	0.232647	0.165691	0	0	0.143478	0	0	0	0	0.712136	0.150448	0.601562	0.281752	0	0.102899	0.3676	0.154755	0.496961	0.425776	0.178186	0.752424	0	0.282257	0	0.294938	0.259708	0.332158	0	0.373138	0.654098	0.373658	0.361137
MSTRG.10314.2~TR	1.62908	1.39642	1.69011	1.22608	1.43686	2.36783	1.9269	1.01981	1.38212	0.850507	2.17982	0.706624	1.52916	1.7791	0.465477	2.06359	0.385478	1.86118	1.65691	0.730682	1.79283	2.0087	1.5288	2.55508	1.19813	1.0376	1.78034	2.70807	1.63281	2.25402	1.57264	0.720292	1.59294	2.47608	1.15958	1.27733	1.42549	0.940531	1.24348	2.06989	1.84143	1.27806	2.46722	2.21439	2.47861	1.56718	0.981147	2.33536	1.08341
MSTRG.10316.1~TR	0.105102	0	0	0	0	0	0	0	0.230354	0.283502	0	0	0	0.627917	0	0	0.154191	0.697942	0	0	0	0	0	0	0.342322	0.259401	0.356068	0.601793	0.171875	0	0.262106	0.205798	0.735201	0	0.331307	0.425776	0.356373	0.752424	0	0	0.263062	0.589876	0	0.221439	0.381325	0.149255	0.327049	0	0
MSTRG.10317.2~TR	38.2046	39.6235	33.098	33.5639	31.3235	27.4669	52.4798	36.3732	40.0816	32.8863	34.7214	29.3249	45.6708	18.2096	32.4282	46.0869	49.5724	41.6439	36.9491	43.3538	63.3467	42.4696	48.1573	61.3219	48.7808	81.1924	51.6299	57.4712	50.2734	51.8424	40.8885	48.3625	42.029	81.0917	45.7204	17.6697	24.9461	23.8895	18.3413	29.4489	33.5403	36.6706	26.8797	25.0226	32.9846	29.4779	33.359	30.7334	42.9754
MSTRG.10326.2~TR	24.8041	21.1209	23.3799	25.1346	21.984	16.4564	37.858	24.3621	14.0516	21.2627	18.217	28.9716	30.3792	27.9423	20.3258	34.2949	16.961	19.775	9.94147	15.1008	8.06774	18.9391	14.065	10.8591	16.7738	13.0997	16.9132	16.3989	19.164	16.0599	16.7748	14.8174	9.31254	13.928	14.4119	14.0506	15.1458	10.9102	18.0304	12.043	8.15491	6.58694	14.1541	12.5113	10.4864	15.0001	8.50328	8.4073	17.8763
MSTRG.10330.3~TR	78.5638	55.2459	107.04	91.1896	75.7225	67.8384	72.769	79.6583	50.9082	119.638	87.037	58.4143	79.9238	41.5471	139.643	94.2374	123.199	33.3849	37.7776	50.9042	16.7331	13.6304	31.7991	46.3108	48.4385	8.81962	36.497	35.3553	34.0312	33.2467	28.8317	28.503	26.8348	33.2723	29.9833	31.2946	52.565	25.9586	24.0924	36.6935	32.4881	18.2861	49.6041	29.562	21.7355	70.2992	25.3463	22.0458	18.2374
MSTRG.10337.3~TR	0.315306	1.92008	0.563371	0	1.0058	0	12.0148	0.679872	0	0	1.55701	0.471083	0	6.38382	0.465477	0	0.385478	0	0	2.19205	0	0	1.83456	0	0.684643	2.85341	0.356068	0	2.0625	0	0.393159	0.617394	0	3.71412	2.81611	0	0.890932	0.752424	0	2.82257	1.57837	2.94938	0	0	0	1.86569	0	0	0
MSTRG.10338.2~TR	0.210204	0	1.54927	0.61304	0	0.473567	0	0	0.460708	0.567004	0	1.29548	2.3447	0	0	1.08093	0.308382	0	0.662765	0	0	0	0.611521	0.63877	0.684643	0.518801	0.712136	0	0.945311	0	1.44158	0.411596	1.34787	0	0	0	0	0	0	1.69354	0	1.08144	1.42839	0.442877	0	0	0.654098	0	0
MSTRG.10341.2~TR	0.893368	1.30915	0.422528	0.45978	1.14949	2.72301	0.453389	0.226624	0.460708	0.425253	0.778506	1.05994	0.203887	0.104653	0.310318	0.196533	0.385478	0.697942	0.497074	1.2178	0.59761	0.573913	1.37592	1.43723	1.71161	0.259401	1.24624	4.51345	1.71875	0.845256	1.70369	1.33769	0.980268	1.70231	1.32523	1.06444	0.712746	0	0.466305	0.940858	0.131531	0.39325	0	0.221439	0.190662	0.373138	0.490574	0.467072	0.722275
MSTRG.10341.3~TR	19.4964	16.7571	21.8306	18.3912	16.3802	15.5093	18.0222	21.5293	18.7738	16.8684	19.307	16.959	17.4324	18.0003	23.8945	19.6533	22.2806	19.1934	18.7231	20.2155	16.1355	19.0826	16.664	16.608	15.0621	19.3254	18.8716	16.098	16.5	18.3139	17.0369	16.9783	14.0913	19.4991	17.0623	17.6697	13.5422	17.1177	15.5435	14.301	12.3639	11.7975	15.1929	12.7327	12.2024	16.1196	15.3713	18.4961	17.8763
MSTRG.10347.2~TR	4.9398	5.23658	4.36612	4.75106	3.59215	5.6828	4.53389	3.85261	2.9946	4.39428	4.82674	4.35752	0	3.13958	4.49961	4.12718	4.16316	6.97942	7.12472	11.4474	4.63148	5.3087	6.72673	8.30401	9.75616	4.40981	10.326	8.57555	6.01562	6.19854	6.6837	8.23191	7.10694	5.26167	9.27661	4.89643	6.05834	4.51455	3.575	4.42203	5.52429	3.53925	6.10313	4.65021	5.91053	6.4926	4.74221	16.7212	12.8204
MSTRG.10348.1~TR	69.4725	64.6718	90.7027	77.856	72.7051	46.0544	56.787	65.6077	82.6971	91.0042	82.366	60.1808	80.0258	87.5944	90.6128	80.4801	86.0386	191.004	183.752	149.059	175.399	150.939	181.316	168.635	152.847	189.233	159.875	132.244	149.101	184.548	159.754	134.592	201.2	137.577	169.795	124.114	120.276	135.813	90.4631	89.7578	140.869	138.719	136.217	126.441	135.942	123.583	199.827	145.166	108.883
MSTRG.1035.2~TR	13.348	4.88748	16.0561	11.0347	5.74744	2.8414	4.53389	11.2179	13.3605	9.78083	9.34208	3.76866	7.54383	6.59312	8.84406	8.64743	9.25146	2.55912	6.62765	5.11477	1.49403	0.86087	2.2932	5.26985	3.59438	1.4267	2.31444	1.65493	1.80469	2.53577	2.2279	2.67537	1.4704	1.70231	3.47873	5.10931	1.96005	1.50485	0.466305	1.03494	4.20899	3.53925	2.85678	1.88223	0.953312	1.49255	3.27049	1.3078	0.902844
MSTRG.10354.1~GN	7.725	7.24394	10.2815	10.2684	8.47747	10.6553	7.14088	6.23216	6.68026	8.50507	9.03067	7.30178	8.46132	10.8839	10.5508	8.35263	10.0995	7.79369	8.45025	10.9602	6.12551	8.75218	8.86706	8.14432	9.24268	5.18801	5.87512	6.61972	6.01562	7.6073	7.07686	6.27683	7.59707	11.4519	4.6383	3.83199	6.94927	6.0194	4.97392	3.10483	4.60358	3.9325	3.76576	5.7574	6.67318	5.1493	6.54098	6.91267	6.31991
MSTRG.10364.1~TR	349.78	274.397	717.734	580.395	262.227	64.8787	363.165	294.725	354.975	481.954	570.645	259.213	660.901	258.702	561.52	589.401	403.672	8.49163	8.28456	7.30682	12.6992	6.74348	7.33825	9.42186	6.67527	7.00382	9.96991	14.2926	5.24218	6.76205	7.47002	6.89423	7.96468	8.20202	7.62007	373.193	935.3	656.49	190.719	178.01	826.013	406.228	1064.54	358.066	743.583	941.725	6.70451	4.11024	5.95877
MSTRG.1037.7~TR	0.262755	0.261829	0.422528	0.15326	0.431058	0	0	0.226624	0.230354	0	0.155701	0.471083	0	0.313958	0.620636	0	0	0.348971	0.662765	0	0.149403	0	0	0	0	0	0.178034	0	0.0859374	0	0	0	0.122533	0.154755	0.331307	0	0	0	0	0.0940858	0	0	0	0	0	0.0746276	0.654098	0.0934145	0
MSTRG.10378.3~TR	13.4531	15.797	15.0702	15.326	11.6386	13.3783	11.108	10.9913	7.4865	11.0566	14.1688	14.368	9.88854	8.89548	13.654	15.9191	11.7185	45.1336	39.2688	47.0072	30.7769	28.5522	35.0096	45.0333	49.4655	29.8311	62.668	61.082	46.7499	30.1475	48.3586	43.8349	40.9262	31.7248	40.2539	33.8492	42.7647	25.2062	28.9109	26.8144	34.198	27.7242	32.3336	29.8942	24.0235	39.6272	50.0385	39.7011	33.7664
MSTRG.10388.1~TR	31.7408	20.6845	17.6053	19.3107	26.0072	34.3336	25.0497	29.3478	30.5219	25.5152	22.421	24.143	28.2384	26.6865	16.4468	23.5839	28.217	14.7731	14.5808	15.5879	15.2391	15.3522	14.5236	19.8019	14.0352	20.2333	17.8034	11.5845	19.25	14.9329	15.9885	19.1392	11.6407	24.2965	16.3997	10.6444	10.8694	15.989	11.813	12.2312	13.5477	15.4351	10.9077	11.5148	16.397	11.7912	8.50328	9.80852	8.48673
MSTRG.10394.2~TR	0.262755	0.610934	0	0	0	0	0.453389	0	0.691062	0	0	0	0.407775	0.418611	0	0	0.0770955	0.465295	1.65691	0	0	0	0	0.319385	0	0	0	0.300896	0	0.563504	0	0	0.3676	0.61902	0	0	0	0.188106	0	0	0	0.196625	0	0.110719	0	0	0	0.186829	0
MSTRG.10406.3~TRs	0.262755	0.436382	0.140843	0.45978	0.143686	0.591959	0.793431	1.01981	0	0.141751	0.155701	0.471083	0.101944	0	0.465477	0.393065	0.154191	0.348971	0.662765	0.243561	0.448208	0.286957	0	0.319385	0.171161	0.259401	0	0	0	0	0.262106	0.308697	0.3676	1.08329	0.331307	0.212888	0.356373	0	0.31087	0.376343	0.263062	0.589876	0.389561	0	0	0.223883	0.163525	0.280243	0.361137
MSTRG.10411.2~TR	2.89031	0.698211	2.39432	2.14564	0.71843	0.828742	1.13347	1.81299	1.95801	0.283502	0.155701	0.588854	0.713606	2.72097	0.930954	2.26012	1.85029	0	1.49122	0	0.149403	0.430435	0.15288	0.319385	0	0	0.178034	0.300896	0.34375	0	0	0	0.245067	0.30951	0.331307	0	0	0	0.155435	0	0.394592	0.196625	0	0.110719	0.381325	0.223883	0.817623	0.373658	0.180569
MSTRG.10434.3~TR	0.578061	0	0	1.68586	0	0	1.24682	0	0	0	0	0	1.12138	0	0	0	0	0	0	0	0	4.44783	0	0	1.88277	0	0	1.65493	0	0	0	0	0	0	0	0	0	0	0	0	0	1.08144	0	1.21791	0	3.80601	0	0	0
MSTRG.10445.1~TR	19.9694	32.1177	32.253	36.3226	28.7372	25.2174	22.1027	25.6085	21.3077	20.9792	32.0745	24.143	26.7092	13.9188	26.377	28.3007	26.9063	20.0077	17.8946	26.7917	12.5498	20.9478	17.887	19.1631	27.0434	21.1412	27.9513	29.6383	19.9375	18.5956	26.9969	23.0494	36.1474	16.5588	31.3086	20.863	24.2333	17.8701	22.0718	23.1451	27.2269	25.168	27.0096	16.3864	11.2491	21.045	16.516	18.4026	22.5711
MSTRG.10445.2~TR	10.8781	15.0988	14.5068	15.1727	12.6444	8.16903	11.9015	10.538	12.4391	9.49732	17.1271	14.1325	14.8838	7.7443	14.4298	15.9191	12.952	12.9119	5.30212	7.06326	5.07969	5.3087	5.35081	7.98463	7.35991	5.83652	10.682	13.3899	9.02343	5.63504	9.69792	9.158	15.9294	2.78559	12.424	8.51552	9.80025	6.95993	11.5022	11.3844	7.10266	8.15995	9.47932	9.52186	3.81325	7.76127	7.68565	9.0612	7.40332
MSTRG.10462.1~TR	7892.43	7877.39	8021.41	8377.8	8937.7	8444.17	9323.49	8492.17	8896.96	8314.27	8149.4	7657.69	9021	9481.64	7492.16	8313.82	9411.98	7414.36	7740.6	7739.87	12034.4	7817.99	9680.08	9345.85	7041.9	11356.4	7551.31	8053.64	7484.03	10928.3	7297.42	7953.57	7999.6	12210.3	7584.95	7962.65	7806.17	9455.72	7741.59	9581.98	9675.4	9982.17	8656.18	8694.01	12101	7448.95	6491.11	7829.16	8851.12
MSTRG.10469.1~TR	0.630613	0.349105	0.281685	0	0	1.18392	0	0.56656	0.115177	0	0	0.353312	0	0	0	0.196533	0	4.53663	1.8226	6.8197	4.33268	1.14783	4.12777	5.74893	5.30598	1.81581	6.40922	5.41614	5.84374	2.53577	3.93159	5.86524	2.32814	5.41643	5.79788	0.212888	0	0	0	0.470429	0.263062	0.294938	0.129854	0.664316	0	0.447765	1.3082	2.98926	2.8891
MSTRG.10469.4~TR	0	0	0	0.766299	0	0	0	0	0	0.425253	0.311403	0	0	0.209306	0	0	0	0.93059	1.32553	0	0.298805	0.143478	0.305761	1.27754	1.02696	1.297	0.534102	1.65493	1.54687	0.281752	1.31053	2.05798	0	0.30951	0	0	0.712746	0	0	0	0	0	0	0	0	0	0	0.560487	0
MSTRG.1048.1~TR	396.971	490.755	486.47	459.013	412.81	429.999	348.77	403.617	303.491	429.364	502.915	431.63	425.513	252.736	353.297	436.695	390.643	270.802	371.148	324.666	221.713	216.509	277.478	291.918	324.692	141.633	327.939	355.66	268.468	278.371	279.143	251.382	327.9	193.289	296.023	300.598	406.443	270.873	330.61	353.763	340.402	271.638	356.968	320.311	264.067	366.944	362.861	370.295	393.82
MSTRG.1048.2~TR	0	0	0	0	0	0	0	0	0.921416	0	0	0	0	0	0	0	0	0	0	0	0	0	0	0	1.36929	0	0	0	0	0	0	0	0	0	0	0	0	0	0	0.846772	0	0	0	0	0	0.59702	0	0	0
MSTRG.10539.2~TR	0	0.261829	0.422528	3.21846	0.71843	2.60462	0	0	0	1.98452	0	0	0.305831	0.732569	0	0	0	1.74486	1.32553	0	0.448208	0.86087	0	4.15201	1.36929	1.6861	0	0.451345	2.49218	0	2.35895	1.44058	0	0	1.98784	0	0.534559	0	1.08804	0.752686	1.7099	0	1.03883	0	0	0	1.3082	0.560487	0
MSTRG.10539.4~TR	3.99388	3.57833	4.22528	0	5.1727	5.32763	3.85381	4.19254	2.30354	2.83502	4.82674	5.06414	3.46608	6.80243	3.4135	2.84972	4.47154	6.16516	7.62179	10.2295	10.3088	8.6087	10.7016	9.26217	8.38688	7.13352	10.326	9.77913	5.41406	10.1431	8.38739	7.71742	9.43508	12.2257	5.63223	6.81242	8.55295	11.2864	6.83913	7.33869	6.44501	7.47176	8.31064	7.08603	9.34245	7.23887	10.7926	9.24803	9.20901
MSTRG.10543.5~TR	2.94286	3.57833	3.38022	3.98476	6.32218	4.97245	3.06038	2.8328	4.14637	2.26802	3.26973	3.65089	3.9758	4.70937	4.18929	3.24279	3.70059	14.7731	13.0896	16.3186	34.0638	16.5	16.8168	17.8856	12.4947	30.0905	16.7352	20.1601	21.8281	9.29781	10.7463	17.6986	10.0477	31.57	10.9331	12.7733	9.62206	6.95993	11.5022	8.27955	13.5477	13.2722	11.2973	7.86107	14.4903	8.05978	11.1197	10.0888	5.41706
MSTRG.10554.2~TR	0.157653	0.523658	0.140843	0.61304	0.143686	0.236783	0.566736	0.113312	0.115177	0.141751	0.155701	0.588854	0	0.209306	0.310318	0.294799	0.308382	0.697942	1.32553	0.730682	1.19522	0.717392	0.458641	0.63877	0.684643	0.1297	0.534102	0.150448	0.687499	0.563504	0.393159	0.205798	0.3676	1.3928	0.828269	1.7031	1.06912	0.940531	1.24348	2.54032	0.920715	1.47469	1.03883	1.88223	3.24126	2.1642	4.25164	6.91267	8.12559
MSTRG.10571.4~TR	0.052551	0.0872763	0	0	0.143686	0.473567	0.113347	0.113312	0.230354	0.283502	0.155701	0.117771	0.101944	0.104653	0	0.0982663	0.0770955	0	0.662765	0.243561	0.747013	0.430435	0.15288	0	0.342322	0.648502	0	0.451345	0.171875	0	0.131053	0.205798	0.3676	0	0.662615	0	0.534559	0.564318	0	0.0940858	0.263062	0.0983126	0.129854	0.332158	0.190662	0.223883	0.817623	0.186829	0.180569
MSTRG.10577.2~TR	473.8	501.053	495.625	491.045	485.802	337.772	385.834	479.763	510.234	489.325	555.542	436.694	562.933	353.098	433.669	513.146	460.029	159.363	199.989	165.134	187.351	137.309	174.284	169.593	173.044	160.05	186.758	200.999	160.101	190.746	150.318	165.461	187.231	202.574	171.286	281.225	305.233	276.892	223.049	264.099	319.094	280.682	301.391	286.431	250.53	299.182	173.99	204.391	208.737
MSTRG.10580.3~TR	1.94439	2.18191	0.985898	1.68586	1.72423	2.24944	2.49364	2.60618	0.806239	1.27576	1.08991	1.76656	2.3447	2.30236	1.39643	1.27746	2.23577	3.14074	1.98829	1.70492	3.58566	2.15217	2.14032	3.19385	2.22509	3.11281	2.67051	1.35403	3.09375	1.97226	1.44158	3.70436	1.96054	6.49971	2.98177	1.49022	1.2473	1.12864	2.17609	2.25806	1.57837	1.27806	2.07766	2.10367	2.09729	1.71643	2.61639	1.86829	2.52796
MSTRG.10586.1~TR	28.2725	11.8696	26.7601	27.74	11.7823	10.1817	20.2892	21.416	20.5015	15.8761	13.2346	9.77497	21.4082	29.9307	26.2219	24.6648	18.58	5.35089	5.79919	7.30682	6.72312	6.6	5.96233	7.34586	2.90973	5.96622	3.73871	7.52241	8.24999	0	3.93159	6.99713	3.55347	10.3686	6.12919	7.2382	3.56373	3.0097	0	4.51612	5.78735	4.91563	4.54488	6.64316	4.76656	4.3284	4.57869	6.63243	3.06967
MSTRG.1059.2~TR	7.46225	7.85487	9.43646	11.3412	9.62696	10.1817	8.04766	6.91203	7.14097	11.1983	9.65348	10.0105	8.05355	9.94201	11.7921	8.84396	11.333	7.67737	12.9239	1.2178	5.8267	6.74348	1.68168	4.95047	5.13482	9.85723	10.682	8.87644	6.87499	5.91679	4.32475	4.52755	13.9688	9.90433	5.63223	1.91599	5.70196	5.26697	5.28479	3.9516	3.94592	5.70213	5.324	2.43582	2.85993	4.55228	10.6291	2.42878	7.94502
MSTRG.10590.2~TR	88.9164	129.256	21.4081	48.5834	64.8024	60.2614	58.0338	87.0236	90.7595	46.6361	39.8595	121.422	29.2578	30.9772	30.7215	45.9886	55.9713	4.76927	15.575	2.43561	4.78088	10.4739	2.90473	3.99231	2.90973	2.98311	8.54563	4.66389	2.75	2.53577	3.27633	2.98407	9.06748	3.40461	3.47873	78.9815	30.2917	37.0569	116.576	103.494	40.2484	87.9898	13.5048	68.0923	26.5021	25.8958	10.302	16.7212	18.9597
MSTRG.10591.1~TR	39.5184	17.8044	41.2669	36.1693	16.3802	8.76099	22.6695	33.8803	21.8836	22.2549	28.1819	13.0725	23.6509	31.6051	28.8596	30.5608	22.4348	0.93059	9.61009	0.974243	1.94223	3.44348	2.75185	10.6994	0.513482	1.6861	2.49248	1.95583	1.63281	1.97226	1.57264	0.617394	1.34787	5.10692	1.65654	8.51552	1.78186	2.82159	2.64239	1.22312	5.78735	6.39032	4.93444	2.98942	4.76656	2.76122	6.54098	3.82999	0.361137
MSTRG.10591.10~TR	6.14847	3.92744	7.74634	6.74344	3.87952	0.828742	3.17372	4.30586	3.80084	5.52829	6.07235	1.88433	3.87386	5.02333	4.80993	4.81505	4.85702	0.581619	1.15984	0.730682	0.747013	0.430435	0.917282	0.479078	0.513482	0.518801	0.178034	0.451345	0.515624	1.12701	1.04842	0	0.980268	0.30951	0.496961	0.425776	0.534559	0.752424	0.155435	0.188172	1.05225	0.983126	0.779123	0.442877	0.762649	1.11941	0.817623	0.467072	0.541706
MSTRG.10591.3~TR	23.0699	11.0841	42.957	29.1194	13.6502	7.81385	16.322	23.9088	21.6533	14.1751	16.9714	9.18611	20.4907	24.2794	29.4802	24.2718	19.7365	1.74486	6.62765	6.08902	5.8267	2.86957	3.36337	5.74893	2.56741	0	4.27282	3.15941	1.20312	4.78978	2.75211	1.54348	2.2056	2.16657	1.32523	3.19332	6.77108	3.1978	3.26413	1.41129	9.99634	3.63757	6.49269	3.98589	5.91053	4.55228	2.28934	3.73658	1.08341
MSTRG.10591.4~TR	106.784	70.7811	151.124	133.489	67.9635	26.8749	74.8092	105.833	64.2688	74.8446	103.386	49.2282	82.8802	100.153	107.525	106.914	77.5581	4.65295	18.7231	3.65341	4.63148	4.30435	6.57385	17.4065	2.22509	1.81581	8.9017	4.66389	4.98437	6.76205	5.11107	4.11596	4.77881	5.72594	4.14134	18.3084	10.1566	7.14803	4.50761	2.16397	13.4161	11.8958	11.1674	7.08603	5.52921	11.3434	9.15737	4.95097	0
MSTRG.10617.1~TR	0	0	3.94359	3.52498	4.16689	0	3.28707	3.7393	2.53389	3.40203	4.04823	3.53312	0	3.24424	1.86191	2.94799	2.85253	0	0	0	0	0	0	0	3.76554	3.63161	0	5.26569	0	5.07154	0	0	0	0	4.307	2.55466	5.88015	0	0	3.76343	0	0	0	0	4.38523	3.35824	0	0	5.95877
MSTRG.10617.17~TR	0	0	0	0	0.431058	1.18392	0	0	0	2.12627	0	0.824395	0	1.25583	0	0	0	0	0	0.730682	0	1.14783	2.14032	0	1.19813	0	0	0	0	0.845256	0	0	0	0	1.15958	0	1.78186	0	0	0.658601	0	0	0	0	0	0	0	0	0
MSTRG.10617.18~TR	1.73418	1.30915	1.54927	3.21846	0	0.355175	7.59427	1.35974	1.15177	0	2.02412	0	0.713606	1.88375	3.25834	1.57226	0	0.814266	0.331382	0	0	0	0	0	0	0	0	0.300896	0	0	0	0	0.857734	0.30951	0	0	0	0	3.73044	0	0	0	1.6881	1.10719	0	0.970158	1.14467	1.21439	0.541706
MSTRG.10617.21~TRs	426.557	465.445	536.329	466.83	314.385	371.395	264.326	422.767	318.119	468.204	492.483	376.277	361.186	186.805	387.122	414.585	357.029	296.277	351.762	294.221	181.823	178.774	173.061	260.618	320.584	149.804	333.458	314.888	238.39	259.775	339.034	267.331	360.003	193.599	323.19	287.399	435.844	237.766	221.961	279.623	292.656	216.583	304.897	240.371	213.732	360.302	338.986	268.567	336.58
MSTRG.10617.9~TR	3.52092	7.33121	4.64781	8.42929	7.90273	1.89427	12.8082	10.0848	0.806239	6.6623	7.62936	8.24395	7.84966	10.9885	5.2754	4.12718	2.31287	2.09383	6.29627	3.40985	0	8.6087	0	0	0	4.92861	0	4.51345	3.86718	0	5.50423	3.91016	2.32814	0	5.79788	5.10931	1.60368	0	13.9891	2.72849	2.49908	0.983126	4.54488	4.65021	0	5.44781	5.55983	5.69828	2.8891
MSTRG.10620.1~GN	402.278	408.541	641.82	529.819	362.807	351.268	276.567	382.428	297.502	518.809	555.853	359.672	439.581	247.399	547.246	472.661	541.673	442.379	522.259	360.226	266.235	214.931	262.19	447.299	401.543	208.039	432.445	335.951	263.14	426.009	405.478	262.392	560.591	227.335	456.542	526.685	723.793	362.292	385.012	602.149	631.874	474.457	646.152	513.294	463.691	696.424	731.936	555.629	468.756
MSTRG.10624.2~TR	0.420408	0.261829	0	0	0.143686	0	0.453389	0	0	0	0	0.117771	0	0.104653	0.155159	0.0982663	0.385478	0.116324	0.662765	0.243561	0.896416	0.717392	0.15288	0.63877	0	0.1297	0	0	0	0	0	0	0	0.773775	0.496961	0	0.356373	0.188106	0.31087	0.0940858	0.789185	0.589876	0	0.110719	0.381325	0.223883	0.817623	0.467072	0.722275
MSTRG.10630.4~TR	1.52398	1.8328	15.0702	3.21846	2.0116	2.01266	1.36017	1.81299	2.53389	3.11852	3.73683	1.17771	13.9663	1.56979	6.67183	1.76879	2.08158	3.25706	2.98244	5.6019	1.19522	2.29565	2.75185	3.67293	3.08089	1.297	3.20461	4.363	3.78125	2.53577	1.04842	3.39566	3.676	3.0951	5.79788	3.83199	2.31642	2.25727	3.1087	2.16397	1.7099	2.06456	9.08976	3.4323	1.5253	2.1642	4.57869	3.26951	3.06967
MSTRG.10638.3~TR	10.3526	3.40378	13.2392	11.188	3.01741	1.53909	6.00741	8.83834	7.83203	3.40203	6.07235	2.94427	7.13606	6.90708	9.93017	6.87864	6.63021	0	0.497074	0.730682	0.149403	0.286957	0.458641	1.43723	0.171161	0	0.534102	0.601793	0.429687	0.281752	0	0.205798	0.122533	0	0.331307	1.06444	0.356373	0	0.466305	0.0940858	1.44684	0.884813	0.389561	0.664316	0.381325	0.29851	0.654098	0.280243	0
MSTRG.10639.2~TR	0.210204	0	0.281685	0.30652	0.287372	0	0.113347	0.339936	0.345531	0.283502	0.155701	0	0.407775	0.209306	0	0.687864	0	13.4936	17.2319	13.3958	9.26296	18.0783	16.3582	17.0871	11.8101	12.5809	13.8867	12.1863	5.15624	8.73431	9.30476	4.83625	14.5815	3.24986	9.27661	1.91599	0.534559	0.752424	0.932609	0.188172	2.49908	4.03082	6.49269	1.43935	3.81325	2.08957	15.5348	8.03364	15.3483
MSTRG.10639.7~TRs	0.157653	0.436382	0.422528	0.45978	0.287372	0.355175	0.453389	0.113312	0.460708	0.141751	0.155701	0.235541	0.407775	0.209306	0.155159	0.294799	0.154191	20.8219	16.7348	13.883	9.71117	18.7957	13.9121	14.6917	11.2966	18.5472	9.96991	7.82331	8.59374	14.0876	11.7948	9.158	23.5264	5.57118	14.7432	0	0.178186	0.188106	0.621739	0.376343	0	0.786501	0	0	0.571987	0.223883	16.3525	23.3536	24.3768
MSTRG.10640.1~TR	3.57347	2.35646	5.07033	3.0652	1.72423	3.90693	5.78071	3.39936	1.38212	2.83502	2.49122	3.17981	2.3447	2.82562	3.56866	3.83238	2.00448	1.16324	0.828456	1.46136	1.19522	2.0087	0.917282	0.958155	0	0.648502	1.42427	0.451345	0.601562	0.845256	0.917371	0.514495	0.245067	0.154755	0.662615	0.851552	1.2473	0.752424	2.02065	1.12903	0.789185	0.589876	0.908976	0.553596	0.190662	0.970158	0.490574	0.653901	0.361137
MSTRG.10651.1~TR	445.423	500.268	382.81	420.545	472.008	651.628	430.266	470.925	385.152	401.864	439.7	443.996	426.838	289.993	433.824	428.048	532.884	333.965	356.733	313.463	271.315	294.991	295.212	400.189	382.544	270.036	372.447	325.57	330.515	362.615	389.49	300.053	411.712	254.417	414.797	296.34	369.559	334.076	314.756	421.222	413.401	357.465	394.626	345.776	370.076	418.81	343.402	374.779	451.602
MSTRG.10651.2~TR	303.587	374.765	357.318	373.035	301.597	221.392	343.782	267.983	186.241	275.564	421.795	315.979	328.055	210.247	321.955	359.458	308.845	320.007	326.246	283.992	191.833	194.27	251.794	282.177	351.907	187.028	323.132	341.969	277.578	259.212	305.878	272.682	350.813	174.099	324.516	348.285	383.635	177.196	324.703	321.491	399.196	351.861	366.837	309.128	187.23	343.511	374.798	272.583	258.574
MSTRG.10656.2~TR	0	4.62565	0	4.75106	0	3.55175	2.49364	4.19254	2.30354	3.82728	3.26973	3.88643	4.17969	2.40701	3.10318	0	2.92963	6.51413	7.4561	6.8197	0	5.02174	4.28065	5.11016	6.50411	3.76131	0	9.02689	5.92968	7.32555	6.15949	4.11596	0	3.40461	6.62615	5.3222	3.9201	3.76212	0	5.36289	4.20899	3.24432	4.54488	0	3.62258	5.07467	8.33975	3.64316	7.94502
MSTRG.1066.1~TR	44.5107	43.3763	55.0695	54.867	53.3075	44.1601	43.5254	47.0245	43.9976	49.8964	47.6446	43.9285	55.3554	48.1403	50.8921	49.1331	45.7947	63.0475	70.7501	60.8902	88.5957	58.8261	83.9313	65.953	69.4913	64.7205	58.7512	70.4098	59.2968	65.6482	58.8428	60.9162	73.8877	78.3061	56.9849	53.0091	64.8598	76.9354	48.1848	53.5348	56.4267	56.3331	60.9014	64.2172	67.3038	70.9708	59.0324	60.7194	51.4621
MSTRG.10667.10~TRs	1.73418	3.57833	48.4499	10.5749	4.16689	2.24944	2.94703	2.37955	1.4973	4.25253	8.40787	2.11987	39.2483	1.36049	28.3941	4.12718	2.54415	2.67545	6.13057	5.84546	0	3.15652	0	4.47139	6.33295	2.46431	4.45085	6.01793	3.35156	3.94453	3.40738	3.49856	4.4112	3.0951	5.13527	3.6191	4.45466	8.84099	5.44022	2.6344	4.86664	2.16288	31.5545	1.99295	3.81325	7.23887	3.59754	2.52219	1.98626
MSTRG.10668.2~TR	0.052551	0.174553	0.140843	0	0.143686	0.118392	0	0.113312	0	0.141751	0.155701	0	0	0.104653	0.310318	0	0.0770955	0.93059	1.15984	0.243561	0.298805	0.86087	0	0.159693	0.342322	0	0	0.150448	0.257812	0.281752	0.786318	0.308697	2.32814	0	0.662615	1.49022	0.712746	0	0	0.188172	0	2.06456	0.389561	0.221439	0.190662	0.29851	1.3082	3.08268	3.25024
MSTRG.10669.3~TR	1.94439	2.44374	55.7737	14.5597	1.29317	1.18392	3.40042	2.26624	2.76425	12.4741	16.66	2.35541	41.7969	7.95361	19.55	10.9076	2.23577	1.86118	2.31968	1.94849	2.83865	1.72174	1.68168	1.75662	3.08089	0.907903	2.31444	1.95583	2.92187	1.12701	0.786318	1.23479	1.59294	2.16657	2.98177	3.83199	5.16741	4.89076	4.97392	1.50537	3.15674	1.86794	22.205	1.55007	3.81325	4.92542	3.10697	2.33536	1.62512
MSTRG.10681.1~TR	293.971	285.132	452.246	362.306	248.002	271.354	207.766	272.629	215.035	353.527	368.856	243.785	336.414	166.503	319.783	324.377	327.733	311.631	287.474	333.922	163.297	139.891	228.862	323.058	326.232	158.494	413.573	356.412	279.64	271.891	298.277	297.069	352.529	162.338	351.849	232.048	306.837	164.781	166.315	217.338	255.696	186.499	301.261	204.498	156.915	273.361	298.596	277.908	274.826
MSTRG.10688.2~TR	0	0	0	0	0	0	1.58686	2.15293	0	0	0	0	0	0.627917	0	0	0	0	0	0	1.49403	1.43478	0	0	0	1.297	3.02658	1.95583	0	0	0	0	0	1.08329	0	5.3222	1.78186	0	0	0	0	1.573	0	0	0	0	0	0	0
MSTRG.1069.3~TR	3.78368	3.92744	3.66191	3.21846	3.01741	3.43336	6.12075	2.94611	2.41872	3.40203	4.82674	3.65089	5.30107	3.87215	3.4135	3.63585	4.31735	3.14074	3.31382	2.92273	1.19522	6.02609	3.36337	3.35354	3.25205	3.76131	5.16299	1.65493	3.60937	3.66278	4.32475	4.73335	3.92107	3.86888	5.46657	1.91599	2.49461	3.76212	4.19674	3.19892	3.81439	2.75275	3.24634	3.4323	2.85993	3.80601	2.77992	4.20365	3.43081
MSTRG.10704.1~GN	0.210204	0.174553	0	0	0.431058	0.71035	0.226695	0.226624	0	0.141751	0	0.235541	0.101944	0.313958	0.155159	0.0982663	0	0.232647	0.331382	0	0.448208	0.573913	0.15288	0.319385	0	0.1297	0	0.601793	0.0859374	0.281752	0.262106	0.823191	0	0.773775	0.165654	0	0.534559	0.188106	0.777174	0.0940858	0.263062	0.39325	0.129854	0.332158	0	0.0746276	0.654098	0.373658	0.361137
MSTRG.10708.1~TR	0	0	0.422528	0	0	0.355175	0.906778	0.339936	0.921416	0	0	0	0	0	0	0	0	0	0.497074	0.730682	1.34462	0.430435	0	0.479078	0.513482	0.778202	0	0	0.687499	0.845256	0	0.308697	0.3676	1.23804	0	0	0	0.564318	0	0	0	0.294938	0.389561	1.43935	0	0.895531	0	0	0.541706
MSTRG.10717.3~TR	1.52398	0	1.69011	0	0	0	0	0	3.57049	3.96903	0	0	1.22332	0	0	0.982663	0	0	4.47366	0	3.43626	1.57826	0	0	1.36929	2.72371	0	0	0	0	0	0	0	4.02363	0.662615	0	0	0	0	0	1.05225	1.47469	0	0.996473	0	0.59702	1.47172	0.934145	2.34739
MSTRG.10722.12~TR	225.339	262.44	209.574	211.958	194.551	315.514	259.112	231.836	212.271	187.962	212.065	241.901	212.043	168.91	176.881	208.914	230.13	144.009	155.087	157.097	188.546	156.822	126.279	185.563	157.468	205.964	183.375	184.299	183.39	151.583	153.856	165.976	147.163	219.597	162.838	147.319	159.477	157.445	146.731	177.728	172.305	174.505	150.63	128.656	165.686	141.419	105.31	105.652	131.996
MSTRG.10734.1~TR	1.20867	1.39642	1.26758	1.22608	1.72423	2.13105	1.36017	1.01981	1.26695	1.27576	1.71271	1.05994	1.22332	0.941875	1.70675	1.08093	0.616764	1.9775	2.65106	2.43561	2.09164	1.00435	1.5288	3.03416	2.56741	1.1673	1.60231	3.00896	1.20312	1.97226	1.44158	2.05798	2.45067	2.47608	1.82219	3.40621	3.02917	1.88106	1.86522	1.78763	1.31531	1.86794	1.42839	1.77151	1.71596	2.38808	2.28934	1.12097	0.722275
MSTRG.10734.4~TR	0.157653	0.174553	0.140843	0.30652	0	0.118392	0.113347	0.113312	0.345531	0	0.155701	0	0	0	0	0	0	0.116324	0	0.730682	0	0.430435	0	0.63877	0	0	0	0	0.429687	0	0.131053	0.205798	0	0.154755	0.331307	0	0	0.188106	0	0.188172	0.131531	0.0983126	0.389561	0	0	0.29851	0	0	0.180569
MSTRG.10737.3~TR	0.157653	0.261829	0.140843	0.15326	0	0.118392	0	0.453248	0.460708	0	0	0.117771	0	0	0	0.0982663	0.154191	0.232647	0.331382	0.974243	0.298805	0	0.15288	0.319385	0.342322	0.1297	0.178034	0.150448	0.171875	0.563504	0	0.205798	0	0.154755	0.662615	0.851552	1.42549	2.06917	1.39891	0.564515	0.394592	0.884813	0.649269	0.664316	1.14397	0.522393	6.70451	12.0505	10.473
MSTRG.10745.1~TR	9.09133	7.41849	8.16887	7.81625	4.88532	6.62994	4.76059	7.02534	5.87403	6.3788	7.94076	7.30178	6.32051	3.03493	8.84406	8.35263	7.55536	6.51413	10.6042	9.25531	4.03387	3.15652	4.73929	6.70709	8.21572	1.4267	8.3676	7.52241	6.18749	3.94453	6.6837	6.79133	7.47454	4.64265	5.96353	5.10931	7.48383	3.95023	3.575	4.79838	3.68286	3.53925	4.28517	5.86812	3.24126	7.16425	8.33975	7.37974	8.84787
MSTRG.10748.2~TR	19.2337	19.899	18.4504	24.8281	14.656	18.4691	16.7754	16.5436	14.3971	17.4354	18.217	19.1966	20.4907	9.83736	21.2568	23.0926	20.1219	23.8464	18.8888	17.5364	12.1016	12.913	18.1928	19.1631	25.1606	15.1749	28.6635	22.7177	19.5937	14.6511	16.7748	18.2131	22.5462	15.0112	27.0016	15.9666	24.0552	16.7414	16.9424	16.7473	25.517	17.4013	23.114	16.94	17.3503	23.3584	29.2709	26.1561	22.3905
MSTRG.10753.4~TR	1.57653	1.65825	1.83095	3.0652	1.29317	1.65748	1.47351	1.69968	1.72765	1.55926	1.71271	2.11987	1.42721	2.82562	1.55159	2.26012	1.92739	2.21015	3.47951	3.16629	2.68925	2.72609	3.05761	3.19385	3.08089	2.20491	1.60231	1.80538	2.66406	1.97226	1.57264	2.57247	1.71547	2.94035	2.1535	1.27733	1.78186	1.50485	1.39891	1.50537	1.18378	1.573	1.6881	1.21791	1.71596	1.86569	3.43402	2.05512	1.98626
MSTRG.10755.1~GN	0.105102	0.349105	0	0	0	0.118392	0.113347	0.56656	0.115177	0	0.311403	0.471083	0.101944	0	0	0.0982663	0.154191	0.116324	0.165691	0.730682	0.149403	0.143478	0.15288	0.319385	0.513482	0	0.178034	0	0	0	0	0.617394	0.122533	0	0	0	0	0.188106	0.31087	0.282257	0	0.0983126	0.129854	0.221439	0	0.149255	0.163525	0.653901	1.44455
MSTRG.10756.1~TR	0.210204	0.0872763	0	0.15326	0.143686	0.118392	0.113347	0	0.230354	0	0	0.117771	0.101944	0.104653	0.155159	0	0.231287	0.232647	0.497074	0.243561	0.149403	0.286957	0.611521	0.63877	0	0.1297	0	0.150448	0.257812	0	0.131053	0	0	0.61902	0.496961	0.212888	0.178186	0.376212	0.155435	0.658601	0	0.196625	0.129854	0.110719	0.762649	0.0746276	0.490574	0.747316	0.541706
MSTRG.1076.1~TR	3.73112	4.36382	2.9577	3.52498	3.87952	6.62994	3.40042	3.39936	2.07319	2.83502	4.04823	4.71083	3.56803	1.25583	4.80993	3.43932	4.00897	3.14074	3.31382	6.08902	4.78088	1.86522	2.2932	3.67293	2.56741	2.85341	4.80692	5.26569	3.69531	1.97226	2.88317	3.29277	4.77881	4.33314	5.13527	2.55466	3.20735	1.50485	2.48696	2.25806	3.15674	2.45782	3.11649	3.76445	1.90662	3.35824	1.79877	2.14853	3.25024
MSTRG.10763.3~TR	8.72347	11.695	9.15477	12.4141	7.75904	11.7208	7.02753	10.0848	6.91062	9.63907	8.09647	10.0105	7.84966	5.7559	11.3266	10.711	9.48275	6.16516	8.78163	6.08902	6.72312	4.01739	4.28065	5.42955	3.9367	3.11281	8.3676	5.56658	5.41406	4.78978	5.89739	4.11596	5.51401	6.65447	5.63223	6.38664	6.5929	4.51455	5.44022	7.43278	5.65582	5.21057	5.84342	5.53596	4.00391	6.41797	5.55983	6.16535	6.68104
MSTRG.10768.1~TR	1627.87	1585.64	1871.24	1796.97	2120.95	1706.73	1862.3	1579.8	1938.31	2046.74	1660.87	1633.72	1632.02	2425.33	2222.96	1595.45	1445.7	2344.5	2418.26	2566.89	2276.75	3288.09	2723.1	2407.05	2472.25	2147.06	2256.94	2310.58	2618.34	2534.64	2266.69	2226.01	2182.2	2095.23	2178.84	2367.1	2338.7	2840.21	2713.89	2031.5	2115.41	2152.75	2249.2	2437.15	2481.28	2255.69	2577.31	2515.93	1953.93
MSTRG.10772.1~GN	0.262755	0.349105	0.140843	0.30652	0.431058	0.473567	0.226695	0.226624	0.345531	0	0.311403	0	0.305831	0	0.155159	0.393065	0.308382	0.348971	0.662765	0	0.298805	0	0.305761	0.319385	0.513482	0.259401	0.534102	0.300896	0	0.281752	0.262106	0.102899	0	0.61902	0.331307	0.851552	1.60368	0.752424	1.86522	1.22312	1.05225	1.573	0.389561	2.10367	0.953312	0.522393	5.06926	7.56657	9.57014
MSTRG.10796.1~TR	91.3337	95.7421	98.1673	93.4885	88.3669	102.882	97.8187	93.3691	76.3623	81.5069	104.943	89.7413	94.3998	80.3733	98.0605	98.4628	76.3246	127.374	128.576	139.804	115.936	114.352	112.52	124.72	151.135	89.4932	164.86	146.988	119.281	120.308	130.922	124.713	122.411	102.138	124.24	82.1748	103.883	80.1332	93.2609	94.4621	81.286	78.945	95.9619	83.3716	87.514	102.016	98.1147	78.5616	93.5346
MSTRG.10799.3~TR	1228.33	1154.93	858.718	1040.79	1330.53	1528.91	1524.52	1266.04	940.996	929.037	1180.06	1261.21	1356.77	1249.14	1256.01	1343.3	1269.61	925.82	1284.77	771.6	1337.75	843.222	1242.76	1156.01	1051.61	674.182	790.827	870.945	851.811	1164.2	931.394	932.264	825.998	1329.81	953.337	764.268	808.788	872.436	980.017	1062.79	818.385	766.74	1002.47	859.071	843.681	922.844	734.716	690.053	753.875
MSTRG.10801.3~TR	0.578061	0.785487	0.140843	0.766299	0.143686	0.355175	0.906778	0.453248	0.460708	0.425253	0	0.824395	0.509718	0.104653	1.39643	0.78613	0.385478	0.348971	0.662765	0.974243	0.149403	0.430435	0.458641	0.319385	0.171161	1.297	0.178034	0.300896	0.171875	0.563504	0.393159	0.308697	0.857734	0.928531	0.331307	0	0.534559	0.752424	0.31087	0.0940858	0.657654	0.589876	0.519415	0.996473	0	0.447765	0.327049	0.0934145	0.361137
MSTRG.10816.1~TR	0.105102	0	0.704213	0	0	0.236783	0	0	0.115177	0	0.155701	0	0	0	0.155159	0	0.154191	0.348971	0	0	0	0	0.15288	0.159693	0	0	0	0.451345	0.0859374	0	0.262106	0.411596	0.122533	0	0.165654	0.212888	0.534559	0	0	0.0940858	0	0.0983126	0	0	0	0.149255	0.327049	0.280243	0.361137
MSTRG.10817.1~GN	0.683164	0.698211	0.422528	1.07282	0.71843	0.473567	0.226695	0.56656	0.230354	0.708755	0.622805	0.588854	0.713606	0.837222	0.465477	0.687864	0.925146	0	0.662765	1.46136	0.298805	0.717392	1.22304	0.63877	0.684643	0.648502	0.712136	1.05314	0.945311	0.281752	0.655265	1.02899	0.490134	1.85706	0.828269	0.425776	0.534559	0.376212	0.155435	0.752686	0.526123	0.884813	0.129854	0.221439	0.571987	0.59702	0.817623	0.560487	0
MSTRG.10827.1~TR	3.10051	3.66561	2.9577	3.52498	7.1843	13.1415	2.26695	7.5919	4.4919	4.96129	4.35964	4.8286	2.54859	1.7791	3.4135	2.65319	5.39669	124.234	189.219	116.178	99.5021	82.3566	81.3323	134.78	125.803	72.2431	146.166	127.129	113.953	158.345	125.287	114.012	144.099	120.245	119.271	192.025	305.411	215.005	145.021	194.287	194.139	163.789	198.287	196.084	186.277	272.092	216.506	212.798	272.478
MSTRG.10827.5~TR	0	0	0	0	0	0	0	0	0	0	0	0	0	0	0	0	0	0.465295	0	0	0.149403	0.573913	0.458641	0	0.513482	0.389101	0.356068	0	0.687499	0.281752	0	0.308697	0	0	1.32523	0.638664	0.890932	0	0.932609	1.22312	1.57837	1.27806	1.29854	0	0.762649	0	0	1.40122	1.62512
MSTRG.10827.7~TR	0	0.0872763	0.140843	0	0	0.236783	0	0	0	0	0	0.117771	0	0.209306	0.155159	0.0982663	0	0.697942	0.662765	0	0	0	0	0.319385	0	0	0	0	0	0	0.917371	0	1.22533	0.30951	0	0	0	0.188106	0	0	0	0	0	0.664316	0	0	0	0	0
MSTRG.1083.1~TR	4.57194	4.62565	2.81685	3.52498	3.30478	5.91959	2.72033	4.30586	3.10978	3.26028	2.95832	3.41535	3.56803	2.19771	3.87897	3.14452	3.00673	3.60604	4.80504	2.67917	3.28686	2.43913	3.82201	2.076	3.76554	2.33461	3.91675	4.96479	3.00781	1.69051	5.11107	2.98407	4.0436	5.10692	4.80396	2.98043	4.63285	1.50485	1.86522	4.42203	3.15674	2.65444	3.3762	1.77151	2.28795	4.02989	3.92459	3.45634	2.8891
MSTRG.1083.2~TR	2.15459	2.00736	2.39432	2.60542	1.72423	3.31497	1.81356	2.49286	0.691062	0.992258	2.95832	2.35541	1.83499	0.313958	1.70675	2.16186	3.08382	1.62853	2.15399	2.92273	1.64343	0	0.611521	1.43723	2.05393	2.07521	1.95837	1.20359	1.11719	1.69051	1.9658	0.720292	1.96054	1.54755	0.993922	1.27733	1.2473	0.752424	0.777174	2.06989	2.63062	1.86794	1.03883	1.66079	3.0506	2.31345	1.79877	0.84073	2.34739
MSTRG.10832.4~TR	0.99847	4.10199	1.26758	0.919559	1.43686	14.799	1.13347	1.47306	0.575885	0.850507	1.55701	4.23975	2.14082	1.88375	0.465477	1.76879	0.69386	1.27956	2.48537	0.243561	0.896416	1.57826	1.22304	1.43723	1.88277	1.94551	1.60231	1.20359	1.46094	1.69051	1.44158	0.411596	0.857734	0.61902	1.98784	18.947	2.49461	1.69296	36.5272	36.5053	2.10449	10.7161	0.908976	12.0684	2.47861	2.83585	3.92459	6.53901	5.41706
MSTRG.10839.5~TR	1.47143	0.174553	0.985898	1.37934	1.0058	1.06553	1.9269	0	1.26695	0.567004	2.64692	0	0.611662	0.313958	1.70675	2.45666	1.23353	1.86118	1.49122	1.94849	1.79283	1.57826	0.305761	2.87447	0.855804	0.907903	3.38265	2.10627	1.97656	1.12701	0.786318	0.411596	1.96054	1.3928	0.662615	0.851552	1.2473	1.50485	0.31087	1.22312	0.394592	1.27806	0.519415	0.110719	0	1.19404	1.79877	1.12097	0.722275
MSTRG.10867.1~TR	1.99694	4.71292	1.26758	0.61304	0	7.81385	1.58686	2.49286	2.18836	2.69327	1.24561	3.53312	2.3447	2.30236	1.39643	2.75146	1.85029	78.7512	91.2958	79.1572	41.0857	60.6913	60.3877	80.6447	70.6894	36.1864	92.9338	70.2593	76.914	113.546	83.0876	55.6683	118.857	21.9752	77.1946	118.792	244.294	145.218	165.383	156.935	159.81	146.289	163.096	139.174	161.11	179.181	147.499	137.6	173.888
MSTRG.10868.2~TR	0	0	0	0	0.431058	0	0	0	0	0	1.08991	0	1.32527	0	0	0	0.385478	0	0	1.2178	0	0	0	0	2.22509	0	0	0	0	0	0	0	0	0	0	0	0	0	0	0	0	0	0	0	0	0	0	2.89585	0
MSTRG.10870.3~TR	12.0342	16.8443	0.281685	6.1304	13.0754	17.1668	8.27435	20.1695	12.3239	10.0643	7.47366	23.0831	1.52916	3.13958	8.37858	8.7457	18.0404	0	0	0	0.298805	0	0.15288	0.479078	0.342322	0	2.13641	0.601793	0.171875	0.281752	0	0	0	0	0	11.2831	1.06912	0.940531	10.725	16.2768	1.31531	8.74982	0.389561	10.9612	0.190662	3.35824	0.327049	0.280243	0.180569
MSTRG.10894.1~GN	10.5102	10.4732	9.43646	11.4945	12.0696	9.82651	7.93431	12.9176	15.8944	14.1751	10.432	8.8328	10.5002	8.26757	10.706	10.8093	15.5733	58.6272	50.2044	58.6981	49.9005	45.3391	53.3552	57.649	59.9063	65.4987	58.0391	51.7542	65.7421	45.0803	44.9512	62.9741	58.571	50.9144	55.8253	9.36708	9.26569	9.2172	6.37283	11.1962	12.7585	13.1739	11.557	12.1791	16.2063	10.5971	46.2774	52.1253	52.9066
MSTRG.10898.1~TR	7.56735	7.59304	9.71814	9.96189	5.89113	7.34029	11.7881	7.02534	6.21956	7.37106	5.29384	8.95057	6.32051	9.62805	7.75795	6.87864	6.55312	20.5893	14.5808	27.2788	16.5837	26.1131	19.11	22.836	30.2955	20.7521	27.2392	26.9302	21.3125	19.7226	26.0795	22.8436	19.1152	17.0231	21.535	15.1151	19.9569	14.8604	19.8957	18.3467	15.9152	14.452	16.7511	16.165	13.7277	15.2986	21.9123	17.8422	15.7095
MSTRG.10915.1~TR	15.1873	13.9642	21.5489	17.6249	13.6502	18.9427	13.375	11.5578	8.63827	13.8916	13.546	13.5436	13.0488	7.84896	17.2226	13.7573	15.4962	32.8033	35.6236	37.5083	32.4204	16.5	29.353	43.117	45.1864	23.6055	48.0692	52.2055	32.2265	41.1358	37.088	27.474	39.3332	30.4868	30.6459	27.2497	39.7356	18.2463	16.9424	28.2257	31.0413	26.5444	27.3991	25.7976	24.2141	39.8511	46.1139	31.7609	29.9744
MSTRG.1092.1~TR	22.5969	24.6992	22.2531	24.6748	23.2771	24.7439	32.7574	24.1355	21.6533	25.3734	25.8464	25.674	29.0539	24.9074	28.8596	26.2371	30.1443	15.82	20.8771	15.8314	18.8247	14.4913	16.9697	17.4065	17.1161	12.7106	13.5306	9.92958	15.6406	20.8496	16.3816	14.6116	20.0955	15.6303	17.3936	21.2888	21.2042	15.8009	19.4294	21.7338	23.4125	20.8423	20.9065	17.8258	20.5915	23.2092	26.9815	24.1943	26.7242
MSTRG.10922.1~TR	21.9138	27.5793	26.9009	26.0542	22.415	39.898	13.0349	21.6426	23.6113	36.2883	29.7389	19.0789	19.7771	12.9769	31.1869	22.6995	28.2941	27.685	23.8595	30.2015	15.0897	15.9261	12.2304	26.0299	29.782	15.9531	37.5652	25.7266	25.3515	18.3139	26.2106	24.5928	30.2658	21.8205	25.5107	35.3394	41.3392	24.6419	23.6261	28.2257	37.0917	25.2663	34.4112	28.6763	24.5954	39.1048	35.1578	25.4087	28.7104
MSTRG.10926.2~TR	11.0357	14.837	10.8449	16.2455	9.62696	11.7208	12.4682	11.6711	8.86863	8.64682	12.1447	10.9527	15.9032	8.68618	14.1195	12.8729	14.4169	18.3791	22.534	16.8057	13.2968	13.9174	17.2755	18.0453	22.4221	13.4888	24.3907	19.5583	17.4453	16.0599	17.8232	19.2421	20.0955	15.6303	17.725	12.1346	23.5206	13.7317	14.1446	16.1828	19.5981	13.7638	19.2184	16.7186	15.253	19.9256	19.1324	17.9356	22.7517
MSTRG.10926.8~TRs	2.04949	0	1.69011	1.68586	0.71843	0	0	2.26624	0	1.13401	2.02412	0	0	0	1.08611	0	0.69386	96.8977	129.239	102.539	72.0121	63.7044	109.309	96.2946	140.523	92.217	84.9222	90.4194	88.7733	91.0059	84.2671	74.0872	151.941	57.5689	108.172	0	0	0	3.1087	1.59946	0	0	0	0	0	1.04479	98.9323	92.7606	98.7711
MSTRG.10928.3~TR	99.6368	88.1491	167.744	115.864	88.5106	67.8384	101.786	88.2701	93.6389	125.733	137.173	81.4973	156.382	80.7919	146.16	120.868	108.936	13.6099	16.072	11.6909	14.4921	14.9217	11.9247	15.0111	13.1794	11.2839	12.1063	13.2394	10.0547	8.45256	7.07686	9.0551	11.028	13.1542	14.0806	60.6731	95.6861	74.3019	56.4229	54.4757	92.0715	62.9201	104.402	67.6495	90.1833	112.165	14.2266	9.0612	11.0147
MSTRG.10936.2~TRs	33.7903	31.6813	37.605	38.928	33.9099	33.9784	37.5179	36.4865	32.3647	34.3038	30.3617	32.1514	41.1852	30.8726	29.6354	36.7516	33.2282	26.1728	29.1616	28.0095	28.0877	28.8391	29.8117	29.5431	28.4127	38.3913	27.0612	28.5852	27.1562	27.6117	28.1764	30.6639	33.5742	37.915	27.4985	20.4373	22.986	28.9683	21.9163	24.4623	28.5422	24.5782	27.529	23.5832	26.6927	22.3136	21.9123	25.2219	25.8213
MSTRG.10937.1~TR	25.3296	36.7433	27.4643	36.9356	32.042	36.9382	40.1249	28.4413	23.6113	26.5075	32.5416	32.5047	30.2773	23.0236	28.8596	33.9019	39.3187	24.079	25.0194	25.8174	30.3287	23.2435	25.531	35.4517	25.3318	33.9815	34.8947	31.7446	31.7968	30.1475	26.7348	23.7697	30.7559	34.5104	27.1672	22.9919	26.0152	21.0679	20.6728	29.4489	35.7764	32.0499	28.0484	24.8011	32.2219	29.1794	26.0004	23.3536	27.627
MSTRG.10944.6~TR	17.9199	19.7245	18.8729	21.4564	18.6792	19.0611	13.9417	16.5436	14.7427	24.8064	18.0613	18.0189	16.9226	11.7211	21.7223	19.0637	13.3375	20.473	15.4093	19.7284	7.02192	13.2	14.5236	13.7336	22.2509	9.59783	16.9132	14.443	14.6094	13.5241	17.299	12.6566	18.5026	9.59482	17.3936	14.9022	19.2441	12.2269	12.9011	16.5591	13.5477	9.53632	15.3227	14.6149	8.96113	19.3285	20.9311	18.5895	17.6957
MSTRG.10957.6~TR	15.923	13.5278	19.9997	13.4869	14.0812	31.8474	11.7881	16.5436	11.1722	18.7111	17.7499	19.1966	11.6216	6.59312	23.429	17.0983	16.0359	15.2384	20.7114	20.4591	9.11356	8.75218	12.2304	18.8437	21.2239	7.78202	20.2959	18.0538	16.5	14.0876	17.5611	14.5087	17.7674	20.8919	13.5836	17.6697	24.0552	18.4344	14.1446	18.8172	13.4161	10.7161	18.9586	16.4972	9.72378	20.0002	15.2078	24.7548	18.2374
MSTRG.1096.4~TR	36.7857	39.0125	50.985	41.3802	41.5252	45.5808	37.4046	40.1125	31.213	42.8088	56.9867	36.6267	34.6608	25.9539	38.4794	45.5955	36.2349	52.113	59.8145	50.6606	42.1315	29.987	39.2902	47.9078	54.0868	40.9853	63.2021	57.9226	50.0156	38.0365	45.9996	39.5132	69.4765	42.0934	49.5305	44.0678	49.3576	22.5727	27.512	36.5994	47.8772	39.5217	41.9428	32.1086	32.6033	53.2841	52.1643	43.6246	48.9341
MSTRG.1096.7~TR	18.5505	17.368	16.4786	19.0042	12.2133	15.3909	13.2616	11.1046	8.5231	16.1596	15.5701	14.7213	21.714	4.70937	20.3258	17.0001	20.8158	18.3791	16.2377	23.8689	6.12551	8.46522	17.5812	21.8779	28.5838	4.53951	17.4473	23.3195	16.9297	16.6234	16.5127	19.5508	13.7237	8.66629	26.8359	18.947	19.4223	9.2172	13.9891	20.5107	15.3891	10.6178	22.4647	16.0543	10.1051	19.1047	25.6734	22.8865	11.737
MSTRG.10967.1~TR	0.788266	0.523658	0.985898	0.30652	1.14949	0.828742	1.9269	0.793184	0.806239	0.425253	0.311403	0.235541	1.32527	1.56979	0.465477	0.78613	0.925146	0.581619	0.662765	0.243561	1.49403	0.717392	1.5288	0.479078	0.342322	1.5564	0.534102	0.902689	1.46094	1.40876	0.524212	1.13189	0.735201	1.3928	0.331307	0.425776	0.356373	2.63349	0.621739	1.22312	0.263062	1.27806	1.16868	1.10719	1.5253	0.970158	1.79877	1.86829	1.08341
MSTRG.10968.1~TR	3.57347	1.8328	3.09854	3.67824	1.29317	0.947134	2.1536	2.49286	3.68566	0.850507	1.86842	1.29548	2.14082	4.39542	2.17223	2.06359	2.54415	1.27956	5.46781	6.8197	2.53984	3.73044	1.83456	5.58924	0.684643	0	1.24624	0.752241	0.773436	1.40876	1.17948	0.720292	0.490134	1.3928	0.496961	6.17376	1.78186	2.82159	2.64239	0.658601	4.73511	3.04769	2.20751	1.21791	3.24126	1.04479	7.52213	6.81926	0.361137
MSTRG.10969.1~TR	0.420408	0.261829	0	1.07282	2.0116	0.355175	0	0.906496	0.345531	0	1.08991	2.59096	0	1.15118	0.310318	0	0.231287	0.814266	2.81675	0	0.448208	0.573913	3.97489	5.11016	1.19813	1.1673	1.95837	2.55762	1.63281	3.38102	1.31053	3.49856	0.857734	3.86888	2.1535	2.76755	1.78186	0.564318	1.55435	0.376343	1.05225	0.39325	0.908976	0.332158	0	0.895531	0.490574	2.70902	2.52796
MSTRG.10973.1~TR	2.4699	3.75288	3.09854	1.83912	4.02321	3.07818	2.04025	3.39936	2.53389	1.55926	3.11403	2.23764	2.95637	1.15118	2.6377	2.55492	2.62125	2.4428	3.64521	4.87121	3.58566	2.58261	3.82201	2.55508	2.73857	3.24251	4.27282	3.76121	4.46874	2.81752	2.35895	4.52755	3.06334	4.64265	1.98784	2.55466	1.60368	2.82159	2.79783	2.25806	2.23602	2.55613	2.59708	2.21439	1.5253	2.83585	2.12582	1.68146	2.16682
MSTRG.10981.1~TR	2.20714	1.13459	0.985898	0.766299	0.71843	1.30231	1.02013	0.113312	0.575885	1.27576	1.71271	0.588854	0.713606	0.104653	1.39643	1.37573	1.23353	1.27956	2.15399	1.2178	1.64343	0.143478	1.07016	1.75662	2.73857	0	1.24624	0.752241	1.71875	1.97226	2.88317	2.67537	2.2056	0.464265	1.15958	3.19332	1.2473	1.31674	2.02065	2.6344	3.15674	2.75275	2.85678	2.43582	3.0506	3.88063	2.45287	2.89585	1.62512
MSTRG.10982.1~TR	2.78521	1.92008	10.704	3.0652	2.58635	0.947134	1.81356	2.8328	2.07319	5.10304	3.11403	2.70873	8.05355	2.51167	6.67183	4.52025	5.2425	1.04691	2.65106	0	0.298805	1.2913	0.458641	0	0.342322	0.518801	0.356068	0.300896	0.429687	0	1.44158	0	2.2056	0.464265	2.81611	4.89643	5.70196	7.14803	6.52826	3.48117	9.33869	15.6317	10.9077	2.8787	8.19848	8.88068	2.28934	2.42878	2.8891
MSTRG.10986.2~GN	11.824	13.266	14.2251	16.7053	10.3454	10.4185	14.0551	10.4247	9.79004	12.0488	14.3245	11.0704	16.7188	11.8258	8.37858	13.0694	13.8772	19.6587	21.2085	20.7027	16.1355	17.5044	19.4158	20.6003	23.6202	20.7521	20.6519	27.0807	24.664	18.8774	17.299	23.1523	18.135	20.5824	22.5289	20.863	17.8186	20.8798	13.3674	12.1371	16.3098	13.7638	15.972	15.39	15.6343	22.5375	17.3336	13.5451	13.7232
MSTRG.10987.3~TR	15.923	16.5825	17.4645	15.0195	15.9491	26.6381	16.5487	6.34547	10.1356	12.8994	12.9232	11.1882	14.7818	12.4537	20.6361	11.2024	23.6683	30.5931	41.7542	26.061	31.5239	23.5304	24.9195	32.737	26.0164	24.5134	22.9664	26.0275	25.3515	15.2146	23.3274	23.1523	28.0602	60.664	34.6216	16.3924	27.6189	13.3555	25.8022	20.9811	31.8304	23.4967	18.3094	18.2687	28.79	26.045	34.8307	40.5419	28.891
MSTRG.1099.1~TR	2.04949	2.26918	3.23938	1.5326	3.01741	2.60462	1.9269	1.9263	0.921416	2.12627	2.02412	1.76656	1.52916	1.46514	1.86191	2.55492	1.61901	3.37339	2.31968	4.14053	2.83865	3.3	3.66913	4.3117	3.42322	3.11281	5.16299	5.26569	4.12499	4.78978	5.11107	4.32175	5.26894	4.02363	4.307	3.83199	3.74191	1.69296	2.33152	2.54032	3.02521	2.26119	1.94781	2.54654	1.90662	2.91047	3.10697	2.98926	2.70853
MSTRG.1100.1~TR	4.57194	4.71292	4.64781	4.29128	6.46587	4.85406	5.10063	3.05942	5.18296	3.54378	4.04823	4.94637	4.48552	7.11639	4.03413	4.12718	5.01121	9.65487	8.78163	12.4216	11.0558	9.61305	9.93722	8.94278	9.24268	9.46813	9.4358	10.8323	12.9765	6.76205	7.99423	9.8783	7.35201	12.2257	7.62007	7.2382	4.81103	8.46478	9.32609	9.50266	7.62879	10.8144	7.92108	8.19322	8.19848	6.71648	10.6291	9.24803	6.13934
MSTRG.1100.2~TR	11.4036	10.8223	11.6899	12.1075	18.3918	21.0737	13.2616	10.878	14.6275	10.3478	9.65348	11.4238	12.4371	11.6165	11.4818	13.1677	13.723	28.4993	28.4989	40.6746	56.026	26.687	48.6159	38.965	31.3224	53.9553	38.9895	42.1255	40.3906	35.219	28.5696	39.1016	27.8151	49.8311	28.8238	39.5972	25.837	31.4137	28.6	33.0241	32.8827	33.7212	30.6455	37.5338	39.4671	30.9704	38.7553	53.4331	70.2412
MSTRG.11006.1~TR	16.7638	16.2334	22.394	19.0042	16.3802	17.1668	15.982	15.7504	13.8212	17.2936	18.217	15.6635	16.209	12.663	22.8084	15.8209	15.6504	24.079	22.0369	26.061	17.9283	19.8	18.1928	25.2314	22.5932	19.066	25.1028	32.6473	26.2109	23.9489	24.3759	23.2552	24.6292	24.1418	22.5289	18.5213	24.7679	16.5533	20.5174	20.6989	16.9675	16.9098	25.711	16.8293	20.9729	23.1345	25.0193	21.0183	22.3905
MSTRG.11006.3~TR	1078.51	1166.62	1503.64	1348.99	1336.42	1047.65	1203.41	1066.61	1189.78	1384.91	1338.41	1066.06	1071.02	1160.91	1494.49	1095.18	852.291	1596.66	1510.11	1898.56	1156.53	1865.65	1605.4	1489.45	1788.63	1487.53	1781.05	1716.91	1756.47	1486.81	1609.86	1400.04	1826.12	1037.01	1476.8	1566.01	1879.15	1605.3	1533.68	1443.56	1619.01	1612.92	1598.11	1520.4	1581.16	1615.24	1884.95	1543.77	1406.63
MSTRG.11008.2~TR	4.62449	4.18926	1.12674	4.44454	5.31638	3.31497	4.42054	1.9263	2.18836	1.70101	5.76095	2.94427	1.22332	1.15118	3.72381	3.73412	4.77992	7.21207	5.79919	8.52462	10.757	3.58696	5.96233	5.58924	7.53107	5.96622	9.25777	5.86748	9.96874	4.78978	5.63528	9.158	8.20974	7.73775	4.6383	10.4315	6.23652	9.40531	3.575	8.09138	8.15491	4.52238	5.97327	5.31452	4.38523	5.07467	8.6668	6.53901	2.8891
MSTRG.11008.3~TR	3.10051	4.62565	3.23938	0.766299	3.01741	4.02532	3.17372	3.85261	5.18296	3.82728	2.02412	2.47318	4.07775	7.22104	3.72381	3.93065	2.46706	5.11824	8.94732	11.2038	17.9283	7.74783	16.5111	14.8514	6.16179	19.7145	7.8335	4.66389	10.8281	7.88906	5.63528	11.1131	4.28867	17.9516	9.93922	8.51552	3.38554	7.14803	9.32609	6.30375	7.76032	9.83126	6.49269	9.52186	14.8717	5.89558	5.72336	11.2097	8.30616
MSTRG.11010.2~TR	15.8179	19.7245	17.1828	19.1575	17.9607	20.1266	19.8358	14.164	17.7373	16.4431	16.9714	16.2524	19.6751	15.1746	14.7401	19.1619	17.3465	11.1671	10.7699	14.6136	16.4343	12.7696	18.1928	13.0948	14.5487	12.97	14.7768	14.7439	15.2969	12.3971	10.4842	15.8464	12.2533	22.13	9.77357	10.8573	11.4039	10.9102	10.1033	12.5134	12.7585	11.4043	11.2973	12.7327	12.3931	13.8807	10.1385	12.7978	14.2649
MSTRG.11016.1~GN	18.7607	16.6698	19.5771	19.7705	11.2075	8.5242	26.2966	15.977	13.7061	21.1209	21.7982	17.5478	23.3451	15.07	13.0334	20.1446	16.1901	17.5649	11.267	15.8314	8.66535	17.6478	12.0775	13.4142	11.6389	14.1373	13.3526	13.2394	16.2422	12.6788	20.5753	14.8174	12.6209	11.4519	13.418	15.1151	20.4914	9.96962	16.4761	12.5134	18.5458	16.7131	23.2438	16.7186	13.9183	17.6867	19.7865	23.1668	14.6261
MSTRG.11017.2~TR	0	0	0	0.30652	0	0.355175	0	0.679872	0	0.425253	0.155701	0.117771	0	0	0	0.294799	0.385478	0	0	1.46136	0	0	0	0	0.171161	0	0.178034	0	0	0	0.786318	0.617394	0.3676	1.08329	0.496961	1.27733	0	0.376212	0	0.188172	0.789185	0.786501	0	0	0	0.149255	0.163525	0.186829	0.902844
MSTRG.11019.1~TR	11.8765	12.7423	13.9434	14.2532	11.4949	15.5093	10.6546	12.4643	12.2088	13.8916	9.34208	12.6015	13.6605	6.17451	13.0334	16.2139	13.1062	13.4936	14.9122	16.5621	13.745	11.6217	11.1603	12.1366	13.6929	10.5057	17.8034	15.6466	15.4687	10.9883	13.1053	13.8914	13.2336	14.3922	10.2705	12.3475	14.6113	9.59341	8.70435	12.9838	11.5747	10.6178	12.2063	13.0649	10.2958	11.4926	14.2266	15.8805	12.4592
MSTRG.11019.3~TR	37.5214	32.2922	48.309	31.8781	34.1973	36.9382	49.3061	44.0784	27.8728	39.1233	35.967	32.5047	57.0885	43.8495	38.9449	44.2198	24.5164	93.5243	83.177	88.169	99.0539	108.326	83.3198	84.9564	63.5006	147.34	89.7291	76.1268	100.89	71.0015	79.156	91.8887	80.7496	107.71	91.6065	32.5719	32.0735	32.1661	29.2218	24.5564	26.5692	26.6427	54.149	28.012	30.6966	30.2988	79.8	129.753	135.788
MSTRG.11019.6~TR	54.6531	50.6203	79.8578	61.7637	47.7037	39.7796	37.1779	55.0696	68.6455	58.2597	54.3397	51.348	90.3221	69.5941	57.2536	56.3066	35.9265	114.928	76.715	79.8879	60.9563	150.509	100.137	69.9453	73.9415	76.9123	71.2136	63.1882	104.586	64.2394	104.842	104.854	71.3145	59.8902	88.7904	49.1772	41.5174	67.1539	60.9305	31.0483	44.4574	39.1284	86.2229	35.5409	41.755	44.2541	69.4979	103.97	128.384
MSTRG.11020.2~TR	1.20867	0.872763	0	0.30652	1.58055	0.828742	1.13347	1.35974	0.575885	0.567004	0.311403	0.588854	1.12138	1.36049	0.775795	0.589598	0.462573	0	1.49122	4.62765	0	1.86522	2.14032	0.798463	2.39625	2.98311	2.13641	1.20359	2.32031	1.97226	1.44158	2.16088	1.22533	1.08329	2.48481	0.212888	0	0.564318	1.08804	0.470429	0	0.983126	0	0.553596	0	0.373138	2.28934	1.58805	1.08341
MSTRG.11023.10~TR	2254.7	2148.48	2159.96	2107.94	2202.85	3023.13	1870.23	1998.6	2182.95	1964.1	2259.69	2598.02	2327.07	2278.6	2664.23	2448.6	2413.71	1152.54	1140.62	1277.96	1285.46	1020.99	1374.39	1118.81	1213.87	1213.22	1200.48	1466.42	1047.49	1108.41	1256.67	1117.28	912.139	1354.42	1048.26	131.352	217.744	167.226	91.5511	110.269	153.759	146.289	241.138	82.818	141.662	243.734	24.6922	11.6768	16.9735
MSTRG.11028.2~TR	42.8291	29.9358	87.8858	62.53	20.8345	12.7863	22.3294	40.7923	26.4907	36.5718	54.4954	23.7897	45.3649	22.0817	47.789	43.4337	31.455	4.8856	6.46196	6.8197	3.13745	4.30435	4.28065	7.02647	4.27902	1.4267	7.12136	8.57555	4.64062	7.0438	5.63528	4.83625	4.0436	4.79741	5.63223	5.3222	8.01839	3.1978	2.48696	1.88172	4.99817	3.04769	7.0121	4.53949	2.47861	5.67169	3.76106	1.68146	1.80569
MSTRG.11036.1~TR	53.9699	45.9074	47.3231	47.0508	63.2218	61.4453	55.3135	53.4833	66.5723	54.9994	47.0218	50.0525	57.1904	77.1291	53.685	45.8903	45.6405	38.3868	40.4286	35.8034	39.8905	54.8087	43.418	34.1742	34.7456	42.8011	34.3606	36.5589	42.2812	43.3898	39.447	39.1016	36.0248	43.7957	38.4317	40.2359	49.0013	58.3129	64.0392	55.4165	43.9313	46.5019	48.1757	49.0486	55.6734	42.3138	43.334	66.4177	73.8526
MSTRG.11039.2~TR	4.09898	4.10199	3.52107	2.60542	0	0	0	4.64579	0	2.83502	5.91665	3.76866	4.28163	3.66285	5.2754	4.71678	3.31511	4.76927	5.13643	5.6019	7.17132	4.87826	4.43353	5.58924	4.7925	6.35532	4.45085	5.11524	4.55468	5.35329	6.6837	3.60146	3.92107	6.80922	5.96353	5.3222	3.56373	3.38591	3.1087	4.13977	3.68286	4.12913	0	3.98589	3.24126	3.80601	5.23279	4.01682	4.87536
MSTRG.11040.1~TR	82.3475	81.2543	61.2665	62.6833	79.171	84.1765	117.995	96.9951	85.922	85.1924	85.1686	104.58	101.536	116.583	63.3048	106.521	69.7714	87.4754	70.7501	92.7966	119.671	118.083	84.5428	110.986	84.3823	157.845	100.589	98.2427	97.1952	104.812	111.264	113.395	84.1805	142.684	99.7236	75.3624	75.551	88.4099	89.6859	85.524	83.6536	89.6611	81.1586	70.0853	119.164	65.7469	67.6992	69.3135	116.828
MSTRG.11040.6~TR	261.494	302.325	16.7603	101.152	260.072	522.936	142.024	332.231	177.603	158.619	135.616	372.273	29.8695	46.4658	311.714	164.105	294.813	0	0	0	0.896416	1.43478	0	4.95047	0	0	17.2693	7.97375	0	0	0.655265	0.205798	0.735201	0	0	178.613	49.5358	35.1758	165.383	249.327	49.061	100.672	9.73903	203.613	14.4903	114.329	4.41516	0	0.722275
MSTRG.11040.7~TR	0	5.1493	3.94359	4.29128	14.5123	7.34029	0	8.72502	0	0	16.8157	7.77287	0	0	6.67183	6.28904	2.69834	2.21015	0.994147	0.243561	1.34462	0	2.14032	0	0.513482	0.259401	0	0	0.687499	1.40876	0	0	0	1.3928	0.331307	0	0	0	0	0	0	0	0	3.87517	0	0	0	0.747316	0
MSTRG.11040.8~TR	0	1.57097	0	1.07282	0	4.49888	0.680084	0.56656	0.691062	0	0	0.588854	0	2.72097	0	0	2.92963	0	0	0	0	0	0	0	0	0	0	0	0	0	0	0	0	0	0	0	0	0	0	0.470429	0	0	0	2.3251	0	0.895531	0	0	0
MSTRG.11040.9~TR	292.499	393.878	19.9997	121.995	359.215	578.225	271.693	288.832	153.07	201.287	142.155	486.982	36.9036	115.013	175.33	154.573	421.79	2.32647	0	0	2.68925	6.45652	0	4.95047	1.54045	0.648502	1.24624	7.67286	1.03125	1.69051	1.44158	0.411596	1.1028	0.30951	1.82219	174.781	36.35	30.6613	308.072	309.636	38.6701	96.8379	8.44049	241.922	9.53312	88.6575	4.74221	0.467072	0.541706
MSTRG.11042.3~TR	0.420408	0.523658	0.140843	0.15326	0.287372	1.30231	0.566736	0.906496	1.03659	0.425253	0.622805	0.824395	0.407775	0.523264	0.155159	0.491331	0.69386	0	0	0	0	0	0	0.159693	0	0	0	0	0	0	0	0	0	0	0	0	0.356373	0.188106	0.31087	0.188172	0.263062	0.196625	0	0.221439	0	0.0746276	0	0	0
MSTRG.11042.4~TR	217.404	483.336	141.406	286.289	337.949	394.955	277.814	233.196	168.504	266.634	301.749	317.157	119.07	194.34	243.289	233.382	185.646	1.51221	0	5.84546	1.94223	4.30435	0.458641	4.63108	8.55804	3.89101	7.8335	26.178	3.95312	3.94453	8.9116	10.0841	7.10694	2.32133	11.5958	101.548	81.7876	16.3652	179.061	85.9944	50.1132	88.383	24.9319	79.3857	5.71987	53.8811	2.94344	0.280243	0
MSTRG.11046.1~TR	118.713	107.699	101.548	102.837	151.445	161.841	95.7784	101.867	119.439	77.9631	103.074	103.874	131.711	238.19	131.264	107.11	143.089	137.727	162.377	101.808	205.13	134.87	170.156	139.412	112.281	114.136	100.411	131.191	113.953	210.187	117.161	115.967	116.162	178.897	123.578	101.548	120.276	154.811	135.384	125.981	112.853	107.456	137.126	114.152	191.806	102.837	91.0832	120.972	107.619
MSTRG.11046.2~TR	213.147	117.91	87.4633	102.684	271.567	242.111	172.175	210.42	223.904	180.733	105.254	158.284	169.838	441.321	202.793	136.885	235.989	232.764	293.77	174.877	386.056	240.039	278.089	243.052	162.603	162.125	111.983	137.961	195.078	391.353	153.463	221.438	90.7973	372.341	186.029	158.176	101.744	237.954	197.869	158.346	106.935	115.812	147.124	151.685	318.978	129.404	144.392	154.04	156.553
MSTRG.11052.6~TR	17.8674	12.6551	10.5632	9.96189	17.2423	20.7185	24.7097	18.8098	13.9364	11.6236	13.0789	12.9548	19.7771	13.2909	14.4298	18.8671	15.0336	9.18957	15.7407	8.76818	16.1355	12.0522	9.93722	14.3723	10.4408	19.4551	9.07974	8.27465	11.2578	10.1431	9.43582	13.8914	5.88161	20.8919	13.5836	9.57997	10.1566	7.14803	9.17066	8.74998	12.4954	12.9773	11.2973	8.41466	11.0584	7.98515	7.19508	6.53901	10.473
MSTRG.11055.1~TR	3.94133	2.26918	2.67601	2.91194	5.02901	3.55175	4.19385	3.28605	4.37672	2.69327	2.64692	3.53312	3.56803	3.24424	3.25834	3.14452	3.00673	3.37339	1.98829	3.65341	2.98805	5.16522	3.51625	2.71477	2.22509	2.72371	2.84854	2.40717	3.35156	1.40876	3.40738	4.93915	3.18587	4.17839	2.81611	2.55466	1.42549	3.95023	4.66305	2.72849	2.89368	3.146	2.85678	2.76798	2.66927	2.01494	2.28934	2.98926	3.61137
MSTRG.11059.2~TR	33.2648	26.532	13.0984	24.8281	37.7894	37.2934	23.0095	29.8011	30.4067	23.9559	25.0679	32.858	19.4712	22.605	27.9286	29.9712	33.6136	15.4711	16.5691	12.178	23.755	13.9174	17.4284	16.608	16.0891	14.6561	14.4208	15.0448	17.7031	13.8058	16.6437	16.8754	12.4984	19.4991	8.9453	31.2946	25.6588	25.0181	36.8381	39.9865	21.1765	27.8225	17.5303	33.2158	22.6888	31.4182	20.277	19.9907	15.1678
MSTRG.11067.1~TR	22.8597	26.0956	26.9009	21.4564	21.5529	27.822	29.1303	28.2147	22.6899	23.8142	16.1929	24.8496	22.9373	44.7914	21.5671	24.0752	20.8929	77.7042	72.5727	79.8879	85.7571	102.73	78.1218	88.4697	75.3107	88.3259	66.5847	96.7382	92.0389	76.3548	54.2559	96.3134	55.1401	87.7461	81.336	65.7824	61.4743	71.6684	74.4533	54.5698	48.2718	56.8247	72.4584	66.7637	79.1249	50.0005	57.8877	83.4191	66.6299
MSTRG.11067.2~TR	5.15	1.74553	2.11264	2.60542	5.1727	5.6828	7.93431	1.58637	1.61248	3.54378	4.67104	7.06624	7.33994	7.95361	2.6377	5.99424	4.47154	19.3097	6.29627	18.2671	16.2849	24.5348	15.7467	9.90094	17.1161	19.066	22.0762	17.0006	22.4297	17.1869	27.9143	17.9044	6.37174	22.4395	12.5897	18.3084	8.37476	10.3458	23.0044	16.3709	14.4684	13.4688	5.0643	10.629	10.6771	10.224	12.1008	11.9571	16.9735
MSTRG.11073.5~TRs	110.305	82.8252	458.865	339.164	88.9416	29.1244	140.097	85.8905	107.921	293.283	348.771	71.4868	394.012	129.56	245.617	324.377	162.594	2.21015	5.46781	3.16629	5.22909	4.01739	3.82201	3.67293	3.08089	1.1673	2.84854	3.30986	1.63281	3.94453	3.93159	1.33769	10.5379	1.08329	7.78573	202.031	491.794	249.805	149.373	144.798	432.21	213.732	545.645	204.498	293.239	506.945	3.76106	1.3078	2.8891
MSTRG.11074.2~TR	5.2551	6.72028	4.36612	7.20322	4.59795	8.28742	7.59427	5.21235	5.52849	5.95355	3.11403	8.12618	6.32051	6.27917	4.49961	4.61851	7.16988	11.3997	6.95903	7.55038	7.76894	18.2217	8.71418	10.5397	6.67527	20.2333	9.07974	6.61972	9.45311	9.01606	17.9543	13.5827	11.7632	6.80922	11.0988	6.38664	4.98922	7.14803	6.83913	6.11558	6.18195	7.27513	6.23298	3.76445	6.67318	4.70154	6.37746	6.63243	10.6536
MSTRG.11082.1~TR	0.210204	0.523658	0.140843	0	0.431058	0.828742	0.113347	0	0.345531	0	0	0.117771	0.101944	0.313958	0.155159	0.294799	0.308382	4.76927	3.47951	0	1.34462	4.01739	0.611521	1.43723	1.88277	0.907903	0.712136	0.451345	0.34375	1.12701	3.01422	1.02899	7.71961	0	2.98177	0	0.534559	0	0.155435	0	0	0.688188	0.129854	0	0.190662	0	2.61639	6.91267	6.50047
MSTRG.11082.2~TR	17.2367	8.02942	31.5487	26.8205	12.0696	6.15637	14.1684	16.4302	13.8212	11.4818	18.0613	8.24395	18.4518	19.4654	18.6191	16.607	18.0404	0	0	2.92273	0	0	0.917282	0	0.855804	0	0	0	1.97656	0	0	1.74928	0	0	0	5.96087	4.81103	2.44538	1.24348	2.72849	4.07745	0	2.98664	1.77151	2.66927	3.88063	0	0	0
MSTRG.11092.5~TR	0.420408	1.39642	0	0	0	0.947134	0	0	0.575885	0	0.467104	0.588854	0	0.523264	0.155159	0.393065	0.308382	0	0	0	0	0	0	0	0	0	0	0	0	0	0	0	0	0	0	0.425776	0.178186	0	3.1087	7.15052	0	0	0	0.442877	0	0	0.163525	0	0
MSTRG.11096.5~TR	0	0	0	0	0	0	0	0	1.72765	0	2.17982	2.35541	0	2.82562	0	0	0	0	4.30797	0	5.22909	3.01304	3.82201	2.076	0	3.63161	0	0	3.26562	0	3.27633	1.44058	1.59294	3.86888	0	0	0	0	1.55435	0	0	2.26119	1.03883	0	0	0	3.27049	1.21439	1.80569
MSTRG.11098.1~GN	421.354	474.26	82.2521	210.119	471.865	552.889	365.205	413.476	431.683	283.502	212.999	503.941	119.58	152.165	240.807	224.931	420.942	3.60604	1.15984	0.974243	2.09164	6.02609	1.37592	5.90862	2.05393	1.1673	14.2427	10.08	0.773436	3.66278	2.35895	0.823191	3.79854	1.3928	1.15958	401.081	161.793	160.643	462.108	526.598	156.259	295.429	62.5895	355.852	62.5372	180.972	7.3586	1.21439	1.26398
MSTRG.111.1~GN	7.09439	6.37117	2.25348	3.8315	6.75324	1.89427	4.64724	12.351	9.67487	3.68553	7.31796	7.77287	4.38358	4.50007	5.12025	6.28904	6.55312	1.04691	0.828456	0	1.34462	0.86087	0.611521	0.479078	1.19813	2.33461	0.712136	0.300896	0.945311	0.563504	1.04842	0.411596	0.612667	0.30951	1.32523	2.55466	2.49461	1.31674	2.02065	2.6344	1.7099	2.85107	0.779123	2.3251	1.90662	2.31345	0.490574	1.49463	1.26398
MSTRG.11109.1~TR	7.14694	10.6477	8.45056	11.188	8.1901	10.3001	8.61439	11.7844	9.90522	7.65456	10.1206	8.95057	4.99524	6.38382	7.60279	8.84396	10.9476	12.0977	9.4444	7.30682	6.57371	11.9087	6.57385	9.10247	7.01759	7.52262	10.1479	6.16838	8.42186	1.97226	8.51845	7.92322	16.0519	8.9758	14.9088	11.0702	10.1566	6.77182	9.63696	11.7607	5.26123	6.39032	8.44049	6.311	3.62258	8.28366	6.54098	5.51145	7.76446
MSTRG.11110.1~TR	17.4469	15.0988	13.0984	15.7858	18.3918	21.9025	16.8887	16.0903	17.9676	12.8994	11.5219	15.6635	16.9226	14.0235	15.5159	15.5261	20.8929	14.8894	15.2436	9.01175	17.1813	20.5174	15.7467	17.7259	11.9813	15.6937	11.2161	9.77913	15.039	12.6788	14.94	19.2421	13.4787	19.9634	14.0806	13.412	10.8694	16.1771	19.5848	15.1478	11.4432	12.879	14.5436	14.1721	15.253	11.4926	12.2643	13.9188	13.5427
MSTRG.11113.1~TR	66.6347	43.2018	53.8019	54.867	50.0027	38.3589	73.449	67.534	47.9136	53.8654	63.5261	54.2923	75.948	102.874	58.3398	75.9598	66.3792	31.4074	28.3332	23.6254	27.7889	36.1565	20.3331	25.8702	24.8183	32.1657	23.3225	20.9123	26.8125	26.4847	26.9969	30.1494	22.3011	25.6893	25.1794	46.4096	35.1027	43.6406	40.4131	34.5295	37.4863	40.7997	51.6818	44.5091	43.2803	41.0452	35.6484	42.3168	45.6839
MSTRG.11114.1~TR	32.2663	34.5614	64.7876	38.6215	32.6167	17.4036	44.3188	25.9484	27.6425	51.4556	55.4296	24.6141	52.7049	27.733	56.7882	40.1909	49.1098	17.2159	20.0486	12.178	14.7909	9.75653	12.2304	15.1708	23.6202	9.59783	21.3641	19.4078	13.8359	21.4131	15.8574	10.8044	17.2772	14.547	17.228	19.1599	22.4515	15.0485	14.3	14.9596	49.9817	38.1453	71.03	50.3773	66.7318	64.5528	22.8934	19.5236	13.1815
MSTRG.11119.2~TR	0.157653	0.0872763	0.140843	0.30652	0	0.118392	0.113347	0.226624	0.345531	0.141751	0.311403	0.117771	0.101944	0.104653	0	0	0.154191	3.25706	1.8226	7.55038	2.53984	1.00435	4.12777	3.67293	5.13482	2.85341	5.34102	5.26569	4.29687	5.91679	4.58686	4.32175	1.71547	1.54755	4.14134	0.212888	0	0.188106	0.155435	0	0	0	0.129854	0.221439	0	0.447765	1.14467	0.934145	0.902844
MSTRG.11128.2~TR	81.6643	70.9557	63.52	71.7256	88.6543	78.6121	73.109	74.1061	89.2622	69.7415	66.173	69.2492	77.9869	107.478	81.7688	67.2141	86.5783	16.9833	26.0135	10.2295	20.0199	19.5131	13.7592	17.4065	12.3236	16.6016	13.5306	11.4341	14.6094	27.0482	18.0853	14.5087	14.2139	14.3922	14.7432	33.2105	27.2625	40.2547	42.9	37.4461	29.726	29.887	31.035	37.0909	24.7861	22.6121	27.9627	46.8941	53.2678
MSTRG.11129.1~TR	10.773	10.2113	7.46466	9.50211	12.9317	12.5495	13.715	11.2179	7.94721	7.37106	9.65348	10.7171	8.97104	9.41875	12.4127	10.711	10.1766	19.1934	16.072	15.1008	17.4801	16.6435	16.8168	19.9616	20.197	17.3798	16.2011	12.9385	19.6797	9.57957	16.7748	20.5798	12.9885	17.0231	18.3876	8.51552	6.77108	10.1577	10.5696	10.914	7.62879	7.57007	10.1286	7.86107	8.96113	10.6717	20.1135	17.0948	15.5289
MSTRG.11130.1~GN	0.157653	0.174553	0.422528	0	0.71843	0.828742	0.340042	0.113312	0.345531	0.425253	0.311403	0.353312	0.407775	0.104653	0.310318	0.393065	0.385478	0.116324	0	0	0.448208	0	0.458641	0.319385	0	0.1297	0.178034	0	0.0859374	0.281752	0.131053	0	0.122533	0.154755	0.165654	0	0	0	1.55435	0.564515	0.131531	0.196625	0.259708	0.442877	0.190662	0.0746276	0.327049	0.186829	0.361137
MSTRG.11131.1~TR	2.41735	3.49105	2.25348	3.98476	2.87372	4.97245	4.42054	1.69968	1.61248	2.40977	1.86842	2.70873	1.73304	1.7791	3.25834	2.75146	2.69834	3.95501	6.46196	4.62765	3.13745	1.57826	3.05761	5.42955	5.47714	2.46431	7.29939	4.0621	3.78125	2.81752	3.93159	3.49856	6.49427	5.88069	8.61399	2.34177	3.56373	2.06917	2.64239	4.32795	4.60358	2.94938	2.20751	2.98942	2.66927	4.47765	5.39631	4.85755	3.43081
MSTRG.1114.2~TRs	0.840817	0	0	0	0	0	4.87393	0	0.921416	0	2.64692	2.0021	0	1.15118	1.70675	1.08093	0	3.02442	0	0	0	0.86087	0	0	1.88277	0	0	2.10627	0.945311	0	0	0	1.59294	0	2.81611	0	0	0	0	1.59946	0	0	0	0.885754	1.5253	0.447765	0	1.58805	0
MSTRG.1114.5~TR	0	0	0	0	0.287372	0.236783	0	0.226624	0	0.283502	0.311403	0.235541	0	0.209306	0	0	0	0.232647	0	0	1.79283	0.717392	0	0	0	0.648502	0	0	0	0	0	0	0	0	0	0	0	0	0.31087	0.188172	0.263062	0.491563	0	0	0	0.149255	0	0.467072	0
MSTRG.1114.6~TR	700.978	749.18	901.393	874.348	665.697	663.941	782.663	716.245	598.575	767.157	906.96	714.515	861.22	567.009	764.778	838.113	873.955	661.3	694.412	615.721	636.156	500.452	580.028	760.296	786.655	526.583	697.003	669.795	649.515	787.215	696.023	632.52	721.845	488.252	687.297	734.677	975.927	677.934	622.517	733.116	1012	837.918	933.908	815.447	875.14	1071.35	727.357	581.318	563.194
MSTRG.11140.2~TR	0	0.349105	0.140843	0.15326	0	0	0.340042	0.226624	0	0.141751	0	0	0.203887	0	0.155159	0	0.0770955	0	0.165691	0.243561	0.298805	0	0	0	0.513482	0.518801	0.356068	0.150448	0.429687	0.281752	0.262106	0.102899	0.490134	0	0.331307	0	0	0	0	0.188172	0.394592	0.196625	0.649269	0.110719	0	0.0746276	0.654098	0.467072	0.722275
MSTRG.11149.1~TR	20.2847	17.1934	23.9432	15.939	9.05222	5.09084	12.2415	14.8439	14.7427	13.6081	15.5701	14.368	15.1896	29.3028	18.7742	10.9076	12.5666	24.3117	31.4813	13.6394	8.21714	40.6044	9.3257	17.7259	17.2872	24.3837	21.5421	17.7529	16.6719	16.3416	22.8032	15.7435	31.9812	10.8329	15.7371	28.3141	46.863	62.6393	28.9109	10.5376	30.6467	28.609	33.6321	13.8399	24.9768	24.851	23.5475	24.6614	29.2521
MSTRG.11149.10~TR	30.0066	43.9873	56.3371	42.7595	32.9041	36.1095	15.3019	39.8858	30.4067	19.5617	18.0613	65.7161	19.1654	49.2914	67.8045	37.9308	33.922	66.4208	75.2238	61.8644	44.0738	57.3913	19.8744	42.4782	48.7808	45.1357	97.2066	67.2503	31.539	26.7664	84.005	42.6002	72.0497	35.4389	33.6277	42.3647	87.4895	56.2437	50.3609	32.7419	57.479	33.1313	72.1987	41.409	33.7472	42.3885	52.3279	67.165	115.564
MSTRG.11149.11~TR	14.399	20.2481	25.4925	6.43692	1.29317	7.1035	0	6.5721	9.90522	5.95355	33.3201	10.2461	9.99048	20.6166	2.48254	0	6.09055	11.7487	20.7114	0	0	26.1131	9.17282	16.2886	6.67527	14.267	34.0045	11.8854	13.3203	21.9767	25.4243	11.9363	27.4475	19.6539	13.2523	26.3981	29.0444	10.9102	22.6935	10.5376	20.9134	19.5642	4.02547	16.4972	9.34245	13.5822	15.5348	21.6722	2.34739
MSTRG.11149.14~TR	0	0	0	0	0.71843	0.828742	0.566736	0.339936	0.691062	1.27576	0	0	0.305831	1.36049	0	0.78613	0	0	1.32553	1.46136	0	0	0.764402	0	0.342322	0.648502	0.356068	0	0.687499	0.845256	0	0	1.4704	2.16657	0	0	0	0	0	0.470429	0	0	0	0.553596	0.381325	0	1.14467	1.9617	0
MSTRG.11149.21~TR	701.399	705.804	986.321	835.42	671.014	702.536	434.46	670.241	495.722	815.494	783.489	683.07	601.57	382.61	919.472	697.199	618.923	976.189	869.879	1047.31	432.969	533.165	651.729	829.603	1042.2	346.041	1022.63	972.196	765.874	677.895	964.026	777.298	933.828	457.611	829.925	858.365	1248.55	610.216	633.397	777.995	737.625	521.745	890.927	841.466	491.527	1180.76	1090.87	900.515	705.843
MSTRG.11149.8~TR	56.9653	93.8221	80.562	45.5182	46.1232	60.4982	32.7574	67.3073	36.1656	49.8964	80.4975	94.6876	63.1031	67.815	80.6826	76.9425	39.1645	73.2839	93.4498	69.4148	96.9623	144.626	76.593	76.4927	74.9684	74.8371	140.825	128.934	74.7655	87.3431	263.023	62.048	143.854	116.84	87.9621	96.2254	155.735	156.128	82.5359	60.1208	89.8355	94.3801	102.195	50.5987	55.6734	78.4336	69.9885	82.3916	120.259
MSTRG.11159.1~GN	1.26123	1.22187	1.12674	0.45978	1.0058	1.18392	0.453389	1.35974	0.691062	1.13401	0.934208	1.17771	0.407775	0.941875	1.24127	0.884396	0.616764	1.04691	1.32553	1.94849	0.747013	1.00435	0.917282	1.91631	0.855804	0.259401	0.356068	2.10627	0.34375	0	0.917371	0.411596	0.490134	0.61902	1.82219	0.851552	1.06912	0.752424	0.777174	1.12903	1.18378	1.08144	0.908976	1.21791	0.571987	0.820903	0.981147	1.02756	0.361137
MSTRG.11162.1~GN	6.83164	5.49841	9.5773	8.58255	6.1785	3.55175	11.7881	5.21235	4.4919	8.50507	9.34208	8.36172	6.93217	7.535	11.6369	10.711	5.47378	4.53663	2.31968	3.65341	2.24104	6.6	2.14032	3.83262	3.76554	2.46431	3.20461	3.76121	3.52343	1.97226	4.06264	3.39566	2.81827	0.928531	3.14742	5.10931	3.9201	3.1978	7.92718	4.89246	4.07745	2.94938	4.02547	3.21086	1.5253	3.88063	2.77992	4.29707	3.06967
MSTRG.11169.1~TR	3.04796	2.79284	111.407	8.58255	11.4949	2.72301	3.06038	7.02534	3.45531	3.54378	9.96488	4.0042	80.2297	2.82562	57.4088	3.24279	3.3922	194.261	537.502	16.3186	11.6534	318.665	25.6839	32.0982	62.4737	65.4987	29.1976	3.91165	11.0859	99.1767	70.2444	7.40872	612.422	1.70231	134.676	30.8688	9.08751	39.3142	63.1066	5.73923	8.28644	251.779	141.021	1.43935	10.4864	3.20898	476.838	774.313	918.192
MSTRG.11169.2~TR	519.835	542.946	644.778	632.044	644.432	621.912	496.008	513.303	568.514	591.527	582.167	462.132	577.511	541.578	600.775	520.811	505.053	741.796	907.491	788.162	1038.35	705.339	902.3	905.297	744.378	866.139	794.21	811.969	772.749	923.019	679.379	692.51	752.723	987.802	713.471	664.637	732.881	779.888	578.062	655.496	783.397	754.549	755.229	677.602	898.019	656.275	712.64	782.626	689.953
MSTRG.11169.6~TR	27.6944	22.6046	26.6193	22.5292	26.7256	26.9933	20.4025	24.5887	24.5327	25.5152	21.6425	24.6141	24.1606	23.3376	26.9977	24.2718	24.9789	74.7962	63.9568	90.8481	52.7391	61.5522	63.7511	61.1622	72.7433	45.7842	64.6263	61.082	75.1952	59.1679	57.7944	71.0003	65.4329	50.2954	62.9484	51.5189	34.39	35.364	38.8587	38.4811	39.1962	34.2128	51.8116	42.2948	37.5605	47.8363	77.1836	60.2523	54.7123
MSTRG.1117.1~TR	17.8148	16.1461	19.0138	22.6825	20.5471	15.5093	22.1027	17.1101	26.4907	17.2936	17.1271	17.7834	20.6946	26.3725	16.4468	17.0983	22.6661	20.5893	22.534	21.6769	37.0518	22.5261	27.2127	25.7105	16.7738	34.8894	16.3791	20.1601	21.914	28.4569	17.4301	23.8725	21.6884	38.3793	20.3754	22.1404	18.175	25.7705	18.0304	23.1451	28.1476	29.5921	21.0363	18.0472	34.3192	16.7166	20.1135	24.0075	24.5573
MSTRG.11170.4~TRs	4.9398	4.62565	3.66191	3.67824	8.76485	6.98511	5.55402	6.34547	6.68026	2.69327	4.82674	4.59306	4.38358	7.22104	4.49961	4.71678	6.01345	8.02634	5.96488	7.55038	10.3088	9.61305	7.33825	6.86678	9.24268	9.59783	9.4358	6.46927	10.6562	5.91679	10.0911	6.99713	6.61681	9.90433	7.28876	6.59953	5.34559	4.89076	2.33152	1.3172	4.99817	5.99707	4.93444	5.97884	9.15179	5.1493	9.975	10.4624	12.4592
MSTRG.11178.1~TR	1.99694	2.53101	2.11264	1.68586	2.44266	2.60462	0.793431	1.58637	2.18836	1.84276	2.80262	1.41325	1.93693	1.25583	2.32738	2.16186	2.77544	6.51413	5.96488	5.84546	4.93029	1.72174	3.51625	7.18616	6.50411	3.50191	11.2161	9.77913	5.58593	7.6073	4.4558	7.20292	5.63654	3.71412	5.46657	4.04487	6.23652	4.32644	2.48696	5.08063	3.55133	3.24432	4.15532	4.20733	4.19457	4.40303	6.70451	6.63243	3.61137
MSTRG.11180.3~TRs	67.8434	75.3195	69.7171	72.7985	69.2566	82.8742	74.0158	72.7463	60.1224	53.5819	82.0546	82.4395	87.1618	48.8728	71.218	83.7229	64.2206	61.3026	62.1342	56.9932	57.3706	62.8435	62.0694	69.4662	75.6531	67.0551	71.2136	64.8432	80.4374	56.9139	72.6034	60.7104	74.6229	71.6516	75.3725	46.1967	58.2669	51.1649	45.5424	58.4273	51.6916	55.4483	51.8116	54.806	47.8562	65.2245	58.7053	64.6428	65.3659
MSTRG.11180.6~TR	1.83929	1.39642	0.845056	0.61304	1.29317	1.65748	1.02013	1.24643	0.460708	0.567004	0.622805	1.05994	0.407775	1.46514	2.79286	0.589598	2.15867	2.09383	1.8226	2.19205	3.13745	2.0087	2.44608	2.55508	2.73857	0.778202	1.95837	1.35403	2.14843	0	0.262106	3.39566	0.245067	2.78559	1.49088	1.49022	0	1.69296	0.621739	1.9758	2.36755	1.37638	2.07766	1.55007	1.14397	2.23883	1.79877	2.14853	0.361137
MSTRG.11183.2~TR	3.88878	3.22922	2.9577	2.91194	3.73584	4.73567	2.04025	3.05942	3.10978	3.11852	4.67104	2.70873	0	1.9884	4.80993	3.14452	3.77768	2.90809	5.13643	2.19205	2.39044	0	0.764402	2.2357	3.08089	2.46431	1.78034	3.91165	2.83593	2.25402	2.35895	2.57247	2.5732	5.88069	3.97569	3.19332	2.31642	1.31674	0	3.76343	2.49908	1.37638	2.07766	0	2.09729	3.28361	0	2.80243	2.16682
MSTRG.11184.1~TR	1.31378	1.30915	1.69011	1.83912	1.58055	0.71035	4.76059	0	1.61248	0	1.24561	1.64879	1.73304	2.40701	0.620636	0	0	0.465295	0.497074	0.730682	0.448208	2.0087	0.15288	0.479078	0.684643	0.389101	0.178034	0	0.515624	0.281752	0.917371	0.411596	0.122533	0.464265	0.662615	1.7031	0	1.12864	0.932609	0.752686	0.526123	0.589876	0.779123	0.110719	0.762649	0.671648	1.79877	0.280243	0
MSTRG.11184.2~TR	0	0	0	0	0	0	0	1.81299	0	2.12627	0	0	0	0	0	1.27746	1.00224	0	0	0	0	0	0	0	0	0	0	0	0	0	0	0	0	0	0	0	0	0	0	0	0	0	0	0	0	0	0	0	1.26398
MSTRG.11185.1~GN	1.36633	1.57097	0.845056	1.37934	0.431058	1.77588	0.566736	1.01981	0.921416	0.708755	1.55701	0.942166	0.713606	0.209306	1.24127	1.08093	1.6961	1.86118	1.15984	1.2178	1.94223	0.143478	1.22304	1.11785	1.19813	0.259401	1.0682	1.35403	0.859374	0.563504	0.917371	0.617394	1.22533	0.773775	1.15958	1.27733	2.31642	0.376212	0.932609	1.3172	0.920715	1.573	1.03883	1.21791	0.381325	1.49255	1.47172	1.21439	1.98626
MSTRG.11187.5~TR	644.486	569.129	250.559	577.79	779.353	208.133	313.859	380.275	532.118	437.444	436.275	254.856	225.296	290.725	365.089	411.048	456.714	1.62853	0.994147	1.70492	6.12551	5.3087	1.98744	7.18616	1.02696	0.648502	5.51905	13.6908	0.945311	1.69051	1.57264	0.102899	2.69574	0	0.993922	571.605	385.774	355.144	379.261	551.719	469.17	586.631	177.77	878.889	342.62	590.826	7.3586	0	0.541706
MSTRG.11187.7~TRs	2.52245	3.66561	0.704213	1.5326	4.16689	0.355175	0	1.35974	3.45531	1.98452	3.89253	0	1.22332	3.13958	2.01707	3.24279	1.31062	0	0	0	0	0	0	0	0	0	0	0	0	0	0	0	0	0	0	3.40621	3.74191	0.564318	2.64239	2.6344	1.18378	1.67131	0.779123	2.3251	0.953312	1.19404	0	0	0
MSTRG.11187.8~TRs	17.7623	21.9936	13.9434	37.2422	21.6966	1.06553	9.18113	12.351	19.3497	21.2627	30.0503	10.4816	8.15549	11.4072	20.481	18.4741	7.70955	0	0	0	0	0	0	0	0	0	0	0	0	0	0	0	0.3676	0	0.496961	18.5213	24.0552	13.9199	10.8804	18.5349	15.2576	23.3984	8.95991	14.6149	7.05451	18.8061	0	0.280243	0
MSTRG.11195.1~TR	177.517	307.475	19.0138	63.7561	161.216	455.216	100.539	203.395	172.535	126.442	93.4208	330.229	32.0103	34.8494	103.801	90.6998	161.592	1.04691	0.497074	0	1.64343	1.14783	0.305761	2.55508	0.855804	0.907903	16.3791	6.46927	0.773436	0.563504	0.262106	0.102899	0	0.61902	0	220.765	71.0964	66.7777	195.071	261.37	81.023	159.561	24.9319	169.179	61.7746	118.658	2.94344	0	0
MSTRG.11195.11~TR	412.21	673.861	71.2664	205.062	483.216	1171.37	402.269	470.245	335.05	353.527	279.172	900.121	99.1912	189.945	318.231	267.383	471.516	3.48971	0.497074	0.730682	4.18327	10.6174	1.37592	6.70709	0.513482	1.4267	31.334	12.7881	0.601562	1.69051	3.01422	0	2.9408	0.464265	0.496961	378.089	136.669	107.032	431.643	522.27	163.624	334.459	50.5131	411.654	97.6191	266.644	8.33975	0.560487	0.361137
MSTRG.11195.12~TR	0	0	0	0	1.0058	6.86672	0	5.77891	0	0	1.71271	0	0	0.523264	1.55159	0.982663	1.07934	0	0	0	0	0	0	0	0	0	0	0	0	0	0	0	0	0.154755	0	1.49022	0	0	6.6837	0	0	0.491563	0	0.553596	0	0	0	0	0
MSTRG.11195.14~TR	139.891	196.634	28.8727	81.2277	183.343	202.331	175.688	164.756	159.52	163.297	106.967	259.213	43.9377	110.618	119.007	101.313	202.761	1.9775	0.331382	0.487121	1.79283	4.44783	0.458641	2.55508	0.684643	0.389101	7.8335	4.363	0.171875	1.40876	0.786318	0	1.4704	0	0	199.902	61.4743	76.5592	242.168	279.717	111.275	212.257	25.5812	313.446	89.0393	177.464	2.77992	0.280243	0.722275
MSTRG.11195.20~TR	285.352	402.955	146.758	268.205	343.984	182.678	353.87	359.539	496.528	450.485	388.008	467.55	256.592	550.055	332.816	324.377	461.185	2.79177	0.662765	0.730682	5.5279	6.88696	1.68168	3.67293	1.54045	1.6861	21.7202	8.27465	0.687499	2.25402	1.44158	0.205798	4.0436	0.773775	1.82219	539.458	303.095	405.745	637.438	544.192	509.156	764.577	158.941	886.086	448.247	579.781	12.2643	0.373658	1.08341
MSTRG.11195.3~TR	631.191	1204.59	61.1257	246.289	759.811	2401.93	517.884	768.595	492.266	397.328	335.38	1558.46	84.1035	173.305	373.933	326.441	625.245	6.3978	0.828456	0.974243	2.83865	20.3739	1.22304	8.30401	2.39625	1.1673	86.5245	22.1159	0.687499	4.50803	2.49001	0	3.06334	1.54755	1.32523	566.921	121.167	104.023	780.438	839.433	140.869	429.429	27.1394	546.067	65.3972	286.197	11.4467	0.747316	1.44455
MSTRG.11195.5~TR	0	0	0	0.45978	0	0	1.58686	1.01981	0.230354	0	0.311403	2.0021	0	0	0.930954	0.982663	0.385478	0	0	0	0	0	0	0	0	0	0	0	0	0	0	0.205798	0	0	0	0	0	0	1.55435	0.282257	0.920715	0	0.259708	0.664316	0	0	0	0	0
MSTRG.11195.8~TR	11.7714	29.2376	0	9.04233	17.386	16.5748	20.4025	10.538	7.83203	7.51281	13.3903	28.6183	3.77192	10.1513	2.79286	14.8382	4.16316	0.348971	0	0	0	0	0	0	0	0	0	0	0	0	0	0	0	0	0	11.7088	6.41471	5.45508	24.8696	9.03224	3.28827	8.74982	0	7.52891	0	4.17914	0	0	0
MSTRG.11196.3~TR	102.947	329.643	2.25348	17.9314	234.927	2321.78	137.377	126.796	86.0372	40.3991	20.2412	450.355	2.95637	14.3374	29.4802	21.8151	181.483	3.25706	0.331382	2.67917	4.33268	10.7609	1.37592	5.42955	0.855804	2.72371	43.2623	10.9827	2.92187	4.22628	1.17948	2.98407	1.34787	6.96398	0.993922	88.9872	7.8402	14.2961	459.932	464.219	15.2576	108.34	2.85678	95.7722	11.0584	15.0001	7.03156	0.0934145	1.44455
MSTRG.11197.5~TR	0.683164	2.18191	0	0	2.0116	9.47134	0.453389	1.13312	0.806239	0.567004	0.467104	4.0042	0.305831	0.313958	0.930954	0.491331	1.15643	0.116324	0	0	0	0.286957	0	0	0	0.1297	0.534102	1.05314	0	0.281752	0.262106	0.102899	0	0.154755	0.165654	0.212888	0	0	0.932609	0.658601	0.131531	0.196625	0	0.775035	0	0.149255	0	0	0
MSTRG.112.4~TR	0	0	0	0.45978	0	0.473567	0	0	0	0.283502	0.934208	0	0	0.209306	0	0.393065	0	0	0	0	0.747013	0	0.764402	0.479078	0.513482	0	0	0	0	0	0	0	0	0	0	0	0	0	0	0	0	0	0	0.221439	0	0	0	0	0
MSTRG.112.5~TR	1.10357	0	0	0	0	0	0	0	0.575885	0	0	0	0.203887	0	0	0.78613	0	1.16324	0	0	0	0	0	1.11785	0	0	1.95837	0.300896	1.54687	0	0	0	0	0	0	0	0	0	0	0	0	0	0	0	0.381325	0.29851	0.490574	0	0.541706
MSTRG.112.6~TR	5.57041	5.49841	3.23938	3.37172	5.31638	8.40581	5.78071	4.19254	5.87403	3.68553	5.13814	4.8286	6.01468	7.11639	4.80993	5.89598	6.70731	4.18765	7.95318	3.16629	7.61953	2.72609	4.73929	5.26985	5.47714	3.63161	4.27282	3.00896	5.32812	3.66278	4.06264	3.80726	3.79854	6.03545	4.80396	2.98043	1.78186	3.95023	3.41957	3.85752	2.49908	3.53925	2.07766	3.10014	3.43192	3.20898	2.45287	2.98926	6.31991
MSTRG.11204.2~TR	1933.62	2399.66	445.485	1162.17	2389.79	3701.75	1709.16	2402.78	1958.24	1792.3	1384.96	2785.28	571.496	1090.8	1839.25	1485.88	3070.56	13.2609	3.97659	6.33258	19.2729	33.1435	7.49113	40.4022	7.35991	5.57712	81.0055	50.2497	4.98437	7.6073	9.82898	2.57247	9.68014	5.72594	5.46657	999.297	462.928	319.78	1281.56	1654.87	562.031	1040.74	199.066	1481.53	334.994	882.62	24.5287	2.42878	3.25024
MSTRG.11212.2~TR	0.367857	0.349105	0	0.45978	0.574744	0.118392	1.36017	0.453248	0.460708	0.425253	0.622805	1.05994	0.815549	1.7791	0	0.491331	0.462573	0.348971	0.497074	0	0.149403	0.86087	0	0	0.513482	0.1297	0.178034	0	0.601562	1.12701	0.655265	0	0.245067	0	0	0.212888	0.356373	0.564318	0.932609	0	0	0.0983126	0.519415	0	0	0.0746276	0	0.280243	0
MSTRG.11216.2~TR	24.5413	22.43	25.2108	26.8205	25.4324	25.691	25.7298	25.4952	19.2346	19.9869	27.4034	21.6698	25.384	15.6979	24.9806	26.4336	22.5119	18.7281	27.0077	22.4076	20.767	12.1957	19.11	20.4406	23.9625	15.6937	19.2277	26.9302	18.5625	15.7781	18.6095	18.7276	23.0363	27.0821	21.2037	15.7537	16.3931	13.7317	13.0565	16.5591	15.9152	18.3845	17.79	18.3794	18.3036	19.4032	16.516	22.1392	21.1265
MSTRG.1122.1~TR	0.315306	0.436382	0.422528	0	0	0.591959	0	0.113312	0.115177	0.425253	0	0.588854	0.305831	0.732569	0	1.67053	0.231287	0.348971	0	0.730682	0	0.430435	0	0.159693	0	0	0.178034	0.150448	0.0859374	0	0	0	0.122533	0	0	0.212888	0	0	0.155435	0.0940858	0.131531	0	0	0	0	0	0	0.0934145	0.541706
MSTRG.1122.3~TR	316.305	216.271	371.402	360.161	258.922	164.564	347.636	277.274	376.629	388.682	356.244	214.696	401.454	369.006	347.711	355.429	351.864	173.555	168.508	171.71	229.781	158.687	186.208	187	169.449	200.646	170.735	139.315	181.414	157.781	167.617	181.205	135.522	223.621	180.728	285.057	441.902	438.663	214.189	257.983	501.658	376.636	429.946	304.699	500.298	448.959	167.449	156.189	157.998
MSTRG.11221.1~TR	1.10357	0.785487	1.26758	1.83912	1.14949	0.828742	0.453389	0.793184	0.921416	1.41751	0.155701	1.53102	0.713606	0.523264	2.01707	1.67053	1.38772	1.74486	1.98829	1.94849	2.09164	1.14783	1.37592	3.35354	1.19813	1.0376	0.89017	2.70807	1.97656	1.40876	3.14527	1.23479	1.96054	2.94035	1.65654	1.7031	2.13824	3.0097	1.55435	2.44623	1.18378	1.08144	2.46722	1.10719	1.71596	1.79106	1.63525	2.05512	2.52796
MSTRG.1123.3~TR	17.3418	14.226	19.1546	16.3988	20.8345	18.8243	19.269	18.1299	20.6167	18.7111	15.7258	12.7192	20.1848	27.0004	21.7223	17.3931	24.7477	16.4016	30.3215	13.6394	26.5937	14.6348	18.6514	16.2886	13.1794	12.8403	7.12136	10.9827	14.3515	17.4686	10.8774	12.4508	12.7435	38.2245	13.9149	11.496	13.364	19.3749	13.0565	15.5242	16.3098	13.7638	16.1019	17.1615	23.0701	21.9405	11.9373	15.787	12.2787
MSTRG.11231.2~TR	0.105102	0.872763	0.140843	1.07282	0.143686	0.473567	0.453389	0.56656	0.460708	0.283502	0.311403	0.235541	0.203887	0.104653	0	0.0982663	0.0770955	0.465295	0.165691	0.243561	0.298805	0	0	0	0.342322	0.1297	0.178034	0.150448	0.0859374	0.281752	0	0.308697	0.3676	0	0.331307	0.212888	0	0	0	1.41129	0.263062	0.196625	0	0.221439	0.190662	0.373138	0.490574	0.186829	0
MSTRG.11242.4~TRs	17.4469	22.6918	19.2954	20.6901	20.8345	18.2323	34.7976	20.5095	12.3239	20.1287	25.0679	20.6099	21.1023	17.2677	24.9806	25.9423	20.2761	34.6645	23.1968	40.9182	20.9164	27.8348	24.6137	33.216	39.8805	26.9777	33.2924	31.2932	33.3437	24.7942	29.618	29.4291	28.5503	16.7135	38.5973	21.5017	22.6297	12.6031	25.4913	22.7688	24.0701	22.7102	21.4259	19.9295	15.825	23.6569	41.0447	32.9753	37.9194
MSTRG.11262.2~TR	155.288	146.188	38.5909	104.217	121.127	23.9151	128.082	158.184	188.43	117.228	108.679	128.252	45.263	117.211	88.9061	92.1738	182.331	0.348971	0.331382	0.487121	1.34462	1.86522	0.305761	1.27754	0.171161	0	0.712136	3.00896	0.0859374	0.563504	0.524212	0	0.612667	0.154755	0.165654	86.6455	79.6493	85.4002	52.0707	87.8761	66.8176	104.211	23.114	72.8533	33.9379	58.3587	0.490574	0	0.180569
MSTRG.11267.1~TR	20.4424	18.939	20.7039	19.6173	15.2307	22.7312	20.4025	16.8835	15.5489	14.8839	17.5942	15.7813	19.0635	12.0351	18.1536	17.0001	25.5186	14.8894	27.5047	17.7799	14.3426	18.9391	12.9948	15.9693	13.1794	16.9907	20.6519	15.1953	16.5859	16.0599	18.2164	13.274	23.5264	16.2493	19.8784	17.6697	17.2841	17.1177	11.6576	16.5591	19.072	23.2018	25.711	16.6079	16.2063	18.8061	20.7676	26.3429	25.0991
MSTRG.11270.1~GN	1.05102	1.39642	1.83095	1.5326	1.0058	2.01266	2.1536	0.906496	0.806239	1.55926	0.622805	1.05994	1.6311	0.627917	1.08611	1.47399	2.77544	0.348971	1.98829	1.94849	0.298805	0.717392	1.5288	1.75662	1.54045	0.518801	2.31444	2.10627	1.80469	2.25402	1.70369	1.23479	1.22533	1.54755	1.98784	0.851552	1.42549	1.12864	1.08804	1.78763	0.920715	0.983126	0.259708	0.996473	0.571987	1.19404	1.3082	1.21439	1.26398
MSTRG.11272.2~TR	66.4245	88.2364	82.5338	81.6875	55.3191	108.565	56.1069	70.7067	44.228	69.0328	83.6116	85.266	67.0789	30.454	73.3902	74.7806	69.7714	27.3361	35.955	31.6629	19.5717	25.8261	18.0399	25.7105	29.0973	18.2878	34.1825	28.7356	24.75	23.1037	28.5696	20.9914	40.3135	25.6893	34.456	58.5442	93.0133	52.4816	53.1587	61.3439	70.7636	60.5606	67.6538	58.9026	52.2415	95.0755	32.0508	35.4041	39.9057
MSTRG.11274.1~TR	28.0097	27.7539	35.6332	32.9509	30.1741	32.4393	20.5159	31.6141	11.057	31.1852	39.081	26.0273	29.7676	12.663	33.0489	38.9134	23.8225	17.2159	24.8537	21.4333	16.2849	7.74783	15.4409	18.0453	23.7913	11.0245	23.3225	21.5141	12.5469	15.2146	14.809	14.6116	20.5856	18.7254	16.731	11.7088	21.2042	9.96962	10.1033	13.6424	11.8378	11.2076	19.8676	15.6114	14.2997	26.8659	18.1512	14.0122	13.0009
MSTRG.11275.1~TR	2.62755	2.61829	2.11264	3.21846	3.16109	3.07818	2.60699	1.81299	1.95801	1.55926	2.02412	2.0021	2.75248	2.61632	2.79286	3.14452	4.00897	2.21015	3.14813	1.2178	1.94223	1.57826	1.68168	2.71477	2.90973	1.81581	3.73871	3.91165	3.17968	2.25402	2.49001	1.85218	3.06334	2.01182	3.31307	1.91599	2.49461	0.940531	1.24348	1.22312	1.7099	1.17975	2.59708	1.99295	2.09729	1.94032	2.61639	2.42878	1.62512
MSTRG.11277.2~TRs	172.157	182.582	189.997	197.859	172.567	199.016	137.83	165.889	146.62	161.313	198.052	195.853	188.494	116.06	207.448	203.706	192.816	131.213	160.72	129.087	98.9045	98.1392	119.705	130.628	136.929	75.4856	148.302	141.271	113.953	109.602	120.831	108.455	170.076	93.1626	133.186	151.576	185.314	124.526	146.731	164.744	152.839	128.888	178.549	141.499	99.1444	161.046	178.732	210.65	218.669
MSTRG.11288.1~TR	3.25816	2.88012	3.09854	2.45216	2.73003	3.78853	3.51377	3.51267	3.45531	2.69327	2.33552	3.76866	3.56803	3.87215	3.4135	4.52025	3.00673	2.90809	4.30797	2.92273	1.64343	3.15652	3.51625	2.87447	3.76554	3.37221	4.45085	2.85852	3.26562	3.38102	3.01422	2.88117	2.45067	3.24986	3.81004	2.12888	2.31642	1.69296	1.70978	2.25806	2.36755	2.26119	2.33737	2.76798	2.85993	1.94032	0.981147	2.98926	2.52796
MSTRG.11288.7~TR	1.52398	0.872763	0.845056	1.99238	0.143686	1.18392	0.793431	0.56656	0.115177	0	1.55701	0.824395	2.24276	1.7791	0.775795	0.393065	0.925146	1.74486	0.165691	1.46136	0.149403	3.3	1.37592	0	2.05393	2.33461	1.42427	2.25672	1.71875	0.845256	1.70369	3.29277	1.4704	2.01182	2.1535	1.06444	0.356373	2.25727	1.24348	0.940858	1.05225	0.39325	1.29854	0.996473	1.33464	0.59702	1.47172	0.747316	2.16682
MSTRG.11290.2~TRs	5.62296	6.2839	7.32382	5.67062	5.89113	6.51154	6.12075	5.55229	4.03119	3.82728	7.78506	6.59516	2.95637	5.7559	4.18929	5.20811	6.9386	17.3322	13.0896	24.1125	28.5359	13.3435	17.2755	23.6345	18.9988	12.5809	14.0647	18.2042	15.4687	14.6511	13.4985	14.6116	15.8068	26.1536	13.7493	10.6444	14.2549	15.2366	12.7457	18.1586	14.4684	13.5671	15.1929	17.4936	27.2647	15.2986	24.6922	29.4256	39.364
MSTRG.11290.3~TR	5.15	2.79284	2.25348	5.21084	4.16689	4.49888	5.44067	3.85261	5.64367	7.22931	0.467104	4.59306	6.21856	6.48847	5.74088	4.52025	5.85926	9.42222	13.7524	11.9345	16.2849	15.2087	17.5812	11.9769	9.585	14.7858	11.2161	16.8502	13.1484	12.6788	8.12529	16.3609	8.57734	17.9516	10.9331	12.5604	8.73113	19.7511	15.2326	14.5833	10.654	10.2245	8.7002	11.1826	17.7316	12.5374	13.082	28.5848	36.836
MSTRG.11298.1~GN	0.157653	0.174553	0.281685	0.15326	0.287372	0.118392	0.113347	0.226624	0.115177	0.283502	0.467104	0	0.101944	0	0.465477	0.196533	0.154191	0.116324	0	0.487121	0.298805	0	0.305761	0.159693	0.171161	0	0.178034	0.300896	0.429687	0.281752	0	0.308697	0.122533	0	0.165654	0	0.178186	0	0	0.564515	0.131531	0.294938	0.259708	0.221439	0.190662	0.149255	0	0.0934145	0.361137
MSTRG.113.3~TR	0.367857	0	0.563371	0.15326	0.71843	0.591959	0.453389	0.453248	0.460708	0.425253	0.467104	0.588854	0	0.104653	0.465477	0.294799	0.69386	0.581619	1.49122	1.2178	0.59761	0	0.917282	0.63877	1.02696	0.389101	0.534102	0.150448	0.171875	0	0.131053	0.617394	0.3676	1.23804	1.32523	0	0.890932	0.376212	0.31087	0	0	0.491563	0	0.110719	0.953312	0.671648	0.490574	0.653901	0.902844
MSTRG.11308.7~TR	21.2832	23.2155	35.4923	24.3683	13.3628	20.4818	16.2087	20.3962	21.1926	24.9482	29.7389	20.9632	24.2626	14.756	21.2568	21.8151	17.1152	30.9421	29.1616	35.0727	19.1235	22.6696	25.531	27.4671	35.4303	23.8649	36.853	36.1076	31.4531	25.0759	31.0596	30.561	34.677	19.8087	34.6216	13.412	24.7679	19.7511	11.9685	14.207	13.9423	10.7161	15.972	16.0543	10.6771	17.7614	32.5414	22.6063	35.2109
MSTRG.11309.1~TR	9.35409	4.88748	681.96	134.102	17.2423	2.36783	12.9216	12.8043	14.1668	109.574	166.445	6.59516	526.845	58.3962	232.583	105.636	19.9677	200.775	366.675	28.7402	11.8028	277.631	36.997	55.0939	86.0939	82.8785	47.179	9.32779	15.3828	129.888	114.278	9.4667	578.848	1.85706	178.74	60.6731	78.0456	106.468	90.1522	6.77418	72.7365	165.755	517.727	5.09309	86.37	74.7768	364.169	500.982	665.396
MSTRG.11309.2~TR	0.105102	0.261829	6.76045	1.5326	0.287372	0	0	0	0.230354	0.850507	1.55701	0.235541	4.07775	0.209306	2.01707	1.57226	0	1.62853	1.32553	0.974243	0.896416	5.59565	0	0	0.684643	0.648502	0.356068	0	0	1.12701	2.35895	0.205798	5.02387	0	1.98784	0	0.356373	1.88106	0.31087	0.188172	0.920715	1.67131	5.324	0	0.381325	0.522393	3.59754	4.57731	11.737
MSTRG.1131.1~GN	3.10051	3.66561	3.66191	3.37172	2.44266	6.15637	3.62711	2.26624	2.9946	2.55152	2.49122	3.65089	4.38358	1.67444	3.56866	4.32372	3.4693	4.30398	4.63935	6.8197	3.28686	3.01304	2.59897	5.11016	5.13482	3.63161	4.98495	5.86748	4.21093	2.81752	3.14527	4.42465	3.18587	3.0951	5.96353	3.40621	3.02917	1.31674	2.02065	3.10483	2.89368	3.73588	4.02547	2.98942	4.95722	2.46271	2.28934	3.17609	5.05592
MSTRG.11314.1~TR	0.315306	0	2.25348	0	2.44266	0	1.47351	0	0	0	0	0	0	0	0.930954	0	0.462573	0.581619	2.48537	1.2178	0.896416	0	1.68168	0	2.56741	1.94551	0	0	0	0	0	2.57247	0	2.32133	0	1.27733	0	3.0097	3.88587	0	0.789185	1.37638	3.24634	0	1.14397	0	0	1.40122	0
MSTRG.11314.3~TR	4.46684	5.93479	5.91539	8.88907	4.59795	6.74833	4.64724	5.21235	4.95261	3.82728	6.53945	5.53522	5.30107	4.70937	4.03413	7.07517	4.70283	20.2403	13.421	30.2015	24.9502	14.4913	18.9572	22.357	19.17	18.2878	27.7733	32.9482	21.5703	14.9329	19.3958	23.461	21.1983	29.5582	21.535	18.3084	17.9968	12.9793	12.4348	16.9354	19.9927	14.3536	14.9332	18.6008	16.0156	21.8659	24.8557	31.2004	35.572
MSTRG.1132.1~GN	0.262755	0.261829	0	0.919559	0.287372	0.828742	0.113347	0.339936	0	0.283502	0.467104	0.117771	0.203887	0.209306	0.465477	0.491331	0.231287	0.348971	0.662765	0.243561	0	0	0	0.63877	0.342322	0.1297	1.0682	1.05314	0.257812	0.563504	0.524212	0.720292	0.490134	0.154755	0.331307	0.212888	1.06912	0.376212	0.932609	0.658601	0.131531	0.196625	0.649269	0.442877	0.190662	0.447765	1.3082	1.49463	0.902844
MSTRG.11333.1~GN	5.15	2.53101	1.26758	1.37934	2.0116	1.89427	5.21397	6.00554	2.76425	1.84276	1.71271	1.88433	2.54859	4.39542	4.03413	4.91331	1.54191	3.72236	4.80504	5.84546	1.19522	3.44348	2.44608	1.43723	2.22509	6.22562	2.67051	2.40717	3.35156	1.97226	2.2279	5.24784	1.4704	3.71412	4.80396	2.34177	3.02917	1.50485	2.48696	1.41129	1.57837	2.3595	1.6881	0.553596	0.953312	0.820903	1.3082	0.653901	5.05592
MSTRG.11336.1~TR	1.31378	0.785487	0.422528	0	0.431058	1.06553	0.340042	1.58637	0.345531	0	0	0.353312	0	0	3.10318	1.37573	0.69386	0	0	0	0	0	0	0.63877	0	0	0	0	0.34375	0	0	0	0.490134	0.61902	0.662615	0	0	0	0	0	0	0	0	0	0	0.223883	0	0.373658	0
MSTRG.11336.3~TR	36.523	21.0336	40.281	32.6444	22.8461	24.6255	25.6165	36.0332	33.6317	15.7344	20.864	22.2587	27.3209	55.0474	30.256	29.8729	37.4684	3.02442	6.62765	3.40985	3.28686	3.58696	3.05761	2.71477	3.08089	2.98311	4.27282	2.55762	1.97656	1.69051	3.93159	2.57247	3.55347	5.26167	2.98177	3.83199	2.13824	1.88106	5.12935	2.91666	3.55133	2.75275	2.33737	1.77151	3.24126	3.65675	3.10697	3.92341	3.43081
MSTRG.11339.2~TR	0.630613	0	0	0.61304	0.71843	1.30231	0.453389	0.906496	1.15177	0	0.778506	0	0.815549	0.941875	0.620636	1.08093	0.231287	1.62853	1.32553	1.94849	0	1.72174	0	1.11785	2.22509	1.297	0	0.601793	1.11719	0	0.655265	1.95508	0.980268	1.85706	1.49088	2.76755	1.06912	0.564318	1.39891	0.752686	0.657654	0.39325	1.03883	0.664316	1.33464	1.04479	1.79877	1.40122	1.26398
MSTRG.11342.2~TR	8.25051	14.0515	10.1407	9.65537	9.62696	19.5346	9.18113	9.85814	5.41332	6.9458	8.09647	9.6572	7.74772	3.66285	7.91311	10.318	10.9476	7.09575	9.27871	8.0375	5.6773	3.01304	4.89217	11.9769	6.16179	5.57712	10.8601	8.57555	6.70312	7.88906	5.24212	6.17394	9.55761	7.27349	10.1049	5.10931	4.81103	2.82159	4.19674	8.18546	6.44501	5.30888	5.58371	7.86107	5.71987	6.4926	6.70451	7.0995	4.51422
MSTRG.11343.1~TR	4.51939	7.94215	6.47876	7.81625	10.058	11.6024	7.14088	6.34547	4.4919	6.52055	7.16226	8.00841	6.11662	8.16292	6.67183	6.58384	6.55312	16.9833	14.4151	28.0095	24.2032	13.9174	20.7917	25.7105	24.476	15.564	20.83	28.8861	22.0859	22.8219	16.6437	20.8885	15.3167	22.5942	13.2523	16.3924	15.324	21.0679	15.5435	13.3602	18.2828	17.4996	15.3227	16.4972	16.397	14.3285	16.0254	12.4241	8.12559
MSTRG.11347.1~TR	8.09286	11.6078	11.6899	12.1075	20.2597	6.62994	18.0222	9.97146	2.41872	18.8529	12.1447	7.18401	8.8691	12.8723	12.2576	9.92489	3.00673	8.60796	13.0896	3.89697	5.07969	8.03479	12.6891	4.63108	14.2063	9.59783	6.05316	12.4872	4.03906	5.91679	6.29054	6.68843	9.06748	4.64265	9.44226	11.0702	11.5821	3.95023	12.9011	7.80912	16.1783	9.04476	10.2584	8.74682	4.00391	9.55233	12.5914	11.49	7.76446
MSTRG.11347.2~TR	95.275	81.4288	91.8294	84.906	117.966	118.865	84.217	91.896	97.9004	90.0119	96.6905	94.8054	111.017	93.6642	115.749	98.7576	112.791	96.316	122.114	97.6678	140.588	88.0957	126.738	116.416	86.0939	103.112	95.0702	87.1095	93.5858	125.943	86.495	91.2713	96.3113	132.47	81.5016	94.7352	104.595	107.597	95.5924	118.078	108.25	104.998	107.519	121.127	125.074	114.777	98.6053	137.506	125.134
MSTRG.1135.1~GN	13.7158	13.7897	13.9434	11.9543	13.5065	12.6679	13.9417	12.5776	16.24	18.1441	11.6776	11.306	12.9468	16.8491	9.61985	9.63009	15.6504	12.214	14.5808	9.74243	19.7211	19.8	13.1477	15.1708	11.9813	13.3591	12.8184	10.08	15.039	15.2146	9.82898	17.0812	9.68014	25.6893	9.60792	11.496	7.8402	11.8507	9.32609	12.6075	11.3116	10.1262	8.31064	10.9612	16.397	8.50754	12.4279	14.199	17.154
MSTRG.11365.1~TR	1.89184	4.88748	1.12674	0.61304	2.44266	2.60462	0.906778	3.17274	3.57049	3.68553	4.67104	2.47318	5.30107	1.25583	5.12025	2.84972	5.1654	4.07133	1.49122	5.11477	1.79283	2.29565	0.611521	0.63877	2.22509	2.59401	0	1.65493	4.98437	2.81752	1.04842	2.16088	1.838	1.70231	2.1535	0	2.49461	2.63349	4.97392	2.91666	1.18378	2.06456	2.07766	5.53596	3.81325	2.68659	3.59754	0.560487	1.62512
MSTRG.11372.2~TR	6.83164	4.88748	7.88719	6.1304	4.45427	6.51154	3.74046	4.87242	6.10438	6.9458	6.69515	3.41535	3.9758	2.40701	6.0512	5.50291	7.94084	4.76927	6.29627	7.55038	0	1.00435	3.82201	5.74893	5.99063	1.5564	7.65546	7.67286	5.41406	1.40876	5.50423	5.45364	5.51401	3.24986	3.97569	3.40621	3.56373	2.82159	2.95326	2.06989	2.89368	2.06456	3.89561	3.10014	1.5253	4.3284	5.06926	3.64316	3.25024
MSTRG.11376.1~TR	2153.96	1973.41	2257.14	2174.6	1849.96	1316.75	1608.06	2232.81	1940.16	2182.68	2275.73	2116.34	2212.18	1641.06	2306.9	2341.78	2413.09	877.546	793.992	940.144	587.152	803.048	751.865	948.574	993.759	630.214	1035.09	994.613	840.296	759.885	1008.32	906.539	996.565	709.088	972.884	1026.33	1155.9	1040.6	911.004	1018.01	1105.25	968.871	1238.16	1141.18	922.424	1418.82	832.013	766.372	650.047
MSTRG.11376.3~TR	618.683	661.38	749.705	770.591	440.972	347.124	474.585	586.39	403.235	563.744	822.258	597.569	596.167	321.807	578.898	666.933	751.604	236.951	181.929	229.434	84.4125	163.709	137.898	197.54	275.055	131.776	287.703	273.665	220.258	143.412	262.761	211.766	284.155	110.959	271.838	241.202	361.718	176.255	235.018	286.021	295.681	233.394	294.898	279.677	149.289	419.481	208.33	176.18	148.969
MSTRG.11378.6~TR	0	0	0	0	0	0	0	0	0	0	0	0	0.407775	0	0	0	0	0	0	0	0	3.15652	4.58641	0	0	3.24251	0	0	0	0	0	0	0	0	0	2.55466	0	0	0	0	0	0	0	0	0	0	0	0	6.13934
MSTRG.11389.1~GN	12.7699	11.7823	16.4786	14.0999	11.4949	19.7714	7.48092	13.0309	9.79004	14.0334	17.2828	13.1903	12.1313	5.02333	16.602	13.0694	14.8023	11.865	10.7699	14.8572	6.57371	6.02609	8.86706	11.6576	12.6659	4.66921	12.8184	15.1953	11.5156	9.57957	11.4016	7.40872	12.1308	6.65447	11.9271	6.59953	16.5713	4.70265	7.15	11.008	7.23419	7.07851	8.7002	8.30394	4.95722	12.9106	8.33975	8.22047	10.1118
MSTRG.11390.1~TR	9.8796	10.3859	18.5912	13.9467	15.087	7.45868	13.4883	19.7163	13.7061	8.93032	11.989	5.77076	17.7382	16.7444	20.6361	10.318	8.09503	2.55912	0	1.94849	5.37849	3.15652	3.36337	3.51324	3.76554	6.35532	3.91675	9.47824	3.00781	0	2.88317	7.92322	2.69574	11.9161	5.96353	19.3728	11.0476	14.4842	3.41957	9.87901	22.8864	13.0756	26.3603	11.6255	6.86384	16.1196	1.3082	4.67072	0
MSTRG.11390.2~TR	381.626	534.917	268.305	415.641	393.125	466.108	339.815	388.66	365.572	375.215	370.88	413.022	257.102	193.398	363.382	408.198	474.292	130.05	113.996	190.952	129.084	83.7913	125.973	199.616	184.854	135.277	246.399	274.718	198.601	121.153	148.483	206.415	137.115	214.336	163.666	331.467	369.737	228.361	300.611	353.386	318.173	340.063	198.287	370.799	231.464	373.287	89.775	86.9689	96.2431
MSTRG.11396.1~GN	10.1949	5.76024	1.12674	3.52498	5.31638	0.947134	3.74046	12.351	7.37133	3.40203	5.13814	8.00841	1.6311	2.09306	6.51668	7.2717	9.55984	0.116324	0	0	0	0.143478	0	0.159693	0	0	0	0.752241	0.0859374	0	0	0.205798	0.245067	0.154755	0	7.2382	6.5929	4.32644	4.04131	6.30375	4.47205	6.98019	3.76576	5.64668	0.762649	10.5225	0.327049	0.0934145	0.541706
MSTRG.11398.1~TR	69.6301	72.3521	79.9986	69.4267	65.8082	70.5615	80.1365	71.0466	64.2688	66.3395	65.5502	73.6067	71.6664	76.3965	74.6315	70.7517	69.7714	91.7794	63.7911	75.9909	82.3208	85.5131	80.7208	83.5192	85.9227	79.1172	79.5812	85.4546	84.6483	80.8628	86.7571	84.6858	70.7018	83.2582	80.3421	74.0851	75.3728	79.1927	70.2566	71.1289	70.7636	74.3243	77.7824	67.428	78.7435	75.3738	86.5045	70.9016	65.5465
MSTRG.114.1~GN	12.6123	15.0988	12.3942	14.4064	13.3628	16.93	18.929	14.8439	11.9784	14.0334	13.3903	14.7213	13.0488	10.5699	11.7921	14.8382	9.25146	7.21207	10.7699	9.01175	7.76894	8.03479	7.49113	9.58155	9.24268	8.04142	9.25777	11.1332	9.71092	10.4248	8.12529	8.02612	7.35201	9.59482	8.44834	7.02531	10.6912	9.40531	7.77174	9.03224	8.28644	8.94645	9.60918	9.30042	8.19848	9.92546	6.21393	5.41804	5.23649
MSTRG.11428.1~TR	443.373	414.824	458.161	445.527	399.734	309.831	475.945	418.914	507.355	477.134	447.174	423.975	467.106	494.38	453.84	423.036	459.104	792.397	715.952	676.612	721.913	769.187	659.984	708.236	727.433	862.896	709.288	595.324	751.866	696.209	685.931	708.562	795.977	540.56	755.215	741.276	640.402	722.139	595.16	608.076	779.188	804.689	720.299	710.375	826.712	695.977	981.311	797.479	676.411
MSTRG.11429.1~TR	10.3526	11.7823	11.9716	13.7934	8.47747	13.8518	7.14088	10.7646	7.25615	8.78857	9.96488	10.2461	10.1944	8.79083	11.0163	10.5145	8.78889	10.2365	17.5633	13.1523	14.9403	7.31739	10.243	13.8932	11.8101	9.72753	14.4208	13.2394	12.0312	11.8336	9.56687	12.1421	17.3998	17.1778	9.93922	8.9413	10.3348	9.59341	10.4141	10.0672	9.60175	8.06163	8.7002	10.7398	11.6304	11.9404	13.7361	14.5727	11.5564
MSTRG.11432.2~TR	0	0	0	0	0.431058	0.355175	0	0	0	0	0	0	0	0.313958	0	0	0	0	0	0.730682	0.59761	0	0	0.479078	0.513482	0.518801	0	0	0	0	0	0	0	0.464265	0	0	0.534559	0	0.466305	0	0	0.884813	0	0.332158	0.762649	0.223883	0.490574	0.280243	1.62512
MSTRG.11435.1~TR	9.45919	13.7024	19.2954	11.9543	9.77065	8.87938	8.84109	11.8978	11.057	9.35557	14.4802	14.8391	11.4177	10.3606	8.6889	10.5145	8.71179	17.6812	17.0662	16.075	12.8486	9.61305	11.466	12.6157	17.1161	18.4175	21.5421	22.4168	13.75	18.0321	17.4301	11.4218	19.7279	16.8683	13.5836	11.2831	15.6804	7.71235	7.30544	7.43278	12.2324	13.9604	13.2451	10.2969	6.67318	10.224	14.0631	19.3368	18.0569
MSTRG.11437.5~TRs	57.7536	59.697	54.2244	60.6909	68.2508	85.1236	85.5772	61.4151	52.9814	67.757	58.5437	67.4826	62.8992	69.0708	57.4088	68.7864	64.2977	38.6195	39.6002	38.239	53.6355	49.0696	36.8442	56.0521	39.1958	49.6752	34.5386	38.2138	45.9765	53.2511	36.9569	40.0277	32.4714	60.8188	37.6034	34.9137	46.3285	59.0653	52.0707	62.3789	46.9565	49.3529	45.8384	50.0451	74.1676	52.7617	30.252	31.8543	35.2109
MSTRG.11442.1~TR	8.98623	9.77495	8.87309	10.1152	7.61536	4.49888	11.9015	8.72502	8.9838	11.6236	9.65348	8.12618	7.238	6.48847	5.2754	7.07517	8.40341	8.49163	7.95318	5.35833	11.3546	10.3304	5.65657	5.26985	7.01759	5.83652	4.27282	3.91165	8.24999	8.45256	7.47002	8.23191	9.31254	4.95216	7.62007	29.3786	37.9537	36.1164	35.4391	42.9972	33.0142	35.4908	32.7231	38.8625	43.8523	36.5675	6.21393	7.00609	4.69479
MSTRG.11454.3~TR	22.0189	24.6992	22.5348	25.2879	25.7198	20.7185	23.6896	22.0958	24.763	20.2704	25.2236	20.021	27.3209	26.8958	22.498	23.3874	22.9745	21.8689	21.8712	20.9462	26.2949	23.8174	23.3907	23.1554	20.0258	27.8856	21.5421	18.2042	18.9062	18.8774	23.0653	17.1841	22.1786	30.6415	24.5168	20.4373	17.9968	24.4538	21.9163	19.9462	18.1512	23.4967	21.1662	20.0402	24.0235	18.433	19.2959	22.7931	20.4043
MSTRG.11455.2~TR	2.6801	2.35646	1.9718	0.61304	3.73584	2.48623	6.2341	2.60618	1.38212	2.12627	0	4.47529	2.03887	3.7675	4.80993	3.53759	2.69834	1.86118	0.828456	0	0.448208	2.15217	2.75185	0.798463	2.39625	0	0.89017	0.451345	1.20312	0.563504	1.70369	0	0	0	0	1.91599	1.96005	0	4.81848	1.50537	0.394592	1.17975	2.20751	1.43935	0.762649	1.94032	0	0	1.80569
MSTRG.11455.4~TRs	1.31378	1.92008	2.53517	3.37172	1.43686	0	4.42054	1.47306	1.38212	3.11852	4.82674	0	4.38358	4.18611	0	3.04625	0	0	0	1.70492	0.896416	1.72174	0	0	0.684643	1.5564	0	0	0.257812	0	0	0.823191	1.34787	1.23804	1.49088	0	0	0.940531	0	1.22312	1.97296	0	0	0.332158	0	0	3.27049	1.68146	0
MSTRG.11462.1~TR	0	1.04732	1.69011	0	0.71843	0.71035	0	1.01981	0	0	0	0	0	0	0	0	0	0	0	1.46136	0	0	0.917282	0	0	0	0.356068	0.451345	0.601562	0	1.31053	0	1.34787	0	1.15958	0	0	0	0.466305	0.752686	0.789185	0	0.519415	0	0.762649	0	0	0	0
MSTRG.11463.1~GN	0.52551	0.261829	1.26758	0.766299	0.287372	0	0.566736	0.226624	0.345531	0.850507	0.934208	0.471083	0.203887	0.418611	0.155159	1.1792	0.462573	0	1.49122	0.243561	0	0.143478	0.15288	0.319385	0.171161	0	0	0.300896	0.34375	0	0.131053	0.205798	0	0.30951	0.165654	0	0.534559	0.564318	0.155435	0	0.526123	0.196625	0.779123	0.110719	0.953312	0.671648	0	0.373658	0
MSTRG.11479.1~GN	0.472959	0.261829	0.704213	0.766299	0.143686	0.355175	0.226695	0	0.230354	0.141751	0.155701	0.353312	0.101944	0	0.620636	0.196533	0.462573	0.116324	0.331382	0.243561	0.448208	0.143478	0	0.319385	0.171161	0.1297	0.356068	0.451345	0	0.281752	0.262106	0.102899	0.245067	0	0.165654	0.212888	0.356373	0.376212	0.466305	0.282257	0	0	0.129854	0.110719	0.190662	0.373138	0.163525	0.280243	0.180569
MSTRG.11481.1~TR	27.2214	26.7066	26.9009	29.1194	22.8461	34.452	22.6695	27.3082	22.114	28.492	24.6008	19.1966	23.9568	10.0467	38.0139	26.7284	32.0717	17.7975	29.3273	21.9205	17.7789	8.75218	13.1477	19.4825	22.7644	9.72753	23.1444	17.3015	19.164	14.3694	19.1337	16.4638	18.0124	28.1654	22.0319	14.0506	15.6804	7.14803	11.9685	15.9005	13.8107	9.3397	11.9465	12.7327	12.5837	19.1047	18.9688	16.5344	19.682
MSTRG.1149.1~TR	1.47143	0.261829	0.422528	0.45978	1.0058	0.355175	0	0	0.806239	0	0.467104	0.353312	0.407775	1.15118	0.465477	1.67053	0.231287	0	2.48537	0	2.39044	2.29565	0	0	0	2.85341	0	1.20359	0	0	1.17948	3.80726	0	8.35677	2.65046	0.638664	0	2.82159	0	1.03494	0	0.39325	0	0.332158	0	0.223883	2.61639	0.653901	0
MSTRG.1149.2~TR	0.420408	0	0	0	0	0	1.9269	1.13312	0	1.70101	0	0	1.22332	0	0	0	0.385478	1.04691	0.994147	1.70492	0	0	1.07016	2.87447	2.05393	1.5564	0	0	1.46094	0	0.786318	1.74928	1.4704	0.928531	0	0	1.78186	0	0	0	0.263062	0.884813	0.908976	0	0	0	0	0	0
MSTRG.11491.1~TR	298.542	310.704	383.514	377.632	276.739	273.958	346.503	286.566	262.488	329.004	385.828	256.622	377.905	184.294	316.214	366.828	346.39	161.341	166.851	184.132	212.301	116.074	176.271	206.323	193.754	195.848	207.054	204.309	187.429	179.758	155.429	167.828	175.836	212.324	169.629	197.56	272.091	198.264	159.321	218.749	295.024	255.613	254.513	234.725	258.538	274.629	158.782	163.569	172.443
MSTRG.11491.2~TR	0.472959	0.785487	0.281685	0.30652	0.71843	0.236783	0.226695	0	0.230354	0	1.55701	0.235541	0.917493	0	0.310318	0.589598	0	0.232647	0	0.487121	0	0	0.305761	0	0.342322	0	0	0	0.171875	0	0	0.205798	0.612667	0	0	0	1.06912	0	0	0	0.263062	0.491563	0	0.221439	0.381325	0	0	0	0
MSTRG.11492.2~TRs	333.541	287.488	302.53	308.512	329.903	308.174	333.581	330.644	315.7	306.041	331.177	310.915	369.24	339.18	298.681	332.73	297.512	235.672	298.741	210.68	298.208	263.139	296.894	262.535	231.067	209.985	207.232	220.858	228.078	259.212	220.955	235.947	222.031	327.462	214.356	209.908	227.009	265.606	238.437	270.873	215.447	203.212	233.996	258.751	250.149	247.913	180.531	234.47	233.837
MSTRG.1150.2~TR	1.73418	1.8328	1.26758	1.07282	2.44266	2.8414	1.13347	3.7393	1.26695	3.68553	4.04823	3.53312	1.42721	1.88375	1.86191	2.55492	2.54415	0	2.65106	0	0	0	0	0	2.73857	0	1.0682	0	0	0	0	0	0	0	0.828269	0	2.85098	0.752424	2.02065	1.03494	0	0	1.94781	1.66079	1.5253	0	1.14467	1.02756	1.26398
MSTRG.11503.1~TR	18.1301	26.2702	20.1405	23.1422	17.9607	24.3887	19.6091	22.5491	17.1614	19.5617	23.1995	21.4343	21.1023	16.2212	19.8603	20.9307	24.1309	22.6831	24.1909	32.6371	27.4901	26.687	20.486	37.2084	36.9707	22.3085	34.1825	31.1428	29.2187	20.8496	25.2932	29.8407	29.408	28.0107	31.4742	17.8826	27.9753	16.9296	17.875	19.8521	22.4918	20.8423	22.0751	20.4831	20.7822	24.7763	27.1451	25.3153	25.8213
MSTRG.11504.2~TR	119.133	95.393	116.618	106.669	153.169	117.681	121.962	103.794	144.893	102.77	101.517	113.178	115.91	183.561	104.577	106.324	108.165	258.006	213.079	282.774	458.517	306.47	402.075	282.975	283.1	367.96	230.02	328.729	375.289	278.934	230.26	353.766	195.686	418.458	199.613	207.779	171.059	266.734	212.013	152.137	177.567	190.333	206.987	209.038	251.293	181.942	183.638	180.57	128.023
MSTRG.11505.25~TR	5.57041	4.97475	7.04213	6.1304	12.357	12.076	10.2013	4.7591	4.4919	6.6623	4.67104	4.94637	5.81079	4.18611	3.87897	5.99424	6.8615	5.69986	7.29041	5.84546	4.33268	5.16522	4.89217	8.4637	4.7925	7.65232	7.29939	5.26569	5.24218	7.6073	2.35895	3.29277	5.75907	6.49971	2.31915	5.10931	4.27647	4.32644	5.12935	6.02149	6.8396	5.80044	2.20751	3.87517	2.66927	5.82095	3.43402	5.04438	7.94502
MSTRG.11505.29~TR	7.46225	7.24394	4.22528	5.97714	8.1901	7.57707	8.50105	4.7591	4.72226	0	9.34208	8.71503	7.74772	3.45354	3.87897	3.63585	7.09279	3.72236	5.13643	5.84546	0	1.86522	5.50369	6.86678	2.56741	6.35532	3.91675	3.61076	4.98437	3.66278	4.1937	2.98407	3.18587	6.34496	4.80396	3.19332	6.41471	2.25727	4.50761	5.55106	5.52429	4.32575	0	2.54654	9.72378	4.55228	0	3.08268	6.13934
MSTRG.11505.36~TRs	1074.09	935.253	746.325	862.393	875.335	846.382	1226.42	1071.7	1008.95	797.633	962.701	1123.65	1125.05	1223.91	656.477	1043.78	893.306	817.29	789.684	599.159	1179.83	920.557	911.014	702.807	615.836	868.474	616.888	763.525	700.39	926.4	734.552	911.273	695.377	1041.19	740.307	702.105	676.217	792.867	880.539	847.431	617.011	720.73	705.625	647.154	898.591	553.513	505.945	580.945	701.329
MSTRG.11505.39~TR	172.105	143.57	130.42	125.213	164.233	186.467	207.426	197.05	131.647	175.346	137.64	173.476	164.333	204.491	135.454	176.879	110.247	139.123	107.037	142.97	124.154	156.104	133.617	137.176	138.127	108.429	137.264	145.634	131.312	171.587	140.227	136.856	121.676	144.541	143.622	117.727	139.876	127.348	146.886	142.352	112.853	112.961	136.736	130.095	163.97	133.733	99.2594	110.416	113.578
MSTRG.11512.2~TR	21.5459	20.9463	30.2812	28.1998	20.4034	21.0737	12.6949	20.3962	12.8998	24.5229	28.4933	20.021	20.4907	10.256	28.8596	23.977	19.5052	34.7808	38.109	35.3163	15.9861	15.7826	26.6012	34.0145	34.5745	16.2125	44.5085	40.7715	25.5234	23.3854	33.5496	27.8856	42.6416	25.0703	32.3025	29.1657	37.241	15.2366	18.4967	24.3682	27.0953	17.6963	32.3336	32.7729	13.537	35.3735	40.7176	46.7072	43.3365
MSTRG.11515.3~TRs	32.0561	35.4342	36.1966	31.1118	43.2495	36.9382	29.3569	35.6933	32.8254	30.76	38.6139	34.8601	35.3745	36.3145	36.152	30.1677	37.0059	46.5295	57.8262	63.3258	58.8646	51.5087	56.7186	58.9265	67.4373	49.0267	54.6564	66.799	60.8437	55.7869	49.8001	52.6842	45.5824	58.9617	55.8253	43.6421	39.3792	45.5217	41.1902	45.6316	41.5637	40.6031	44.41	44.3984	56.436	48.6572	51.3467	56.4223	60.1294
MSTRG.11544.1~TR	1.20867	0	0	0	0	0	0	0	0	0	0	0	0.713606	0	0	1.67053	1.31062	0	0	3.40985	0	0	0	0	0	0	1.42427	0	1.11719	0	0	0	0	0	2.65046	0	0	0	1.24348	0	0	0.786501	1.03883	0	0	0	0.981147	0	0
MSTRG.11546.3~TRs	20.9679	23.041	25.3517	25.4411	22.1276	21.5473	21.4226	21.076	17.7373	21.4044	31.1403	19.4322	24.2626	16.2212	28.2389	23.977	22.6661	29.4299	27.8361	41.4053	30.0299	22.3826	27.5185	41.5201	44.8441	24.5134	38.9895	46.338	34.5468	33.2467	32.239	28.0914	33.4516	25.9989	33.959	26.3981	29.5789	23.5133	20.8283	27.379	28.0161	29.6904	30.5156	29.0084	30.506	34.6272	36.466	30.9202	30.155
MSTRG.11557.1~TR	43.6699	59.2606	73.0973	57.3192	42.3874	56.4728	33.8908	43.5118	24.9934	50.1799	57.4538	48.4038	35.6803	13.7095	42.2032	46.9713	37.4684	63.7454	61.9685	70.6326	28.6853	27.5478	37.1499	63.5576	85.0669	25.0322	100.767	96.8886	58.5234	42.2628	55.1733	48.9799	71.9271	41.4744	65.9302	45.7709	76.6201	30.2851	33.8848	43.4676	57.479	34.8027	52.0714	43.4019	26.3114	70.0753	83.3975	64.5494	53.8095
MSTRG.11558.3~TR	143.359	130.915	147.744	155.865	136.358	149.055	106.886	155.011	120.245	155.217	161.151	125.072	123.556	86.2339	146.315	143.174	120.5	167.855	187.065	195.092	116.683	91.6826	127.044	145.001	177.494	83.527	184.443	192.574	151.336	131.296	158.05	152.188	192.01	110.805	167.145	122.198	148.786	85.9645	91.2403	115.349	107.461	89.3662	123.751	97.8758	98.9537	129.852	146.354	117.889	124.954
MSTRG.11558.4~TRs	0.52551	6.72028	1.54927	1.68586	3.44846	0	3.51377	0.453248	0	1.55926	0	0	0.407775	2.51167	3.56866	0.491331	0.308382	0.465295	2.31968	0	0	0.717392	0	1.75662	2.39625	1.4267	4.27282	0	0.945311	0	0.655265	0	0	0	0	0	0.712746	0	1.70978	1.03494	1.44684	0.786501	1.42839	0	0.762649	0	2.77992	0	0
MSTRG.11566.1~TR	32.0561	30.2849	27.1826	34.79	31.1799	24.9806	30.6038	33.6537	39.1602	37.9893	30.0503	25.9096	28.8501	28.0469	34.135	32.6244	31.3779	26.8708	24.8537	26.7917	13.4462	25.8261	19.11	20.76	25.1606	22.8273	25.6369	20.6114	24.1484	18.8774	25.4243	19.4479	23.0363	12.2257	25.842	19.1599	19.9569	20.3155	19.5848	14.6774	20.9134	18.2861	20.1273	23.9154	20.4009	23.5077	16.1889	16.1607	11.9175
MSTRG.1157.2~TR	2.10204	2.09463	1.54927	2.75868	1.58055	1.4207	0.680084	1.9263	1.61248	1.41751	2.64692	1.53102	1.52916	0	1.39643	2.16186	1.00224	1.74486	2.65106	3.16629	1.79283	0	0.917282	1.91631	2.39625	0	2.13641	4.0621	2.0625	1.69051	2.09685	2.36668	1.71547	1.85706	1.98784	2.98043	1.96005	1.31674	0.777174	1.22312	1.05225	0.983126	0.908976	0.775035	0	3.05973	3.10697	0.280243	0.361137
MSTRG.11575.1~GN	21.3357	11.7823	12.3942	14.5597	22.1276	21.0737	17.5688	22.3225	26.1452	27.6415	12.6118	18.3722	23.1412	24.5934	20.0155	20.5377	25.5186	28.732	23.3625	25.8174	18.9741	25.8261	25.2253	23.6345	25.3318	14.5264	15.667	11.4341	27.6718	20.2861	19.658	26.0334	13.6012	24.9156	19.0502	17.4568	11.4039	25.5824	19.4294	20.1344	12.7585	13.3705	20.5169	24.0261	18.4942	22.1644	27.7992	26.5297	22.3905
MSTRG.11576.1~GN	1.05102	1.04732	1.9718	1.68586	1.14949	0.473567	1.36017	0.453248	1.15177	1.27576	1.86842	2.11987	1.12138	0.209306	0.775795	1.76879	0.616764	0.697942	0.828456	0.243561	0.149403	0.286957	0.611521	0.798463	1.36929	0.1297	0.534102	0.902689	0.945311	0.281752	0.655265	0.514495	1.1028	0.30951	0.496961	0.638664	0.534559	0.188106	0	0.470429	0.657654	0.39325	0.259708	0.221439	0.571987	0.895531	0.817623	0.747316	0.541706
MSTRG.11586.6~TR	3.10051	2.44374	2.11264	1.83912	3.44846	2.24944	3.51377	2.60618	1.95801	1.84276	2.95832	2.0021	2.14082	1.9884	3.10318	3.24279	4.31735	2.79177	5.79919	1.2178	2.68925	1.86522	3.36337	3.67293	3.25205	2.72371	4.62888	2.85852	3.52343	2.25402	3.01422	3.70436	1.838	4.17839	3.14742	3.6191	2.6728	3.38591	3.1087	3.48117	3.02521	2.75275	2.98664	3.54302	4.38523	3.65675	4.41516	2.80243	2.8891
MSTRG.11587.1~GN	0.420408	0.261829	1.12674	0.61304	0.71843	0.591959	0.566736	0.339936	0.230354	0.425253	0.934208	0.706624	1.12138	0.313958	1.08611	1.1792	0.69386	8.37531	10.9356	3.65341	1.34462	14.0609	2.90473	3.83262	5.47714	3.89101	2.84854	2.10627	4.29687	3.66278	7.73213	2.57247	15.3167	2.78559	6.62615	1.27733	0.712746	0.940531	1.08804	0.752686	0.526123	8.65151	1.94781	0.775035	0.190662	0.671648	11.6102	19.0566	28.1687
MSTRG.11589.21~TR	14.5566	16.5825	25.2108	19.7705	5.02901	9.9449	23.0095	12.351	18.198	25.3734	10.2763	14.6036	23.1412	12.4537	23.8945	18.081	9.55984	11.516	8.78163	12.178	0	14.2044	12.2304	13.0948	7.01759	3.50191	16.9132	17.0006	5.15624	0	4.32475	0	9.31254	0	11.2645	11.2831	17.1059	5.26697	15.8544	16.0887	11.4432	8.45488	9.99874	8.6361	17.3503	13.6568	17.8242	15.787	6.50047
MSTRG.11593.2~TR	0.893368	0.610934	0.422528	0.15326	0.862116	0.473567	1.02013	0.339936	0.460708	0.283502	0.311403	0.706624	0.305831	1.9884	0.155159	0.589598	0.385478	1.51221	2.15399	1.70492	1.94223	1.86522	1.83456	1.11785	1.19813	0.907903	1.0682	0.150448	0.687499	0.845256	1.57264	1.02899	0.612667	2.94035	1.65654	1.91599	1.78186	2.63349	3.73044	1.78763	2.10449	2.26119	1.29854	1.88223	3.43192	1.79106	5.39631	4.76414	3.97251
MSTRG.11594.1~GN	3.62602	2.61829	0.985898	0.45978	1.43686	2.8414	5.78071	5.6656	0.115177	1.70101	1.08991	2.23764	3.66997	2.93028	2.48254	2.55492	0.231287	1.9775	3.47951	1.70492	1.04582	0.573913	1.98744	1.11785	0.342322	5.31771	1.24624	1.35403	1.20312	1.97226	2.2279	2.88117	0.122533	5.26167	2.65046	2.12888	2.49461	0.376212	0.621739	0.282257	1.97296	2.16288	2.20751	0	0.571987	0.223883	0	0.186829	0.361137
MSTRG.11598.1~GN	2.25969	2.00736	5.35202	6.1304	0.71843	0.236783	3.62711	2.60618	5.75885	2.26802	4.98244	1.88433	8.97104	6.90708	2.79286	3.73412	0.925146	0	0.165691	0	0	0	0.15288	0	0.171161	0.1297	0.178034	0.150448	0.0859374	0	0.262106	0.102899	0.122533	0	0	0.851552	1.60368	2.25727	0.932609	0.470429	0.920715	1.37638	1.29854	0.553596	2.09729	1.19404	0	0.280243	0.180569
MSTRG.11603.1~TR	1.36633	1.04732	1.12674	0.30652	0.862116	2.36783	0.906778	1.01981	1.4973	0.850507	1.08991	1.53102	1.32527	0.523264	0.775795	0.884396	0.539669	5.00192	3.31382	5.84546	2.83865	7.31739	4.73929	4.95047	3.9367	6.74442	5.34102	4.363	4.81249	5.91679	4.32475	7.10003	5.75907	4.33314	4.47265	0.212888	0.890932	0.564318	1.39891	0.564515	1.7099	0.786501	0.908976	1.55007	0.762649	0.59702	3.27049	5.97853	5.7782
MSTRG.11607.3~TR	0.893368	0.349105	0.563371	0	1.43686	0.473567	1.13347	1.13312	1.15177	0.567004	0.622805	1.17771	1.01944	0.418611	1.55159	1.76879	2.77544	1.16324	2.81675	0	2.53984	1.43478	2.59897	1.59693	0.684643	0	1.78034	1.50448	0.34375	0	0	0.411596	0	0.61902	0	0	0.712746	0.752424	2.64239	1.59946	0	0.39325	0.519415	0	0	0	0	0.373658	1.80569
MSTRG.11619.1~TR	10.5628	13.6151	17.1828	15.0195	15.087	12.7863	8.84109	8.4984	8.17757	9.49732	11.8333	9.6572	9.88854	5.96521	11.7921	9.82663	9.25146	27.4524	28.8303	31.6629	36.753	20.5174	41.2777	32.8967	28.9262	29.8311	40.5918	52.2055	24.8359	28.7387	25.4243	34.1624	37.7403	39.9268	25.5107	18.947	32.9645	26.1468	14.1446	18.0645	27.4899	21.6288	30.3858	27.4584	24.0235	30.0749	20.7676	24.4746	14.2649
MSTRG.11622.1~TR	23.1225	29.3249	24.9291	31.5715	22.2713	30.6635	23.3495	25.7218	16.3551	24.5229	25.8464	27.5583	21.0004	14.4421	21.7223	23.977	18.6571	11.6324	17.2319	12.4216	13.5956	9.46957	11.0074	16.4483	14.2063	6.61472	19.5837	14.2926	10.8281	14.3694	13.4985	11.7305	16.4195	11.1424	16.731	17.031	24.0552	14.108	23.1598	23.8037	20.3873	16.5165	16.881	19.0437	19.8289	18.8061	14.2266	8.87437	10.8341
MSTRG.1163.1~TR	1.94439	0.785487	2.11264	1.37934	0.862116	1.06553	1.81356	1.81299	1.26695	0.850507	1.08991	0.471083	1.6311	3.03493	2.17223	2.06359	1.7732	0.465295	0	1.94849	1.19522	1.14783	0.305761	1.27754	0.342322	0.259401	1.24624	0.601793	0.601562	0.563504	0.524212	1.54348	0.735201	2.32133	0.662615	0.425776	0.534559	0.752424	0.932609	0.846772	0.526123	0.491563	0.779123	1.10719	0.381325	0.149255	0.981147	0.747316	0.902844
MSTRG.11630.1~TR	52.3408	42.7654	27.4643	34.3302	50.0027	48.067	61.2075	55.6362	33.7469	37.1388	39.081	48.5215	45.7727	42.3844	44.2203	57.2892	47.4137	29.0809	32.4755	25.3303	27.9383	25.8261	24.308	32.0982	29.0973	25.0322	26.171	23.9213	35.0625	21.9767	21.4927	32.1045	22.9138	32.8081	27.8298	33.6363	31.539	31.4137	39.0142	39.6101	30.3836	31.0668	31.8142	44.0663	29.1713	42.4631	20.6041	29.3321	31.2384
MSTRG.11639.1~TR	0.893368	0.349105	1.83095	0.61304	0.862116	0.236783	0.680084	0.906496	1.61248	1.13401	0.934208	0.235541	0.917493	0.732569	0.465477	0.884396	1.00224	3.37339	5.30212	0.974243	0.747013	3.01304	0.611521	1.11785	1.36929	2.07521	0.712136	0.150448	0.601562	0.281752	1.04842	0.514495	5.26894	0.154755	1.98784	0	0.534559	0.188106	0	0.188172	0	2.26119	0	0.221439	0.381325	0.29851	1.3082	4.11024	5.23649
MSTRG.11646.1~TR	0	0.261829	0	0.766299	0	0	0.453389	0	0	0	0	0	0	0	0.465477	0	0	0	0	0	0	0	0	0	0	0	0	0	0	0	0	0.411596	0	0	0	4.47065	0	0	0	0.564515	0	0	0	0	0	0	0	0	0
MSTRG.11655.2~TR	0.052551	0	0.140843	0.15326	0	0.118392	0	0.113312	0	0.567004	0	0	0.305831	0	0.155159	0.0982663	0	0.116324	0	0.487121	0	0	0	0.319385	0	0	0	0	0	0	0	0	0.122533	0.154755	0	0	0.178186	0	0	0	0	0	0	0.110719	0.190662	0.29851	0.163525	0	0.180569
MSTRG.11657.1~TR	1.62908	1.30915	2.39432	2.14564	1.0058	0.947134	1.24682	2.03962	1.26695	0.567004	1.40131	0.824395	1.83499	1.7791	0.775795	2.16186	1.54191	0.232647	0.828456	0.730682	0	0.573913	0.305761	0.63877	1.02696	0.907903	1.24624	0.451345	0.257812	1.12701	0.655265	0.92609	0.612667	0.464265	0.662615	0.425776	0.712746	0.564318	0.155435	0.376343	0.920715	0.589876	0.259708	0.553596	0.381325	1.11941	0.327049	0.467072	0.722275
MSTRG.1166.3~TR	8.14541	11.2586	13.2392	10.4217	9.91433	9.70812	9.06778	9.17827	6.21956	11.1983	14.1688	9.6572	9.37882	4.91868	10.2405	10.5145	11.2559	21.2872	24.688	23.6254	11.9522	12.6261	17.4284	24.2733	22.9355	13.0997	25.2808	29.0365	21.5703	16.3416	23.8516	17.3899	26.9574	12.2257	22.0319	12.1346	17.1059	8.46478	10.4141	12.4193	14.863	11.8958	11.9465	13.0649	10.4864	17.6867	27.7992	22.6997	23.2934
MSTRG.11663.1~TR	34.3158	35.4342	27.0418	30.4987	34.4846	29.7163	52.3664	34.4469	43.6521	30.9017	25.2236	35.5668	31.7045	66.5592	25.2909	27.7111	33.1511	87.8244	65.7794	86.2205	115.936	126.548	86.0716	83.9983	83.3553	111.283	71.5697	89.3662	105.445	79.1723	87.1503	113.189	49.0134	125.042	82.4956	59.8216	43.6557	95.1817	90.3077	56.3574	53.9276	59.9707	61.4208	69.7531	90.3739	44.6273	67.3721	62.1206	63.0185
MSTRG.11663.2~TR	8.88113	0	0	0	0	11.0104	7.02753	6.11885	8.06239	10.4896	0	7.53733	4.68941	16.5351	0	0	7.16988	37.3399	14.2494	37.0212	40.3387	35.5826	24.1551	28.1059	35.088	26.7183	0	17.9033	45.0312	29.584	27.128	54.8451	0	45.3432	29.1551	28.1012	10.1566	31.978	24.4033	23.6155	13.0215	16.9098	17.9198	19.9295	35.2725	16.2688	25.8369	17.0014	12.8204
MSTRG.11665.4~TR	0.105102	0.174553	0.281685	0.766299	1.0058	0.828742	0.340042	0	0	0.283502	0.155701	0.117771	0.509718	0.313958	0.620636	0	0.462573	0.581619	0.497074	0.243561	0.149403	0.430435	0	0	0	0	0.712136	0	0.429687	0	0	1.23479	0.245067	1.23804	0.165654	2.34177	0.534559	0	0.155435	0.188172	0.394592	0.589876	0.389561	0	0	0.0746276	0	0	0
MSTRG.1168.2~TR	2.20714	1.74553	3.23938	1.99238	1.58055	2.72301	2.1536	2.94611	2.30354	2.83502	1.24561	2.8265	2.3447	2.40701	1.39643	2.06359	1.31062	3.25706	3.47951	1.2178	1.79283	1.86522	1.68168	2.39539	3.59438	1.94551	2.13641	1.80538	2.57812	3.38102	3.40738	3.60146	2.32814	3.55937	2.81611	1.91599	2.31642	2.25727	1.08804	2.82257	1.05225	1.67131	2.46722	1.77151	2.09729	3.13436	4.57869	3.17609	4.87536
MSTRG.11683.1~TR	2.78521	1.13459	3.23938	2.45216	0.71843	0.591959	1.70021	2.03962	1.26695	1.13401	1.55701	1.53102	1.32527	1.88375	1.70675	1.76879	3.16092	0.232647	0.662765	1.46136	0.747013	0.143478	0.917282	0.63877	0	0	0.712136	0.601793	0.34375	0.563504	0.131053	0	0.490134	0.773775	0.165654	1.7031	0.356373	0.188106	0.777174	0	1.05225	0.589876	0.519415	1.10719	0.381325	0.447765	0.490574	0.653901	0
MSTRG.11689.5~TR	2.575	3.22922	0	1.83912	3.87952	0	1.81356	1.81299	5.52849	1.27576	2.64692	2.23764	1.01944	1.46514	0	0	0.385478	0	0	0	0	0	0	0	0	0	0	0	0	0	0	0	0	0	0	0	0.534559	0	3.88587	0	0.920715	0	0	1.10719	0	0	0	0	0
MSTRG.11699.3~TR	7.6199	3.92744	356.614	71.8789	14.0812	2.13105	9.86121	6.45878	11.1722	50.6051	66.0173	5.29968	231.412	33.6982	179.984	30.6591	13.4146	1.16324	10.7699	0.730682	1.49403	1.86522	2.44608	0.798463	1.36929	1.1673	0.712136	1.65493	1.11719	9.01606	0.917371	0.720292	1.838	1.54755	1.98784	109.637	268.705	332.572	106.007	13.4543	348.03	75.5041	818.988	18.4901	417.741	280.003	1.79877	1.40122	1.44455
MSTRG.11701.1~TR	95.5903	86.3163	17.1828	63.1431	55.4628	6.27476	71.4088	84.4174	93.5237	60.8112	59.1665	56.5299	20.7965	30.0353	39.1001	62.5956	81.2587	0	0	0	0.149403	1.00435	0	0.798463	0.855804	0.1297	0.534102	1.50448	0.171875	0	0.655265	0	0.490134	0.154755	0.331307	97.7156	77.3329	51.9173	47.4076	71.8815	74.9725	120.531	30.6455	76.0641	16.5876	77.0156	0.490574	0.0934145	0.902844
MSTRG.11707.1~TR	657.046	293.249	705.199	435.871	334.932	238.322	1084.17	425.713	456.331	537.945	579.676	441.169	501.053	712.685	571.45	482.291	683.914	7.67737	9.11302	6.08902	7.17132	6.02609	3.66913	10.5397	8.7292	4.28011	6.58726	10.08	3.78125	4.22628	4.84896	6.99713	3.676	4.33314	4.80396	6.59953	13.364	14.4842	7.46087	10.0672	5.52429	8.45488	12.2063	6.311	13.9183	25.0002	10.4656	21.9524	24.1962
MSTRG.11711.3~TR	8.25051	9.33857	6.76045	8.73581	14.2249	12.3127	8.95443	8.4984	10.9418	8.07981	9.65348	12.1304	10.3983	11.8258	8.99922	10.8093	9.32856	9.65487	10.9356	10.4731	12.6992	11.6217	12.0775	9.42186	11.1255	13.3591	8.54563	11.5845	10.3125	9.86132	9.69792	10.8044	9.19001	10.0591	10.4362	12.3475	10.513	11.2864	12.2794	10.7258	10.5225	11.6992	10.1286	11.847	14.109	10.0747	11.4467	14.7595	10.6536
MSTRG.11715.1~TR	3704.27	4441.67	1570.4	3210.64	3416.71	2030.89	2627.05	3529.22	2813.89	3001.01	3409.39	3569.51	1517.94	1289.53	3211.79	3482.65	4509.01	18.3791	5.6335	10.7167	28.0877	39.7435	11.0074	57.8087	13.1794	14.3967	54.1223	91.623	6.10155	10.4248	13.8916	1.02899	17.8899	10.6781	11.9271	2219.36	1701.68	758.068	1943.09	2979.7	1322.15	1901.37	462.02	2507.02	611.835	1932.18	31.8873	3.17609	4.33365
MSTRG.11715.2~TR	21.073	25.7465	0	14.0999	13.5065	6.51154	21.1959	18.8098	20.5015	5.67004	16.66	28.3827	7.54383	8.89548	15.0504	19.2602	22.1264	0	0	0	0	0.430435	0	1.27754	0	0	0	0.601793	0.34375	0	0	0	0.490134	0	0	14.2635	8.90932	5.07887	9.17066	13.7365	7.36572	33.2297	2.72693	14.9471	1.14397	7.91052	0.654098	0	0
MSTRG.11715.3~TR	0	6.37117	5.63371	0	3.01741	0.355175	5.10063	2.49286	0	1.98452	2.95832	0	4.38358	4.81403	0	3.93065	0	0	0	0	0	0	0	0	0	0	0	0	0	0	0	0	0	0	0	0	0	0	0	0	1.84143	2.65444	0	0	0	0	0	0	0
MSTRG.11715.6~TR	98.9536	192.357	46.9006	110.347	128.024	57.3016	228.735	104.36	99.1674	115.102	105.254	104.463	53.8263	129.979	61.1326	87.85	125.82	0.232647	0	0.730682	0.896416	1.43478	0.458641	2.71477	0	0	0.534102	3.91165	0	0.563504	0.262106	0	0.490134	0.30951	0.331307	33.4234	20.4914	13.5436	67.7696	67.8359	38.6701	88.7763	5.58371	31.555	5.91053	18.5076	0.490574	0	0
MSTRG.11715.7~TR	3.41582	5.23658	0.845056	2.75868	4.59795	0.118392	8.04766	2.60618	0.460708	4.25253	2.17982	0.824395	2.3447	6.06986	3.87897	2.16186	0.154191	0	0	0	0	0	0	0	0	0	0	0.300896	0	0	0	0	0	0	0	0.638664	1.06912	0	4.04131	0	0.263062	0.491563	0.389561	0.553596	0	0.223883	0.327049	0	0
MSTRG.11720.2~TR	689.312	364.379	2285.45	1721.87	380.193	38.2405	632.364	499.933	783.319	1313.18	1845.84	355.432	2104.73	607.3	1365.55	1870.11	976.877	1.86118	9.94147	5.11477	14.0438	5.16522	7.49113	16.1289	4.7925	3.63161	4.09478	9.47824	2.57812	7.0438	3.93159	0.92609	0	0	5.13527	494.326	1518.68	931.502	288.021	212.258	1211.14	467.87	2035.72	281.227	974.094	1333.97	5.55983	3.26951	5.95877
MSTRG.11721.3~TR	38.4148	48.1765	40.1401	43.8323	31.3235	53.0395	41.1451	38.1861	34.4379	39.6903	48.2674	42.5152	44.5494	23.4422	32.1179	43.4337	40.9377	20.473	22.3683	23.3818	26.8925	13.487	21.4032	38.0068	27.0434	16.9907	29.5536	24.5231	22	16.3416	20.8374	18.7276	18.9927	35.7484	25.6763	14.6893	25.6588	16.9296	14.9217	25.215	23.0179	17.9912	18.3094	15.8329	20.4009	19.8509	9.975	12.611	12.8204
MSTRG.11721.4~TR	0	0	0	0.45978	0	0	0	0.339936	0.345531	0	0	0	0.815549	0.837222	0	0.491331	0.616764	0	0	0	0	0	0	0	0	0	0	0	0	0	0	0	0	0	0	0	0	0	0	0	0	0	0	0	0.571987	0	0.490574	0	0
MSTRG.11721.5~TR	43.6174	44.2491	32.8163	42.453	39.5136	47.7119	50.4395	39.6592	42.1548	29.626	39.081	42.9863	44.8552	36.2099	33.8246	41.1736	44.7925	37.1073	41.4228	39.4568	46.9124	49.5	40.2075	49.5047	43.3037	41.6338	38.6334	42.4264	46.664	38.3183	43.2475	51.2437	37.6178	56.9499	38.9286	30.2301	27.2625	33.4829	34.9728	35.8467	34.3295	29.1988	29.2171	29.2299	31.8406	34.1794	31.0697	29.2387	35.7526
MSTRG.11722.1~GN	3.99388	4.8002	5.21118	5.05758	4.59795	7.69546	5.32732	4.64579	4.60708	5.67004	4.04823	4.71083	4.68941	4.50007	4.34445	4.02892	5.47378	3.14074	4.63935	5.6019	2.98805	3.01304	3.21049	4.63108	6.16179	1.4267	4.98495	2.85852	4.89843	4.50803	3.40738	4.21886	3.06334	5.10692	5.96353	2.98043	3.56373	4.13833	3.73044	4.04569	2.63062	1.76963	4.28517	2.8787	3.62258	4.62691	4.90574	3.73658	5.05592
MSTRG.11728.1~TR	2.52245	1.92008	2.9577	1.5326	2.15529	3.43336	1.58686	2.03962	1.26695	2.12627	2.02412	2.0021	3.05831	1.88375	2.94802	2.26012	1.6961	6.16516	4.47366	8.52462	1.19522	2.0087	2.75185	4.63108	5.30598	0.907903	4.80692	3.76121	3.95312	3.38102	4.1937	3.39566	3.55347	1.85706	4.47265	2.34177	4.63285	2.25727	1.86522	3.01075	2.89368	1.47469	2.85678	2.76798	1.5253	3.65675	7.19508	4.95097	5.59763
MSTRG.11729.2~TR	61.1694	61.0934	69.4354	61.917	72.1304	70.3247	100.199	49.1774	70.1428	54.5742	58.0766	69.6025	65.9576	108.839	51.8231	62.6939	53.8898	257.424	175.633	251.111	372.759	313.5	298.269	251.516	228.328	337.74	219.516	304.056	293.218	250.196	259.747	295.423	152.309	314.927	198.619	213.74	154.131	205.6	231.909	151.102	165.071	197.805	190.755	191.987	236.421	160.972	182.657	168.426	156.914
MSTRG.1173.4~TRs	0.157653	0.261829	0.422528	0.45978	0.143686	0	0.906778	0.113312	0	0	0.467104	0.117771	0.305831	0.837222	1.08611	0.0982663	0	0.348971	1.15984	0.243561	0	1.43478	0.15288	0	0	0	0.534102	0	0.257812	0	0.917371	0.102899	0	0	0.165654	0.212888	0	0	0.466305	0.282257	0	0.491563	1.29854	0	0	0.0746276	0.490574	0	0.180569
MSTRG.11738.3~TR	1.05102	1.65825	0.704213	1.5326	1.29317	2.13105	1.9269	1.35974	1.72765	0.425253	1.40131	1.41325	1.6311	1.56979	0.930954	0.393065	1.46481	2.90809	4.97074	0.730682	5.8267	3.3	2.90473	1.59693	2.39625	2.85341	2.13641	1.65493	4.29687	5.07154	2.75211	4.32175	2.5732	7.583	4.14134	2.12888	1.78186	4.89076	2.95326	2.54032	2.23602	2.3595	2.46722	2.98942	3.43192	2.9851	2.12582	2.98926	4.51422
MSTRG.1174.1~TR	3.46837	5.58569	3.09854	2.2989	3.87952	9.35294	2.83368	3.39936	2.64907	3.11852	4.67104	4.71083	2.03887	0.837222	3.87897	2.84972	4.24025	1.74486	2.81675	3.65341	1.19522	0.143478	1.22304	4.63108	2.22509	1.6861	0.534102	2.25672	1.11719	2.25402	1.57264	2.05798	2.69574	1.54755	0.828269	6.59953	2.31642	2.25727	2.02065	2.6344	6.18195	3.44094	4.28517	3.10014	2.47861	3.5075	0.981147	1.21439	2.16682
MSTRG.11740.1~TR	1.94439	3.05467	1.12674	1.68586	3.87952	3.90693	1.36017	2.26624	2.30354	2.55152	2.02412	2.35541	2.24276	1.7791	3.56866	2.35839	3.16092	9.77119	11.7641	9.01175	9.86057	5.3087	5.04505	11.8172	10.0985	7.39292	14.5988	12.9385	9.02343	18.0321	10.0911	11.3189	12.866	8.82104	12.7553	5.96087	9.44388	4.89076	5.75109	5.9274	7.62879	5.01394	5.324	5.53596	5.91053	9.77621	8.50328	7.28633	10.473
MSTRG.11742.27~TRs	1.99694	1.30915	0.704213	1.22608	0.862116	2.24944	5.66736	1.9263	0.575885	1.55926	1.24561	2.35541	1.22332	2.40701	2.17223	2.16186	0.154191	0.581619	1.15984	2.43561	0.896416	1.00435	0	0.319385	0.684643	0.518801	0.356068	0.601793	0.859374	3.38102	0.262106	0.205798	0.245067	0.61902	0.662615	0.425776	0.890932	0.752424	2.48696	0.940858	1.31531	0.786501	0	0.885754	0.381325	1.11941	0	0.373658	0
MSTRG.11743.3~TR	44.4582	59.3479	32.8163	59.9246	15.5181	11.0104	23.6896	57.3359	47.1074	55.7082	57.1424	22.4942	35.6803	13.7095	13.9643	50.4106	14.9565	0	1.49122	1.70492	2.98805	1.14783	0.611521	0.798463	0.684643	0.259401	1.24624	2.55762	1.28906	0	0.393159	0.617394	0.735201	2.01182	1.49088	30.6559	32.7863	21.6322	28.4446	37.6343	26.8323	31.2634	19.2184	34.2122	27.074	32.463	0.490574	0.560487	0.541706
MSTRG.11744.1~GN	74.8327	94.3457	49.2949	92.2625	38.6515	15.3909	46.1323	90.6496	134.181	92.28	90.6181	36.6267	53.2146	48.5589	24.6703	64.5609	21.4326	0	0.331382	0.487121	0.59761	1.2913	0.305761	0.958155	0.342322	0.259401	2.31444	2.55762	0	0	0.131053	0	0.735201	0.154755	0.165654	55.3509	50.7831	61.5107	56.2674	65.0133	53.7961	76.8805	23.6334	60.6741	86.7514	46.6422	0.654098	0	0
MSTRG.11747.7~TR	11.2459	10.9968	13.2392	16.8586	7.61536	7.34029	11.108	10.6513	9.44451	11.1983	14.1688	8.71503	15.8013	6.80243	13.0334	16.1157	9.09727	6.04883	6.95903	7.30682	7.61953	4.30435	7.18537	8.4637	6.67527	7.26322	7.29939	8.87644	7.21874	8.17081	8.38739	8.84931	7.22947	8.9758	6.4605	7.66397	9.08751	6.39561	7.15	7.99729	10.7855	7.17682	11.1674	7.52891	10.1051	11.7912	4.08811	5.32462	6.31991
MSTRG.11755.1~GN	1.20867	0.523658	0.845056	0.61304	1.86792	1.4207	1.24682	1.24643	0.691062	1.13401	0.934208	0.942166	1.22332	1.46514	0.620636	0.491331	1.07934	0.93059	2.81675	0.974243	2.53984	2.29565	2.90473	1.91631	1.88277	1.4267	2.13641	0.752241	1.20312	1.40876	0.786318	0.92609	1.4704	3.40461	1.15958	2.98043	1.06912	3.0097	2.64239	2.91666	1.31531	1.37638	3.3762	2.43582	5.33854	1.86569	2.94344	4.48389	4.87536
MSTRG.11763.2~TR	0.420408	0.610934	0.140843	0.15326	0.574744	0.355175	0.226695	0.679872	0.115177	0.283502	0	0.235541	0.713606	0.104653	0.310318	0.196533	0.231287	1.04691	10.1072	0.487121	0	2.29565	0.305761	0.159693	0.684643	0.259401	0.534102	0	0.0859374	0.281752	0.524212	0.514495	2.9408	0.30951	0.165654	1.27733	1.96005	1.69296	1.08804	1.69354	1.97296	9.83126	4.28517	1.10719	1.71596	3.05973	7.52213	8.96779	6.31991
MSTRG.11771.1~TR	3.67857	0	1.83095	2.14564	2.73003	3.31497	2.26695	3.62598	0	2.40977	1.86842	7.41955	1.22332	1.04653	0	0	1.6961	0	3.47951	3.40985	3.43626	1.86522	4.73929	5.11016	4.45018	1.81581	3.56068	4.363	1.97656	4.22628	2.2279	3.49856	2.69574	6.49971	3.64438	0	2.49461	3.38591	2.48696	3.01075	2.89368	2.06456	2.07766	2.43582	3.43192	1.71643	3.76106	3.17609	4.87536
MSTRG.11773.3~TR	11.4561	14.9243	17.887	15.939	13.7939	15.3909	12.1282	11.5578	10.7115	17.4354	18.217	13.3081	13.6605	6.69778	15.5159	17.0001	10.8705	12.563	7.12472	16.8057	4.78088	12.0522	9.47858	11.4979	15.918	8.56022	24.3907	22.4168	12.9765	9.01606	14.809	9.8783	15.9294	4.95216	15.4058	11.2831	13.8985	5.64318	9.48153	6.39783	12.7585	8.06163	12.3361	8.52538	4.5759	11.5673	13.409	9.24803	16.0706
MSTRG.11786.1~TR	0.105102	0	0.563371	0.45978	0	0.355175	0	0	0.230354	0.425253	0.467104	0.117771	0.407775	0.209306	0.155159	0	0.0770955	0.116324	0	0	0.149403	0	0	0	0	0	0	0	0.0859374	0.281752	0	0.205798	0.122533	0	0	0.638664	0.890932	0.564318	0.31087	0.658601	2.76215	0.786501	0.908976	0.221439	0.571987	1.11941	0	0.0934145	0
MSTRG.11789.1~GN	0.578061	0.698211	0.845056	1.07282	0.431058	1.06553	0.566736	0.679872	0.575885	0.708755	0.311403	0.588854	0.305831	0.209306	1.08611	0.491331	0.770955	1.9775	1.65691	1.46136	1.34462	1.2913	0.458641	1.91631	2.39625	1.81581	3.20461	3.00896	1.89062	0.845256	1.57264	2.26378	2.32814	1.23804	1.98784	0.851552	1.42549	1.12864	1.08804	1.03494	1.44684	0.688188	1.03883	1.21791	0.762649	0.746276	2.94344	1.49463	1.08341
MSTRG.11792.1~TR	17.7623	16.408	22.8165	20.8433	7.04061	13.7334	17.5688	19.1497	10.9418	16.5849	22.2653	13.8969	18.5537	11.7211	19.3949	19.0637	21.5097	27.4524	23.6938	26.061	17.1813	19.9435	19.5687	25.8702	29.0973	15.1749	30.6219	28.4347	20.7109	21.6949	25.2932	19.7566	31.001	15.4755	27.9955	20.0115	22.6297	15.0485	13.212	18.3467	23.6755	18.6794	22.3348	20.8152	14.109	22.9853	35.1578	24.6614	24.3768
MSTRG.11797.3~TR	7.25204	7.50577	7.18297	8.12277	7.47167	9.58973	8.27435	6.00554	6.33473	9.78083	8.87497	7.89064	7.95161	5.96521	8.84406	7.07517	8.94308	7.44472	9.77578	6.57614	9.56177	7.17392	9.01994	9.90094	9.07152	10.2463	6.40922	10.08	10.3125	5.07154	9.69792	6.79133	9.43508	11.1424	5.63223	5.53509	6.94927	10.3458	7.61631	8.09138	7.76032	7.07851	5.58371	8.74682	8.38914	6.41797	9.975	11.3966	8.84787
MSTRG.11797.4~TR	1.94439	2.00736	1.12674	1.37934	2.44266	3.55175	2.60699	2.37955	1.95801	1.27576	2.80262	2.23764	2.3447	2.82562	1.86191	2.65319	1.6961	1.16324	1.32553	2.19205	2.39044	2.15217	1.37592	1.91631	2.22509	2.20491	1.95837	1.95583	1.20312	2.53577	1.04842	2.36668	1.34787	1.23804	2.48481	1.7031	1.60368	1.69296	2.17609	2.91666	1.44684	0.786501	1.29854	2.3251	1.90662	2.38808	2.12582	1.86829	4.51422
MSTRG.11818.1~GN	14.3464	14.5751	12.535	12.8738	14.3686	19.1795	12.0148	14.164	16.3551	12.6158	10.8991	11.5415	14.2721	10.9885	13.654	12.9711	14.6481	16.7506	11.9298	15.3443	14.9403	12.6261	16.5111	17.7259	14.891	12.8403	13.1745	14.1421	17.5312	9.86132	11.5327	16.8754	12.6209	15.3208	12.2584	13.1991	12.2949	16.7414	12.5902	16.3709	12.2324	13.5671	16.2317	17.6044	16.9689	13.8061	13.8996	18.3092	11.0147
MSTRG.11820.7~TR	1.31378	1.39642	1.54927	0.766299	2.58635	2.13105	1.02013	1.13312	0.345531	1.70101	1.08991	0.706624	1.22332	2.09306	1.24127	1.86706	1.61901	1.62853	0	2.92273	1.79283	1.14783	1.5288	0.798463	0	0.907903	1.78034	2.25672	0	0	0.786318	1.85218	0	2.47608	0	1.7031	1.42549	2.25727	0	1.88172	2.36755	1.573	1.81795	1.32863	1.90662	1.04479	0.981147	1.3078	1.44455
MSTRG.11831.1~TR	10.5628	9.6004	7.18297	7.50974	9.05222	8.16903	12.5815	12.8043	10.7115	8.78857	8.09647	7.89064	10.806	13.7095	9.77501	10.4162	10.5621	13.8425	13.9181	15.3443	14.9403	15.0652	16.3582	11.4979	14.7198	17.2501	15.3109	12.3368	16.1562	12.1153	14.6779	17.8015	14.704	18.2611	16.3997	11.0702	9.80025	13.7317	10.8804	12.1371	10.1279	11.4043	11.1674	10.4076	11.8211	9.62695	16.843	18.5895	17.3346
MSTRG.11842.8~TR	13.9786	10.2986	10.704	9.04233	12.0696	9.35294	12.6949	10.7646	12.3239	10.7731	12.4561	7.30178	10.908	12.9769	12.5679	11.0058	14.9565	7.56104	4.97074	9.74243	9.56177	7.74783	8.5613	11.0188	8.7292	9.59783	7.12136	8.726	10.8281	7.32555	5.76633	8.74641	4.53374	12.2257	6.7918	8.51552	8.37476	10.722	7.61631	9.03224	10.2594	7.7667	9.34947	9.30042	15.0623	12.9106	7.68565	7.19291	4.69479
MSTRG.11842.9~TR	1.68163	1.65825	1.40843	0	0	2.60462	0	0	0	0	0	0	0	0	0	0	1.7732	1.86118	2.81675	2.92273	2.98805	1.14783	1.83456	2.39539	5.30598	2.07521	3.02658	4.51345	3.4375	3.66278	2.62106	2.36668	3.79854	3.71412	3.31307	2.34177	2.85098	0	1.86522	1.50537	1.57837	1.37638	2.46722	3.10014	1.71596	2.68659	2.12582	3.82999	3.25024
MSTRG.11849.1~TR	0.315306	0.436382	5.91539	2.60542	0.143686	0.118392	0	0.339936	0.115177	0.850507	1.55701	0.117771	4.58747	0	1.24127	0.687864	0	0	0.994147	0	0	0.430435	0	0	0	0.1297	0	0	0	0	0	0.205798	1.1028	0	0	0.638664	0.712746	0.564318	0.155435	0.0940858	1.44684	1.08144	3.89561	0	2.66927	1.26867	0	0.186829	0.361137
MSTRG.11856.1~GN	3.36327	4.53837	7.18297	5.67062	1.14949	0.947134	1.13347	3.7393	2.87942	5.24479	7.31796	1.88433	5.81079	1.9884	1.39643	3.83238	1.23353	0.465295	0.165691	0	0	0	0.15288	0.159693	0	0.1297	0.178034	0.300896	0	0	0	0	0.245067	0.154755	0.331307	2.98043	6.05834	3.38591	2.02065	1.69354	4.86664	2.65444	3.24634	2.43582	5.91053	3.95526	0	0.0934145	0
MSTRG.11860.6~TR	57.0179	153.17	1.69011	17.4716	57.187	140.531	40.6917	57.7891	33.2861	21.2627	13.546	133.788	1.6311	6.69778	19.55	12.5781	50.3434	0	0.331382	0	0.149403	2.29565	0.458641	0.958155	0	0.259401	0	2.70807	0	0.281752	0.131053	0.102899	0.245067	0.30951	0.496961	84.9424	17.8186	9.96962	114.245	106.411	21.8341	65.4762	2.07766	44.2877	1.33464	15.7464	1.96229	0	0
MSTRG.11860.7~TR	247.936	474.085	7.74634	50.4225	226.88	603.087	126.722	255.859	168.158	94.1227	50.6029	557.173	8.35938	29.0935	80.6826	56.6014	193.741	3.02442	0.662765	0.974243	1.49403	6.6	1.68168	3.03416	1.71161	1.297	22.6103	9.32779	1.03125	4.22628	1.57264	0.823191	2.2056	0.61902	1.15958	396.823	83.213	73.3614	459.776	476.356	79.7077	220.515	13.2451	214.685	8.5798	78.2097	6.05041	0.84073	1.08341
MSTRG.11860.8~TR	128.96	281.379	3.94359	33.8704	117.104	365.594	81.61	135.408	88.6863	45.9274	37.2126	245.081	4.28163	12.9769	46.0822	31.2487	113.022	0.581619	0.165691	0.730682	0.448208	4.01739	0.15288	1.75662	0.855804	0.259401	28.1294	5.86748	0.0859374	1.40876	0.917371	0.308697	0.735201	0.773775	0.496961	202.244	47.5758	29.7208	200.666	259.112	56.6898	206.555	5.0643	98.7616	9.91444	36.6421	5.06926	0	0
MSTRG.1187.1~TR	0.630613	0	0	0	0	0	0	0	0	0	0	0	0	0	0	0.294799	0	0	0	0	0	1.00435	1.07016	0	0	0	0	0.451345	0	0	0	0.308697	0	0	0	0	0	0	0	0	0	0	0	0	0	0.223883	0	0.280243	0
MSTRG.11879.1~TR	2.62755	2.9674	3.23938	2.75868	3.16109	6.27476	3.85381	3.51267	1.72765	2.55152	4.67104	4.23975	2.14082	1.56979	3.87897	3.24279	4.16316	2.55912	2.81675	4.87121	2.53984	1.72174	2.90473	3.51324	3.76554	1.0376	3.02658	3.30986	2.75	0	1.9658	2.46957	3.06334	3.55937	4.96961	3.6191	4.09829	2.44538	0	5.08063	2.76215	2.85107	4.15532	2.8787	0	3.5075	4.90574	5.97853	4.87536
MSTRG.11886.6~TR	0.472959	0	0	0	0	0.591959	0.453389	0.339936	0.575885	0	0.311403	0	0	0.313958	0	0	0.308382	0	0	0	2.68925	3.15652	0.764402	0.63877	1.02696	2.59401	0.89017	1.20359	1.54687	0	0	2.05798	0.612667	4.33314	1.15958	0.638664	0	1.12864	0.466305	0.846772	0	0.884813	0	0	0.953312	0	0	0.560487	3.43081
MSTRG.11898.2~TR	0.578061	0.0872763	0.563371	1.07282	1.14949	0.236783	0.340042	0.226624	0.345531	1.41751	0	0.353312	0.815549	0.523264	0.620636	0.78613	0.462573	14.1915	17.2319	5.35833	2.98805	12.6261	3.66913	7.02647	4.7925	4.28011	5.16299	3.61076	6.18749	5.35329	6.55265	4.21886	18.0124	3.24986	8.28269	18.3084	29.9353	23.8895	13.212	15.9005	23.8071	16.4182	28.8275	9.1897	16.5876	24.3286	17.6607	19.2434	23.2934
MSTRG.11902.1~TR	13.348	6.37117	4.08444	5.67062	1.58055	5.09084	7.48092	9.63152	10.9418	8.07981	4.04823	11.0704	5.19913	1.7791	6.36152	3.04625	4.93411	5.93251	8.45025	1.2178	5.8267	1.57826	1.68168	5.11016	5.30598	7.26322	1.95837	0	3.17968	9.86132	1.57264	7.30582	4.0436	3.0951	1.98784	3.83199	1.42549	10.9102	0	0.564515	0	1.47469	5.58371	0	4.38523	3.28361	0	0.653901	0
MSTRG.11902.2~TR	30.8475	42.329	35.6332	44.7519	47.2727	69.1408	50.6662	40.9056	22.6899	32.8863	47.4889	38.7466	38.4328	23.7562	41.8929	48.2487	47.1054	16.9833	24.1909	26.3046	23.755	19.2261	23.2378	36.5696	33.2052	23.7352	30.9779	30.9923	31.9687	20.8496	30.4043	25.0044	29.0404	45.3432	27.9955	15.3279	29.5789	8.27667	22.3826	27.0967	24.3332	23.3984	18.6989	25.1333	26.1207	33.4331	15.2078	13.9188	20.0431
MSTRG.11909.2~TR	23.8056	29.4121	28.8727	29.8857	26.0072	26.0462	26.5233	24.702	21.6533	14.8839	29.1161	24.7318	26.9131	18.3142	25.4461	28.9885	27.9857	21.5199	24.5223	21.4333	33.765	18.6522	24.7666	29.3834	23.9625	23.8649	28.3074	22.8681	21.5703	26.2029	19.9201	20.4769	21.811	33.8914	21.535	15.3279	18.7096	18.9987	19.1185	27.0026	23.8071	24.2832	22.0751	21.8117	25.9301	24.6271	24.2016	22.6063	24.1962
MSTRG.1191.2~TR	6.88419	2.88012	13.8026	8.27603	2.73003	1.53909	4.98728	4.98573	3.34013	4.39428	7.62936	1.53102	4.99524	5.12799	8.22342	7.2717	5.70507	0.814266	1.32553	0.730682	1.04582	0	0.458641	1.27754	0.684643	0	1.78034	1.20359	0.945311	1.12701	0.786318	0.720292	0.245067	0.773775	0	0	0	0.752424	0	0.376343	0.526123	0.294938	0.259708	0.332158	0.381325	0.895531	0.327049	1.12097	0.902844
MSTRG.11913.1~TR	0	0	0	0	0.287372	0	0.340042	0.339936	0	0	0	0	0.305831	0.313958	0	0	0	0	1.32553	0	0	0.430435	0	0	1.71161	0	0	2.10627	0	0	0	0.92609	0	0.464265	1.65654	0.851552	0	0	0	0.188172	1.31531	0	0	0.442877	0.762649	0	1.96229	0.653901	0
MSTRG.11919.3~TRs	17.3944	17.1934	14.2251	14.8662	19.9724	17.522	17.9089	18.0166	17.6221	15.3091	12.9232	18.0189	19.7771	23.6515	14.8953	15.5261	16.7297	36.1767	38.606	31.1758	42.8785	49.6435	40.3604	34.813	39.7093	43.0605	31.6901	31.1428	45.9765	35.219	39.7091	34.4711	29.5306	45.0337	37.1064	30.2301	23.1642	38.5618	32.7968	33.3064	31.0413	33.1313	35.5799	34.5444	46.5216	29.6271	40.5541	45.9599	37.3777
MSTRG.11923.1~GN	7.88266	7.24394	10.1407	12.4141	8.33379	8.64259	5.32732	5.6656	7.60168	9.35557	10.2763	9.53943	6.83023	4.18611	8.06826	10.2197	9.32856	5.35089	3.31382	7.30682	3.73506	3.15652	3.21049	7.18616	6.33295	2.07521	7.12136	4.96479	4.21093	3.94453	6.02844	5.45364	6.24921	3.55937	4.96961	5.3222	7.66201	4.89076	6.06196	6.86826	3.28827	3.63757	7.92108	4.87165	2.85993	7.38813	5.23279	6.91267	6.31991
MSTRG.11924.1~TR	33.6852	38.6634	35.9149	35.8628	32.042	23.9151	32.0773	28.328	25.6845	27.7832	52.3156	33.918	40.7775	19.4654	36.3072	52.4742	39.0874	19.775	11.267	16.5621	6.12551	18.5087	13.7592	14.2126	17.9719	8.81962	22.6103	13.3899	13.664	5.63504	20.1822	19.6537	12.866	9.74957	22.8602	41.0874	28.3316	23.1371	44.9207	49.8655	21.571	26.2495	25.5812	31.3335	9.91444	29.1047	13.7361	22.8865	22.0294
MSTRG.11928.4~TR	202.689	227.529	176.617	199.851	233.777	298.584	251.744	219.259	155.719	187.962	218.137	236.248	190.635	145.572	189.294	217.07	217.872	75.6104	106.705	86.9512	98.6057	55.5261	91.4224	106.834	94.6519	54.7336	85.9904	94.331	66.6015	121.717	73.3897	73.8814	91.9001	100.436	92.9318	111.766	158.764	95.1817	156.057	184.879	129.558	125.447	119.855	137.403	130.413	151.121	65.4098	60.1589	71.1441
MSTRG.11929.3~TR	15.923	14.4879	12.9575	17.1651	14.0812	19.2978	20.4025	15.7504	14.7427	12.0488	14.1688	14.0147	17.4324	13.5002	13.654	15.3295	14.6481	9.53854	11.4327	14.1265	18.0777	9.75653	10.8545	13.7336	11.6389	15.1749	10.1479	12.1863	13.1484	10.4248	10.2221	12.0392	9.68014	23.0585	9.60792	7.87686	9.80025	11.2864	7.30544	9.31449	9.33869	10.7161	9.21962	6.42172	11.6304	9.17919	7.03156	6.63243	5.41706
MSTRG.11936.1~TR	0	0.261829	0.845056	0.45978	0	0	0.793431	0.339936	0	0	0	0	0.305831	0	0	0.589598	0.462573	0.348971	0	0	0	0	0.458641	0	0	0.648502	0	0	0.515624	0	0	1.13189	0	0	0	0	0	1.12864	1.86522	1.9758	0	1.08144	0	0	1.5253	0	0	0.84073	0
MSTRG.11937.5~TR	265.803	272.477	198.87	211.192	232.915	277.51	178.409	280.447	253.735	295.693	220.317	253.443	178.096	209.933	217.223	198.891	196.131	171.461	202.972	211.898	135.508	143.909	143.555	169.593	206.078	81.3221	182.129	222.062	185.711	160.317	163.554	187.893	161.499	141.91	192.655	222.255	231.999	226.104	204.863	197.204	189.799	148.944	168.55	180.472	154.818	205.599	200.481	134.33	126.94
MSTRG.11941.1~TR	7.6199	7.41849	9.85898	9.34885	7.32799	9.23455	7.59427	5.6656	6.68026	8.78857	6.38375	7.89064	7.238	5.7559	9.77501	8.94223	8.17213	3.02442	6.13057	3.89697	2.53984	4.16087	3.82201	3.51324	3.59438	2.20491	5.87512	3.76121	2.66406	3.09927	4.58686	3.80726	5.02387	4.17839	3.97569	4.47065	5.88015	3.38591	5.44022	5.17472	5.91889	4.32575	3.89561	4.53949	3.62258	5.59707	3.59754	4.57731	7.58389
MSTRG.1195.1~TR	72.0475	76.0177	79.2944	73.718	60.4918	68.904	71.0687	77.0522	60.0072	62.7957	73.3353	77.1398	69.5256	52.5357	76.6485	81.6593	68.3837	64.7923	64.9509	59.4288	47.2112	54.9522	52.7437	54.7745	69.3201	51.2316	70.6795	66.9494	59.2109	40.0088	63.9539	65.3408	65.5554	63.9139	63.7767	48.9643	61.4743	60.3821	56.2674	50.5241	52.6123	44.1424	55.7073	49.3808	47.0936	72.7619	56.9065	58.7577	61.2128
MSTRG.11953.12~TR	0.893368	0	0	0	0	0	3.62711	0	0	1.13401	0	0	0	0.732569	0	0	0	0.814266	0	1.94849	6.72312	0	3.21049	1.43723	7.35991	0	0	2.40717	0	0	1.17948	2.16088	2.5732	0	5.46657	2.34177	0	3.95023	5.12935	6.11558	0	0	1.94781	4.87165	0	4.3284	3.76106	0	3.06967
MSTRG.11953.13~TR	0	0	1.83095	0.766299	0	0	0.680084	0	0	0	0	0	0	0	1.86191	0	0	1.16324	5.6335	0	0	3.01304	0	0	0.855804	0	0	0	0	0	0	0	0	0	0	7.66397	3.38554	1.50485	4.19674	5.45698	5.39276	2.06456	4.80459	0.996473	0	3.58212	7.19508	1.68146	0
MSTRG.11953.14~TR	0	0	0	0	0	0	0.453389	0	0.460708	0	0	0	0	0.313958	0	0	0	0	0	0	0	0	0	0	0.855804	0	0	0	0	0	0	0	0	0	0	0	3.20735	0	0	0.376343	0	0	2.07766	0.775035	0	0	0.654098	0	1.08341
MSTRG.11953.5~TR	0	0.785487	0	0	3.73584	0	0	0	0	0	0	0	0	0.627917	0	0.78613	0	0	0	0	0	0	0	0	0	0	0	0	0	0	0	0	0	0	0	0	0	0	0	0	0.920715	0	1.29854	0	0	0	0	0	0
MSTRG.11953.6~TRs	1.73418	2.35646	0	4.13802	0	5.80119	0	3.39936	2.87942	1.27576	1.55701	4.0042	0	0	0	3.34105	3.70059	15.0058	12.7582	13.883	25.8466	16.0696	16.9697	27.9462	10.4408	25.6807	6.76529	7.97375	15.2969	20.8496	16.9058	16.5667	11.3956	29.8677	10.2705	25.1208	29.9353	44.9574	30.1544	33.4945	41.1691	41.9795	24.2827	28.6763	54.1481	27.1644	47.4221	37.5526	50.5592
MSTRG.11953.7~TRs	0	1.22187	0	0	0	0.947134	0	0	0	0	0	0	1.93693	3.34889	0	0	0	0	4.97074	1.2178	0	4.73478	0	0	1.71161	1.297	7.29939	2.10627	2.57812	7.6073	0.524212	0.92609	2.81827	0	1.15958	0	5.70196	4.51455	8.08261	6.49192	0	4.12913	0	3.10014	12.5837	3.80601	3.27049	0.934145	14.0844
MSTRG.11953.8~TR	0	0	1.54927	0	0	1.77588	0	0	0.575885	0	0	0	0	0	0	0	0	0	0	0	0	0.86087	0	0	1.19813	0.907903	2.31444	0.601793	0	0	0	0	0	0	0	4.25776	0	0	7.77174	2.16397	0	0	0	1.10719	0	1.79106	0	4.11024	0
MSTRG.11954.2~TR	0.262755	0.610934	0.422528	0	0.287372	0.473567	0.453389	0.793184	0.575885	0.141751	0.467104	0.588854	0.407775	0.523264	0.310318	0.982663	0.385478	1.27956	0.497074	0.487121	0.298805	0.143478	0.305761	0.159693	0.855804	0.907903	0.712136	0.902689	1.11719	1.12701	1.9658	0.720292	1.34787	0.30951	1.32523	0.212888	0.356373	0.752424	0.777174	0.752686	0.920715	0.884813	0.519415	0.442877	0.190662	0.671648	0.981147	0.653901	1.08341
MSTRG.11957.2~TR	2.99541	3.14195	2.9577	1.83912	4.16689	2.72301	4.0805	2.71949	4.83743	3.26028	2.02412	3.41535	3.66997	7.43035	3.10318	2.75146	2.85253	3.25706	2.98244	2.19205	7.17132	4.44783	6.72673	2.71477	1.88277	5.18801	3.02658	2.55762	3.17968	7.0438	2.88317	3.91016	1.71547	7.89251	3.97569	3.6191	1.60368	4.13833	4.35218	3.10483	2.36755	4.42407	2.72693	2.21439	4.00391	1.79106	3.27049	3.17609	3.61137
MSTRG.11959.8~TR	0	0	0	0	0	0	0	0.113312	0	0	0	0	0	0	0	0.0982663	0	0.465295	0	0	0.448208	0.86087	0	0.159693	0.342322	0	0	0	0	0	0	0	0.735201	0	0.165654	0	0	0	0	0	0	0.0983126	0	0.110719	0	0	1.79877	4.76414	5.05592
MSTRG.11978.2~TR	2.15459	2.9674	1.12674	1.68586	1.29317	2.95979	4.19385	2.37955	1.61248	1.84276	2.64692	3.17981	1.32527	1.7791	2.94802	2.55492	1.6961	1.27956	1.49122	1.2178	0.149403	1.86522	0.917282	1.27754	2.22509	0.518801	1.42427	4.0621	2.0625	1.97226	4.06264	1.13189	2.9408	0.30951	2.98177	1.91599	0.712746	0.940531	3.26413	2.25806	1.84143	1.27806	2.85678	0.664316	0.953312	1.04479	0.654098	1.86829	5.95877
MSTRG.11979.1~GN	4.8347	5.23658	4.64781	4.44454	5.46007	13.1415	2.72033	4.7591	3.45531	4.67779	4.67104	7.18401	3.56803	1.46514	6.20636	5.01158	4.39444	18.4955	11.267	30.2015	18.9741	7.60435	20.6388	16.1289	31.8359	10.376	30.2658	46.7894	21.914	13.8058	24.1138	27.1653	15.9294	29.4035	17.228	3.6191	4.27647	2.63349	4.50761	4.04569	3.55133	3.63757	3.76576	3.76445	0.953312	3.65675	11.9373	11.1163	10.1118
MSTRG.11986.3~TR	2.41735	0	0.704213	0	0	2.72301	2.04025	1.69968	1.61248	1.41751	3.11403	0.942166	0	2.51167	1.39643	1.47399	2.00448	0.93059	0	5.11477	3.88447	0	0	0	0	2.59401	0	1.35403	4.38281	0	2.62106	0.823191	3.676	6.96398	0	2.12888	2.6728	1.69296	0	0.940858	0	0.688188	1.6881	1.88223	0	2.83585	0	3.36292	0
MSTRG.1199.2~TR	0	0.349105	0	0	0	0	0.340042	0	0	0	0.934208	1.64879	0	0	0	0.78613	0	2.32647	0	0	0	2.15217	0	0	0	0	0.89017	0.451345	0	2.53577	0.393159	0	0	1.85706	2.1535	0	0	0	0	0	0	0	0	0	0	0	0	0	0
MSTRG.11991.1~GN	18.7082	10.2986	7.88719	11.9543	12.6444	8.05064	26.0699	14.164	12.6695	13.6081	10.432	13.8969	9.27687	11.0932	13.1885	14.9365	23.7454	5.81619	3.64521	7.06326	10.6076	4.73478	8.86706	8.6234	6.33295	9.07903	7.65546	6.61972	8.76561	7.6073	9.69792	8.95221	10.4153	18.8801	9.93922	15.1151	7.48383	7.33614	11.0359	15.9005	16.1783	20.449	8.95991	18.158	16.9689	15.8957	3.76106	7.65999	12.4592
MSTRG.11996.3~TR	3.41582	2.09463	5.07033	3.8315	3.16109	3.67014	1.47351	1.69968	1.72765	1.27576	2.49122	1.05994	2.03887	2.61632	3.25834	2.35839	2.77544	1.16324	2.65106	2.92273	1.79283	0.430435	1.83456	1.11785	0.855804	1.0376	3.20461	1.95583	1.54687	3.09927	1.04842	3.60146	2.32814	5.72594	1.49088	2.55466	1.60368	2.25727	0.777174	0.658601	1.05225	1.573	1.29854	1.32863	0.953312	2.61196	2.94344	2.61561	1.80569
MSTRG.11998.2~TR	0	0	7.04213	0	5.89113	2.01266	0	0	0	6.23705	6.69515	0	0	3.34889	0	0	0	5.11824	7.29041	4.14053	3.73506	5.02174	2.14032	0	5.30598	2.59401	6.05316	4.51345	5.15624	2.81752	3.53843	5.04205	5.02387	0	3.97569	2.55466	3.9201	3.1978	3.575	3.293	3.55133	3.04769	3.11649	3.65374	3.43192	4.62691	4.74221	4.76414	2.16682
MSTRG.11998.3~TR	19.9168	18.8517	21.1264	17.1651	15.087	18.8243	19.3824	16.0903	19.5801	19.7034	21.1754	17.9011	19.3693	16.7444	24.36	19.6533	20.0448	12.7956	19.7173	14.8572	15.5379	12.1957	13.4535	18.5243	16.0891	13.0997	17.6254	14.8944	12.6328	12.9606	14.5469	15.5377	13.9688	16.2493	12.0927	18.0955	15.6804	12.0388	17.4087	20.6048	15.6522	15.2385	17.4004	16.2757	16.397	20.5226	19.95	21.1117	18.5986
MSTRG.1200.1~TR	52.8663	43.3763	42.6753	39.6943	38.7952	40.8451	94.7583	52.9167	50.4475	51.3139	41.8836	60.0631	43.6319	87.4897	42.5136	51.9829	46.6428	63.1638	43.9082	49.9299	50.6475	82.5	39.9018	49.9838	55.1138	58.2355	50.3836	52.8073	55.7734	56.9139	65.1333	65.8553	39.8234	58.8069	55.6597	57.4798	48.4667	75.9949	89.375	55.5106	45.6412	51.7124	53.7595	54.4739	58.724	45.0004	50.8561	51.0043	52.1844
MSTRG.12005.2~TR	0.157653	0.349105	0.563371	0.30652	0.574744	0	0.113347	0.339936	0.230354	0.141751	0.622805	0.471083	0.509718	0.209306	0.930954	0.196533	0.385478	1.39588	2.81675	1.94849	1.34462	0.86087	0.458641	1.91631	1.88277	0.259401	1.24624	0.902689	1.03125	0.845256	1.04842	0.617394	0.857734	2.78559	1.32523	0.851552	1.06912	0.376212	0.155435	0.188172	0.789185	0.39325	0.649269	0.442877	0.190662	0.671648	0.817623	0.653901	0.361137
MSTRG.1201.4~TRs	0	0	0	0	0	0.473567	0	0	0.460708	0	0	0	0	0	0	0.884396	0	1.62853	0	0	0	0	0	0	0	0.389101	0	0	0	0	0	0	0	0	0	0	0	0.564318	0	0	0	0	1.16868	0	0	0.223883	0	0	0
MSTRG.12012.1~TR	0.105102	0	2.11264	0	0	0	0	0	0.230354	0	0.778506	0	1.22332	0	1.55159	0	0	3.60604	3.31382	2.67917	1.04582	2.43913	2.90473	1.91631	4.7925	1.81581	1.42427	0.601793	1.20312	2.53577	4.06264	1.95508	2.81827	0	3.31307	0.425776	0	0	0.31087	0	0	1.08144	4.15532	0	0	0	3.10697	4.11024	5.59763
MSTRG.12012.6~TR	5.30766	3.14195	47.8865	8.58255	8.04642	3.55175	3.74046	7.93184	4.72226	3.54378	10.432	5.18191	50.5641	1.36049	38.9449	5.50291	2.08158	122.14	141.335	104.975	60.6575	110.909	104.723	116.576	112.624	105.187	111.271	92.6761	98.2264	116.082	110.085	97.8569	119.47	33.5819	128.547	13.6248	11.4039	7.90046	13.5228	2.35214	5.1297	57.1196	81.9377	2.98942	4.76656	6.71648	121.499	160.673	193.57
MSTRG.12014.2~TR	0.99847	0.872763	0.422528	0.45978	0.431058	0.71035	1.02013	0.906496	1.38212	0.425253	0.778506	1.17771	0.611662	0.418611	0.930954	0.687864	1.38772	0.697942	0.662765	0.487121	0.298805	0.573913	0.15288	1.27754	0.342322	0.389101	0.178034	0.300896	0.687499	0.563504	0.262106	0.411596	0.490134	0.61902	0.331307	0.212888	0.712746	0	0.621739	0.658601	0.526123	0.786501	0.389561	0.553596	0.571987	0.29851	0.654098	0.560487	1.08341
MSTRG.12040.1~TR	0.99847	0.349105	0	0	0.574744	2.24944	0.113347	1.13312	2.64907	0.992258	0	2.0021	0.611662	1.25583	1.08611	0	1.7732	24.777	70.4188	17.0492	28.5359	79.9174	22.7792	23.7942	17.1161	30.2202	26.171	6.92062	10.914	21.9767	20.0511	11.3189	38.9656	6.49971	27.3329	1.27733	2.13824	0	2.33152	1.12903	0	2.85107	0	0.885754	1.33464	0	36.466	38.4868	56.8792
MSTRG.12041.6~TR	0.315306	0.523658	0.704213	0.61304	0.287372	0.473567	0.226695	0.453248	0.230354	0	0.467104	0.117771	0.101944	0.313958	0.155159	0.196533	0.0770955	20.7056	40.263	8.28106	5.5279	12.4826	5.04505	24.912	17.2872	12.8403	11.0381	6.01793	6.87499	13.8058	20.9685	6.99713	47.6655	4.17839	17.5593	1.7031	0.534559	0	0.777174	0.376343	0.131531	5.60382	0.389561	0.442877	0.381325	0.223883	108.417	84.073	46.7673
MSTRG.12043.3~TR	0	0	0	0.61304	0	0	0.226695	0.679872	0.230354	0	0	0	0	0.627917	0	0.884396	0.385478	0	0	0	0	0	0	0	0	0.259401	0	0	0	0	0	0	0	0.464265	0.496961	0.638664	0.534559	0	0	0.564515	0	0.196625	0	0	0.381325	0	0.327049	0.186829	0.361137
MSTRG.12047.1~TR	0	0	0	0	0	0	0	0	0.230354	0.425253	0	1.53102	0	0	0.465477	0	0.231287	0	0	0	0.448208	0	0	0	0.342322	0	0	0	0.601562	0	0	0.823191	0	1.3928	0	0	0	0.564318	0	0	0	0.294938	0	1.43935	0	0.447765	0	0.280243	0
MSTRG.12047.2~TR	4.20408	0	0	0	0	0	4.19385	3.62598	0.575885	0.708755	0	1.17771	0	1.36049	2.48254	0	0.462573	5.81619	3.97659	0	0	0	1.83456	3.03416	1.02696	0	2.13641	0	2.14843	0	0	0.720292	0	2.32133	0	0	0	0	1.55435	1.41129	0	0	0	2.21439	0	11.8658	3.10697	1.86829	0
MSTRG.12047.3~TR	871.612	812.543	1021.11	897.49	863.122	739.948	641.546	847.347	898.611	1051.37	891.857	815.798	723.29	750.674	1056.01	757.829	627.172	1421.48	1156.86	1494.73	779.732	1074.65	1044.78	1021.07	1341.39	987.149	1449.55	1360.95	1401.64	1006.7	1284.06	1299.61	1305.1	776.871	1191.22	1448.92	1411.24	1222.69	1069.86	1012.74	1192.98	1100.02	1247.12	1155.02	1021.95	1321.43	1603.36	1341.43	1092.26
MSTRG.12047.4~TR	1804.5	1352.78	1416.74	1489.84	1719.63	1427.09	1591.51	1821.04	2063.28	1629.43	1499.71	1554.93	1749.56	2328.31	1467.03	1528.43	1576.53	1566.42	1533.14	1450.65	1867.53	2028.78	1776.62	1466.78	1300.31	1668.98	1343.62	1413.01	1555.55	1669.1	1510.25	1719.75	1366.86	1897.76	1485.58	1568.13	1372.93	1901.56	1616.68	1564.83	1444.73	1524.83	1574.87	1603.44	1662	1339.04	1192.58	1354.6	1244.48
MSTRG.12047.5~TR	0.683164	0.261829	0	0	0	0	0	0	0	0	0	0	0.305831	0	0	0.294799	0	0	0	0	0	0	0	0	0	0	0	1.05314	0	0	0	0.308697	0	0	0	0	0	0	0.466305	0	0	0	0	0	0	0.223883	0	0	0
MSTRG.12047.6~TR	319.563	370.226	377.177	354.184	348.439	488.721	278.834	310.362	237.495	303.489	346.591	299.02	308.583	185.863	322.11	333.417	338.604	465.644	383.244	539	404.732	279.783	409.872	514.689	593.414	276.132	633.801	695.372	512.96	415.021	431.689	461.81	459.623	356.091	513.361	331.893	383.101	243.974	269.99	336.733	364.603	305.851	361.123	336.365	348.149	390.601	472.749	506.96	658.173
MSTRG.12064.5~TRs	6.41123	6.2839	7.74634	7.04996	9.05222	7.57707	5.89406	7.36528	6.79544	8.78857	7.31796	7.30178	6.62634	3.7675	7.44763	5.89598	7.40117	6.51413	6.62765	8.52462	4.63148	12.4826	6.11521	9.58155	8.55804	6.22562	8.18956	8.27465	7.56249	4.78978	10.8774	7.40872	13.1111	5.26167	8.11703	4.68354	10.3348	9.2172	8.85979	9.22041	7.49725	5.60382	7.66137	8.6361	4.5759	9.4777	11.2832	14.1056	10.2924
MSTRG.12071.1~TR	1.52398	2.18191	8.87309	1.99238	1.29317	0.71035	1.81356	1.24643	2.41872	2.55152	3.42543	2.23764	9.27687	3.55819	4.18929	3.53759	1.00224	4.18765	12.2611	0.730682	0.448208	36.4435	0.764402	2.076	2.05393	2.20491	0.712136	0.451345	0.34375	2.81752	2.75211	0.102899	28.1827	0.464265	3.81004	4.47065	1.96005	2.82159	2.02065	0.846772	0.789185	5.11226	2.98664	0.553596	1.14397	0.29851	19.7865	50.7241	71.3247
MSTRG.12075.1~GN	0.157653	0	0.281685	0	0.143686	0.355175	0.226695	0.339936	0	0	0	0.353312	0	0.523264	0	0.196533	0.231287	0.581619	0.497074	0	0.747013	0.143478	0	0.159693	0	0.1297	0.178034	0.150448	0.0859374	0	0.131053	0	0.122533	0.154755	0.165654	0.638664	0.178186	0.752424	0.932609	0.658601	0.526123	0.491563	0.129854	0.885754	0.381325	0.373138	0.981147	0.280243	0
MSTRG.12081.2~TR	0	0	0	0	0	0	0	0.226624	0.115177	0	0.155701	0	0	0.104653	0	0	0	6.3978	1.8226	3.65341	1.79283	8.46522	8.10266	0.798463	4.10786	0.907903	1.95837	1.20359	2.0625	3.66278	1.9658	0.617394	10.5379	0.773775	11.9271	0	0	0	0	0	0	0	0	0	0	0.0746276	2.45287	2.89585	28.7104
MSTRG.1209.2~TR	26.1179	30.1103	23.8024	31.1118	23.9956	21.3105	34.4576	24.3621	30.1764	24.0977	31.9188	27.6761	28.952	36.9424	21.7223	26.6302	24.7477	59.9067	35.2922	46.2765	52.5897	73.6044	60.6935	42.9573	48.2673	66.666	51.8079	55.064	60.414	37.7548	55.4354	57.9321	43.1318	46.4265	48.8679	45.7709	45.7939	58.8772	53.9359	33.5886	40.38	47.19	38.6964	43.8448	49.9535	34.7764	48.5668	37.8329	37.3777
MSTRG.12094.1~TR	0.893368	0.785487	0.422528	0.45978	1.72423	0.473567	1.02013	1.13312	0.460708	0.141751	0.622805	0.942166	0.917493	1.56979	0.310318	0.687864	0.462573	2.4428	1.8226	3.16629	1.49403	0.286957	1.5288	1.43723	1.19813	3.50191	0.89017	1.35403	1.46094	1.97226	1.31053	2.16088	0.245067	2.16657	0.496961	1.49022	1.06912	0.564318	0.932609	0.752686	2.10449	1.08144	1.03883	0.664316	0.762649	0.373138	0.981147	0.560487	0.902844
MSTRG.12106.3~TR	2.3648	0	0.422528	1.07282	0.862116	0	0	0	1.38212	2.40977	2.17982	1.53102	1.93693	0.941875	0.465477	0.687864	1.00224	0.348971	0	0	0	0	0	1.11785	0.513482	0	0	0.451345	0.257812	0.845256	0.786318	1.54348	0	0	1.15958	0.425776	0	1.88106	1.39891	1.59946	0.263062	0.196625	0	0.664316	0.381325	0.522393	1.14467	0.560487	1.08341
MSTRG.12112.1~TR	2.6801	1.65825	1.40843	1.83912	1.72423	0.947134	3.17372	2.03962	2.76425	2.26802	3.11403	3.41535	1.6311	2.30236	1.86191	2.35839	2.23577	1.74486	2.81675	2.19205	1.49403	2.0087	2.44608	0.958155	1.88277	1.297	1.42427	3.76121	2.23437	1.69051	1.44158	2.46957	0.857734	2.47608	1.15958	1.49022	1.06912	1.12864	1.08804	0.470429	1.97296	1.86794	1.03883	1.10719	0.762649	1.56718	0.327049	1.02756	0.361137
MSTRG.1212.16~TR	31.4781	31.6813	27.746	27.127	31.1799	26.5197	39.8982	30.3676	36.7415	31.1852	25.8464	33.8002	34.7628	47.8263	29.325	30.266	26.2125	33.6176	27.6704	32.6371	38.9941	45.0522	38.9845	32.737	29.2685	41.2447	27.5953	38.9661	42.2812	38.0365	41.5438	44.6581	29.5306	41.0101	30.6459	37.4683	27.4407	42.1358	42.5892	32.6478	31.962	32.0499	34.671	30.8907	37.1792	27.3137	29.4344	38.8604	37.9194
MSTRG.12122.2~TR	149.192	130.653	135.772	131.957	143.542	135.203	136.697	159.203	185.205	140.192	145.581	146.389	162.702	189.108	130.334	145.434	152.032	149.476	146.471	116.422	138.048	127.122	131.63	119.61	114.164	123.345	101.301	107.871	127.359	136.368	153.07	138.708	123.636	119.935	137.824	139.016	124.018	138.07	130.721	145.833	148.893	162.511	138.164	128.766	141.281	149.479	123.134	134.89	133.982
MSTRG.12123.2~TRs	13.0327	13.4406	14.6476	9.96189	11.0638	10.1817	11.6748	10.6513	10.7115	13.8916	12.3004	8.47949	10.3983	5.5466	10.0853	12.5781	12.1811	13.7262	12.2611	16.3186	10.3088	6.88696	12.3833	13.4142	16.0891	7.91172	21.8982	18.2042	16.5	12.1153	11.9258	13.7885	13.7237	12.0709	16.5654	12.1346	13.7204	5.45508	8.70435	12.1371	13.6792	10.3228	12.9854	10.8505	9.72378	17.9852	13.5725	9.24803	10.6536
MSTRG.12127.1~TR	27.6944	35.7833	50.4217	49.9627	27.013	24.6255	50.2128	29.6877	27.0666	35.296	52.4713	26.3806	41.4911	17.2677	34.135	45.5955	50.5747	9.77119	10.1072	15.3443	13.745	6.6	14.8294	16.4483	11.8101	17.5095	19.2277	20.0096	13.4922	12.1153	11.1395	8.64351	10.2928	15.785	13.0866	20.863	32.6081	13.7317	15.3881	23.1451	33.6719	48.2715	27.1394	19.1544	26.6927	25.8958	3.59754	8.03364	10.2924
MSTRG.12127.17~TR	5.46531	5.23658	3.52107	6.74344	0	4.85406	7.59427	4.41917	0	0.850507	3.89253	8.59726	4.17969	1.46514	8.84406	8.25437	5.1654	4.65295	12.7582	8.28106	4.18327	6.74348	0	4.47139	6.50411	7.78202	9.4358	0	6.96093	14.9329	8.38739	0	3.06334	4.02363	10.6018	10.0057	0	8.08856	11.3467	8.37363	9.07562	0.589876	10.7779	0	8.77047	12.4628	5.23279	4.20365	8.84787
MSTRG.12127.2~TR	3.04796	3.3165	143.659	13.4869	5.74744	1.65748	2.04025	5.21235	4.37672	6.52055	16.5043	3.29758	81.8608	2.40701	74.6315	5.30638	2.54415	159.945	316.967	24.8432	15.8367	117.078	29.6588	51.9001	74.7973	43.4496	56.7929	10.2305	16.2422	76.9183	98.0277	13.4798	382.059	2.01182	145.61	17.6697	9.62206	14.2961	16.6315	3.01075	9.47022	42.5694	96.4813	1.55007	8.38914	6.64185	232.041	336.199	383.709
MSTRG.12127.7~TR	0.210204	0.349105	0.281685	0.30652	0	1.77588	0	0.453248	0.575885	0	1.86842	0.706624	2.14082	0.209306	0.310318	0	0	1017.83	1456.26	266.943	166.584	649.383	251.488	367.133	574.073	594.417	393.455	81.0916	140.164	578.719	646.353	100.532	1463.17	14.7017	795.138	25.9724	0.712746	0	0	0.0940858	1.05225	24.3815	0	0	0	0.223883	913.285	912.566	1227.51
MSTRG.12141.1~GN	0	0.0872763	0	0	0	0	0	0	0	0	0	0	0	0	0	0	0	0.116324	0.165691	0.243561	0.149403	0.143478	0	0.479078	0.171161	0.1297	0.178034	0.902689	0.257812	0.281752	0.131053	0.411596	0.245067	0.30951	0.331307	0	0.356373	0	0	0.376343	0.394592	0.0983126	0.259708	0.332158	0.190662	0.447765	0.490574	0.280243	0.361137
MSTRG.1215.2~TR	50.6592	25.1356	50.14	44.9052	29.4556	16.93	39.8982	47.3644	43.6521	30.4765	35.6556	30.9737	40.6755	85.8153	32.2731	39.9944	37.6226	21.5199	31.3156	12.4216	15.9861	20.8044	16.664	22.0376	15.7468	12.4512	12.4624	14.443	15.3828	21.1314	22.8032	22.1233	11.7632	13.928	20.0441	30.6559	24.0552	35.364	32.9522	20.3225	25.78	27.036	26.3603	21.9224	16.2063	20.2241	23.2205	20.8314	15.3483
MSTRG.12180.1~GN	14.8719	11.3459	10.8449	12.7206	14.3686	25.5726	9.40782	12.351	9.44451	13.7499	11.8333	14.8391	10.7041	5.96521	16.1365	13.7573	12.5666	21.2872	21.2085	20.4591	12.251	7.31739	14.5236	18.0453	22.7644	5.31771	13.8867	15.3457	10.8281	15.4964	20.4443	10.7015	15.3167	10.3686	11.9271	15.3279	17.9968	11.0983	15.5435	20.1344	13.2846	12.6823	18.8288	20.0402	12.2024	27.0152	12.5914	10.2756	8.12559
MSTRG.1219.1~GN	20.1796	25.6592	26.6193	26.2074	23.1334	21.6657	23.3495	22.2092	24.3023	21.9714	24.4451	18.0189	25.9956	16.7444	22.498	27.318	26.1354	15.9363	13.421	16.8057	11.9522	11.3348	11.0074	13.2545	15.0621	11.4136	16.7352	14.7439	11.0859	14.3694	10.8774	12.6566	12.6209	10.0591	12.5897	15.7537	17.1059	14.6723	11.1913	14.1129	20.9134	21.2355	15.5825	16.8293	15.4436	19.03	12.9184	13.9188	15.89
MSTRG.12195.2~TR	30.3745	24.5247	29.7178	30.0389	29.3119	40.0164	20.5159	30.141	20.0408	26.5075	33.9429	26.3806	28.4423	11.7211	34.135	29.4799	28.2941	22.9158	28.4989	28.9837	19.1235	10.4739	26.4483	25.0717	29.6108	12.5809	31.334	30.9923	27.3281	18.3139	23.0653	25.2102	22.056	31.2605	25.345	18.7342	18.7096	11.8507	11.5022	15.9946	15.2576	11.011	16.3616	18.8223	11.4397	20.5972	15.8619	11.9571	8.6673
MSTRG.12212.2~TRs	4953.04	6764.61	4572.6	5131.29	6047.02	6372.43	2773.83	5257	3324.01	4657.94	6548.48	7076.96	5080.57	2102.16	4731.73	6225.86	4431.37	5625.76	7747.55	6198.62	6559.37	3535.74	6170.55	6654.71	6734.32	3338.23	6238.49	7074.22	4905.22	6339.98	5470.55	5622.4	6233.89	5221.44	6179.38	5310.71	6473.87	4362.93	5779.53	6779.63	6071.33	4634.46	6238.43	5501.75	5222.24	5959.46	5591.72	5437.75	5669.68
MSTRG.12212.3~TR	595.666	656.842	2.39432	740.705	27.444	0	3492.8	390.473	794.376	0	354.687	167.823	1602.96	2222.3	208.999	964.189	395.5	16.169	0	1.2178	1.64343	959.726	0	0	0.855804	761.471	0	0	3.4375	0	1.17948	0.823191	0	0	0	7.45108	0	0	514.956	0	0	665.871	2.46722	0	0	0.522393	3.10697	1.12097	0
MSTRG.12213.4~TR	0.367857	0	1.69011	0	0	0	0	0	0.345531	2.69327	0	0	1.32527	0	0	0	0	0	0	0	0	0	0	0.319385	0	0	0.356068	0	0	0	0	0.617394	0.245067	0	0	0	2.49461	0.376212	0	0	0	0.294938	0	0	0.381325	0	0	0	1.44455
MSTRG.12219.1~GN	0.52551	0.261829	0.563371	0.61304	0.287372	0.118392	1.02013	0.793184	0	0.567004	0	0.235541	0.509718	0.732569	0.620636	0.294799	0.385478	0.581619	0.994147	0.974243	1.04582	0.573913	0.305761	1.43723	0.855804	0.518801	0.178034	0.300896	0.515624	0.563504	0.524212	0.411596	0.612667	1.23804	0.165654	0.425776	0.890932	0.564318	0.31087	0.658601	0	0.589876	0.519415	0.442877	0.571987	0.522393	0.981147	1.12097	1.44455
MSTRG.12229.1~TR	54.6005	60.4825	74.0832	72.3387	52.158	53.0395	55.6535	52.6901	45.8404	56.7004	66.4844	56.0589	69.7295	34.954	56.3227	63.6765	66.9189	62.9311	55.8379	64.3	61.4045	43.9044	53.0495	72.6601	67.095	61.3483	68.5431	65.7459	63.164	59.4497	63.8228	63.9002	67.761	67.3185	72.0594	57.054	62.3652	45.7098	45.387	55.5106	63.1348	63.9032	68.8225	55.3596	53.9574	61.0453	68.3533	65.2967	65.1853
MSTRG.1224.7~TR	17.6046	17.7171	24.9291	18.851	16.2365	23.0864	13.8284	20.6228	18.6587	19.2781	22.5767	16.2524	20.6946	18.0003	24.8254	24.0752	18.8884	12.563	19.8829	20.7027	19.4223	15.3522	12.3833	16.608	16.6026	13.4888	25.1028	19.7087	14.4375	13.8058	12.7121	11.6276	21.9335	26.7726	15.2401	10.2186	16.215	14.8604	10.2587	15.1478	16.3098	11.1093	17.9198	13.7292	18.4942	17.3882	17.3336	17.9356	19.5014
MSTRG.12240.1~TR	0.472959	0.698211	0.281685	0.45978	0.574744	0.355175	1.58686	0.226624	0.921416	0.708755	0	0.588854	0.203887	0.627917	0.155159	0.687864	0.385478	0.581619	0.828456	0	0.298805	0.717392	0.15288	0.798463	0.342322	0.259401	0.712136	0.752241	0.34375	0.281752	0.786318	0.617394	0.490134	0.464265	0.165654	0.638664	1.96005	0.940531	1.39891	0.376343	0.920715	1.27806	0	1.21791	1.33464	1.86569	0.490574	1.12097	1.44455
MSTRG.12251.2~TR	4.36174	4.27654	5.21118	4.29128	4.59795	6.98511	4.19385	4.7591	2.64907	4.53604	4.20393	6.00631	4.07775	3.45354	4.49961	5.10985	4.39444	7.09575	6.46196	6.57614	5.07969	2.43913	5.80945	6.06832	7.70224	5.18801	8.72367	7.07107	5.58593	3.38102	4.71791	4.83625	5.26894	4.95216	7.12311	3.83199	4.98922	3.57402	3.1087	4.51612	3.94592	3.63757	5.324	4.65021	4.19457	4.17914	5.72336	6.4456	7.04218
MSTRG.12260.3~TR	2.4699	3.57833	1.83095	2.45216	3.30478	4.73567	2.94703	2.49286	1.61248	1.13401	3.26973	3.41535	2.75248	4.08146	1.24127	2.35839	2.62125	5.00192	4.63935	7.30682	8.36655	7.17392	6.26809	6.54739	8.38688	7.78202	6.76529	8.1242	8.67968	5.07154	7.33897	6.99713	5.39147	9.90433	6.95746	4.04487	3.74191	6.2075	4.50761	6.02149	4.60358	2.85107	4.67474	3.65374	6.86384	3.05973	9.64795	15.5068	21.6682
MSTRG.1227.1~GN	1.68163	0.96004	0.704213	1.22608	2.58635	2.24944	1.81356	1.01981	2.76425	0.567004	0.155701	0.942166	1.52916	2.51167	2.01707	0.884396	1.92739	0.814266	1.49122	0.974243	3.43626	0.717392	1.37592	1.27754	0.684643	1.4267	0.89017	1.05314	1.11719	1.12701	0.655265	1.54348	0.735201	2.94035	0.993922	1.27733	0.890932	1.31674	2.17609	1.59946	0.789185	1.67131	1.81795	1.77151	3.62258	1.3433	1.96229	2.61561	2.16682
MSTRG.12271.1~TR	0.52551	0	0	0	0.431058	0.118392	0.226695	0	0.575885	0.425253	0.311403	0.235541	0.407775	0.627917	0.775795	0	0	1.16324	0.497074	0	0.747013	0	0	0.798463	0.171161	0.259401	0.178034	0.300896	0.859374	0	0.262106	0.308697	0.3676	0.154755	0.662615	0.212888	0	0.376212	0.31087	0.188172	0	0.0983126	0.259708	0.221439	0	0.149255	0.490574	0.280243	0.180569
MSTRG.12271.2~TR	0	0	0.563371	0.45978	0	0	0	0.339936	0	0	0	0.235541	0.305831	0	0	0.0982663	0.308382	0	0	0.487121	0	0.286957	1.37592	0	0.513482	0.259401	0	0.601793	0.0859374	0.845256	0.393159	0.514495	0	0	0	0	0.356373	0	0	0.376343	0.789185	0	0.129854	0.221439	0	0.59702	0.490574	0	0
MSTRG.1228.1~TR	0	0.174553	0	0	0.287372	0.355175	0	0	0	0	0.311403	0.588854	0.305831	0	0.465477	0.196533	0.154191	0.232647	0.662765	1.2178	0	0	0	0.319385	1.54045	0.259401	0	0.300896	0.515624	1.12701	0	0.205798	0	0.928531	0	0	0	0	0	0	0.263062	0.786501	0.519415	0.221439	0	0.29851	0.327049	0.560487	0.361137
MSTRG.1229.1~TR	29.7439	41.2817	51.5484	50.729	26.7256	29.3611	28.9036	29.0079	20.847	38.8398	38.9253	30.5026	37.5153	17.477	34.2901	37.4394	33.9991	51.4151	40.0973	61.8644	33.9144	32.2826	31.1876	56.3715	57.6812	41.8932	76.7327	68.4539	46.7499	44.7986	58.3186	44.3494	67.6385	33.2723	57.3162	46.4096	58.2669	32.3543	27.9783	34.7177	51.297	44.1424	45.0593	33.5479	29.7433	44.2541	60.3406	45.9599	41.3502
MSTRG.12290.1~TR	1.73418	1.30915	2.11264	1.22608	1.43686	1.89427	1.81356	0.679872	1.15177	2.12627	1.08991	0.824395	1.22332	0.523264	1.55159	1.37573	1.6961	2.67545	2.65106	1.94849	2.68925	2.43913	2.14032	2.55508	3.42322	0.907903	4.27282	2.40717	3.00781	2.81752	3.93159	2.16088	2.2056	1.54755	3.64438	2.76755	3.38554	1.31674	1.70978	1.9758	2.36755	1.37638	1.94781	2.43582	1.33464	2.31345	3.76106	2.42878	2.70853
MSTRG.12296.3~TR	36.5755	43.1145	51.1259	50.2692	33.3351	29.8347	33.8908	31.3874	25.9148	34.162	47.6446	42.0441	42.9183	29.6167	39.4104	42.9424	27.9086	29.5462	25.5164	22.164	20.767	18.7957	25.9897	22.0376	27.0434	15.8234	35.6068	40.9219	25.3515	24.7942	35.5154	23.461	37.2502	21.511	35.2842	33.6363	43.2993	23.7014	29.2218	32.93	36.9601	28.4123	38.8263	33.9908	23.8328	38.881	27.3086	29.1453	21.1265
MSTRG.12296.4~TR	4.78214	4.36382	1.83095	0.61304	3.44846	6.15637	4.19385	4.07923	4.60708	3.68553	2.49122	4.12197	3.87386	5.5466	3.25834	3.24279	3.77768	5.46721	2.48537	4.14053	5.9761	7.31739	6.87961	4.15201	5.64831	4.53951	1.42427	1.50448	4.21093	4.78978	4.58686	5.24784	3.06334	4.02363	3.64438	6.17376	4.09829	5.26697	6.6837	7.80912	3.02521	5.50551	4.54488	5.7574	2.66927	3.80601	4.41516	5.7917	8.48673
MSTRG.12296.5~TR	5.62296	6.98211	5.35202	4.13802	5.74744	5.91959	4.98728	6.68541	7.71686	2.83502	4.04823	6.24185	3.9758	4.18611	1.24127	3.53759	6.55312	3.72236	5.79919	5.84546	4.78088	4.01739	3.97489	5.42955	3.42322	8.43052	6.40922	6.61972	6.96093	1.12701	4.84896	6.37973	4.28867	6.96398	4.96961	6.38664	7.30564	10.1577	7.61631	6.68009	7.36572	9.83126	7.14196	7.30747	8.19848	6.04483	2.45287	5.7917	2.70853
MSTRG.12297.2~TR	0.420408	2.09463	0	0.919559	0	0.355175	0	1.13312	0.575885	0.141751	0.934208	1.88433	0.509718	0	0	1.27746	0.462573	0	0	0.243561	0	0.143478	0	0.479078	0	0.259401	0.178034	1.05314	0.257812	0	1.17948	0.411596	0.122533	0	1.15958	0.212888	0.178186	0	0.155435	0	0.657654	0.491563	0.129854	0.664316	0	0.29851	0.163525	0	1.44455
MSTRG.12301.1~TR	46.4026	56.2932	39.4359	39.2345	41.6689	75.4155	43.9787	43.0586	27.7577	35.863	40.638	53.939	37.4133	29.826	34.135	38.4221	35.3868	46.1805	56.0036	39.4568	52.1415	34.7218	46.3227	57.8087	47.7539	42.1526	55.1905	53.8605	41.7656	51.8424	39.1849	36.4262	43.4994	56.3309	45.3891	41.5132	43.2993	29.3446	47.5631	43.2795	41.6953	38.9318	33.8918	33.6587	41.1831	42.9108	39.2459	36.1514	31.5995
MSTRG.12301.7~TR	1.57653	2.53101	2.81685	0	2.87372	1.06553	3.96715	0.793184	2.07319	1.84276	1.71271	2.23764	1.52916	1.56979	0.930954	1.57226	1.54191	9.07325	7.62179	13.3958	21.514	7.89131	11.466	19.1631	19.17	19.066	18.1595	18.9565	17.789	11.2701	8.78055	13.8914	11.1505	25.2251	10.1049	15.1151	9.08751	11.6626	7.77174	10.6317	12.7585	10.3228	9.99874	9.63257	15.6343	9.4777	9.48442	10.7427	10.1118
MSTRG.12314.1~TR	0	0	0	0	0	0	0	0	0	0	0	0	0	0	0	0	0	2.79177	5.30212	0	0	1.86522	0	0	4.10786	0	0	0	0	0	2.35895	0	11.8857	0	0	0.851552	0	0	0	0	0	0.491563	0	0	0	0	6.21393	14.0122	11.0147
MSTRG.12314.3~TR	0.105102	0.0872763	1.54927	0.30652	0.431058	0	0.113347	0	0	0.283502	0	0.353312	0.509718	0.209306	0.465477	0.393065	0	18.1465	39.9316	2.67917	0.298805	17.2174	1.98744	5.11016	10.9543	9.72753	5.69709	2.55762	2.23437	3.94453	8.78055	1.13189	51.7091	0.464265	21.3693	0	0.178186	0	0.31087	0	0.131531	2.65444	0.259708	0	0	0.149255	36.3024	44.185	38.2806
MSTRG.1232.1~TR	21.2832	23.2155	25.6334	24.2151	25.5761	24.7439	25.6165	21.416	22.2292	23.5307	25.0679	25.9096	25.9956	19.884	24.2048	23.8787	22.9745	31.4074	35.4579	35.5599	34.3626	28.9826	32.1049	34.813	35.4303	36.9646	38.4553	37.6121	34.8906	27.0482	30.2732	33.8537	35.1671	34.8199	32.7994	22.1404	34.7463	20.8798	20.8283	21.6397	25.78	24.0866	27.9186	23.8046	26.1207	27.9853	34.5037	38.4868	31.0578
MSTRG.1232.5~TR	0.210204	0.174553	0.563371	0.30652	0.431058	0.118392	1.13347	0.226624	0.115177	0.141751	0.778506	0.235541	0	0.418611	0.620636	0.294799	0.308382	0.581619	0.331382	0.243561	0.298805	0.143478	0.305761	0.798463	0.171161	0.1297	0.89017	0.601793	0.601562	0	0.262106	0.102899	0.735201	0.154755	0.331307	0.425776	0.534559	0.940531	0.466305	0.376343	0.263062	0.0983126	0.129854	0	0	0.746276	1.14467	0.84073	0.180569
MSTRG.12326.1~TR	179.514	170.8	110.561	159.697	190.528	200.792	166.054	173.481	110.685	83.4914	215.023	190.906	230.087	108.106	214.274	238.885	235.758	108.297	136.198	72.3375	74.4025	57.8218	95.5502	115.937	100.3	41.115	98.0967	91.0212	88.6874	101.994	111.133	76.2481	111.138	48.1288	131.529	88.5615	78.5802	49.4719	72.899	84.2068	84.8374	70.9817	104.273	75.2891	45.9496	77.6127	86.5045	93.8815	96.4237
MSTRG.12327.5~TR	0.683164	0.872763	0.845056	0.919559	0.862116	0.828742	1.58686	0.226624	0.691062	0.283502	0.467104	1.05994	1.73304	0.941875	0.620636	0.491331	0.308382	3.37339	2.31968	5.11477	3.28686	4.30435	4.73929	5.26985	5.81947	6.74442	4.80692	6.01793	5.67187	2.81752	7.86318	6.17394	5.51401	6.65447	5.96353	1.7031	1.42549	2.25727	1.70978	0.564515	1.84143	0.786501	0.519415	1.99295	1.71596	1.41792	3.76106	4.01682	6.31991
MSTRG.1233.1~GN	24.8041	32.0304	30.9854	32.3378	40.6631	41.2003	27.2033	20.1695	23.8416	28.7755	26.1578	25.0852	24.4665	25.012	26.8425	23.3874	30.0673	98.4099	82.0171	126.895	110.409	59.5435	102.43	132.385	125.632	87.5477	113.764	136.757	118.164	123.407	87.4124	110.719	76.8285	75.9847	89.6187	74.7237	69.8491	60.9464	60.775	71.6934	80.8914	71.3749	81.4183	74.1819	90.5646	74.4037	92.7184	56.5158	43.1559
MSTRG.12331.2~TR	0.472959	0.523658	1.54927	0.919559	1.0058	1.06553	0.453389	0.113312	0.460708	0.141751	0.778506	0.588854	1.01944	0.837222	1.55159	0.78613	0.385478	3.48971	5.30212	2.92273	1.79283	2.58261	3.51625	4.47139	3.76554	3.37221	5.87512	2.85852	3.52343	1.97226	2.49001	2.88117	4.77881	2.16657	3.81004	0.425776	0.178186	0.188106	0.31087	0.376343	0.657654	0.589876	0.908976	0.332158	0.190662	0.522393	3.43402	2.80243	3.06967
MSTRG.1234.1~TR	6.72653	4.53837	5.49286	4.13802	5.74744	5.20923	5.10063	7.70522	9.32933	7.65456	2.95832	3.17981	3.46608	3.55819	6.36152	5.30638	5.0883	10.3528	12.4268	10.7167	7.32073	4.44783	6.26809	8.94278	10.2696	3.50191	8.9017	7.82331	14.0078	3.09927	4.4558	14.4058	2.9408	8.04726	4.6383	5.74798	4.27647	3.0097	2.33152	2.6344	2.89368	3.24432	3.63591	4.76093	4.19457	5.44781	6.86803	4.76414	2.52796
MSTRG.12345.1~TR	0.157653	0.610934	0	0.30652	0	0.71035	0.453389	0.339936	0.115177	0.141751	0.467104	0.117771	0.101944	0	0.155159	0	0.154191	0	0.994147	0.487121	0.59761	0	0.611521	0.159693	0.684643	0	0	0.150448	0.257812	0	0.524212	0	0.122533	0.773775	0	0	0.712746	0.188106	0.466305	0.752686	0	0.39325	0	0.775035	0	0.29851	1.14467	0.373658	0
MSTRG.12348.2~TR	19.9168	19.899	22.2531	12.8738	18.6792	32.5577	24.483	18.6965	17.1614	23.1054	17.4385	18.8433	16.311	18.2096	15.8262	18.3758	24.2851	14.6568	21.8712	29.2273	34.2132	21.3783	22.7792	30.9803	14.0352	18.6769	20.83	20.461	24.8359	24.5124	12.9742	22.6378	15.1941	59.5807	18.0563	15.1151	13.1858	15.8009	9.7924	15.2419	16.8359	13.4688	13.7645	12.9542	19.4476	14.7763	16.516	12.3307	13.0009
MSTRG.12364.1~TR	5.20255	8.1167	8.5914	6.59018	8.1901	6.15637	5.21397	5.32566	4.60708	7.22931	7.16226	5.65299	5.19913	4.50007	6.82699	5.01158	6.01345	29.6625	19.7173	37.9955	22.1116	14.9217	22.4734	32.5773	33.5475	18.1581	39.1675	50.0993	32.3125	28.1752	21.3616	33.7508	20.3406	23.368	22.5289	21.7146	21.9169	16.7414	15.2326	15.0537	20.9134	20.744	16.6213	17.8258	20.5915	18.5076	21.9123	15.4134	9.75071
MSTRG.12368.3~TR	0	1.04732	0	0	0	0.118392	1.02013	0	0.806239	1.13401	0	0	0	0	0	0	0.770955	0	1.65691	0	0	0	0	0	0	0	0	0	0	1.69051	0	0	0	0	0	1.7031	0	0	0	0	0	0	1.29854	1.10719	0	0	0	0	0
MSTRG.12368.4~TR	1.57653	1.74553	2.39432	1.22608	1.72423	3.90693	1.24682	2.71949	1.03659	1.98452	1.40131	2.94427	1.73304	0.418611	2.48254	1.86706	2.38996	1.86118	2.98244	3.65341	1.34462	0.86087	1.5288	3.19385	2.73857	1.1673	4.45085	3.15941	2.49218	1.40876	2.62106	2.36668	2.45067	2.01182	1.49088	2.76755	2.85098	0.940531	1.55435	2.72849	1.57837	0.589876	1.94781	2.54654	1.5253	3.95526	4.74221	3.08268	5.23649
MSTRG.12368.6~TR	0	0.261829	0.140843	0	0.287372	0	0	0	0	0	0	0	0.101944	0	0.155159	0	0	0	0	0	0	0	0	0	0.342322	0.389101	0.534102	0.451345	0.0859374	0	0	0	0.490134	0	0.165654	0.212888	0.178186	0	0.31087	0.752686	0.131531	0.0983126	0.519415	0.553596	0	0.746276	0.654098	0.467072	0.180569
MSTRG.12369.18~TR	1.10357	1.8328	2.53517	1.37934	1.29317	2.8414	0.680084	1.9263	1.61248	3.11852	1.71271	1.53102	1.32527	0.523264	1.39643	0.982663	0.308382	109.81	152.933	96.45	86.9523	89.387	80.2622	100.926	91.571	71.854	97.3846	73.5692	87.7421	76.9183	96.7171	87.4641	133.439	85.2701	113.307	1.91599	1.78186	0	1.86522	0.940858	1.05225	2.55613	0.779123	0.442877	1.33464	0.746276	74.8942	79.6825	89.0204
MSTRG.12369.19~TR	0.52551	0.523658	0.140843	0.30652	0.574744	0.71035	0.113347	1.01981	1.15177	0.992258	0.934208	0.706624	0.101944	0.209306	0.155159	0.294799	0	53.5089	57.3292	44.5716	62.0021	57.5348	46.7814	57.0102	45.5288	61.6077	43.0842	32.4968	46.8359	55.2234	44.0338	52.5813	76.2158	49.3669	57.6475	1.49022	0.712746	0.188106	0.466305	0	0.263062	0.688188	0.129854	0.553596	0.571987	0.149255	33.1955	49.4163	53.0872
MSTRG.12369.5~TR	0.420408	0	0.422528	0	0	0	0	0	0	0	0	0	0	0.313958	0	0.294799	0	77.2389	44.0739	26.061	15.3885	96.274	28.2829	24.5926	30.2955	52.6583	32.0461	23.3195	28.4453	29.0205	43.6407	19.0363	61.7569	5.88069	45.0578	0.638664	1.06912	0	0	0	0.920715	0	0	0	0	0	41.0447	49.4163	84.3256
MSTRG.12369.7~TR	0	0	0.281685	0	0	0	0	0	0	0	0	0	0	0	0	0	0	48.6233	47.3877	28.9837	14.6415	47.0609	24.1551	19.0034	23.1067	22.8273	33.4704	16.3989	28.789	10.4248	34.3359	16.8754	43.0092	4.95216	38.4317	1.06444	0.356373	0	0.932609	0	0	0.589876	0	0	0	0	33.6861	38.6736	46.5867
MSTRG.12369.8~TRs	0	0	0	0	0	0	0	0.226624	0	0	0.467104	0	0	0	0	0.491331	0	0	1.15984	0	0	0	0.764402	0	0	0.778202	0	0	0	0	0	0	0.735201	0	0	0	0	0	0	0	0	0	0	0	0	0	0	0	0
MSTRG.12369.9~TR	1.31378	2.70557	4.22528	1.68586	1.72423	2.24944	0.906778	2.8328	4.26155	3.96903	4.67104	4.0042	1.93693	2.72097	1.24127	0.491331	0.69386	568.823	709.987	397.004	597.013	647.661	448.092	436.919	345.06	651.096	363.545	230.788	350.796	358.389	396.96	300.774	524.321	270.667	469.297	16.8182	2.49461	2.06917	3.26413	0.282257	1.18378	13.1739	1.16868	1.66079	0.762649	1.86569	424.346	567.867	663.41
MSTRG.1237.2~TR	105.89	99.8441	127.885	119.083	112.937	95.4237	125.135	94.6155	106.999	111.842	114.908	106.229	123.964	135.525	114.818	110.943	104.387	149.825	144.648	145.893	143.277	159.691	150.128	131.587	149.595	138.001	142.605	149.846	140.422	140.031	142.717	151.159	133.807	150.422	143.787	168.182	166.248	154.623	159.632	136.236	182.828	162.216	178.289	165.415	187.612	172.315	142.593	153.293	146.622
MSTRG.1237.4~TR	0.157653	0.261829	0	0.766299	0.431058	0.355175	0.453389	0.339936	0	0.567004	0	0	0.509718	0.313958	0	0	0	0	0	0	0.896416	0	0	0.479078	0	0	0	0	0	0	0.524212	0	0	0.30951	0	0	0	1.12864	0	0	0.394592	0.294938	0	0	1.14397	0	0.490574	0	0
MSTRG.12385.1~TR	2.575	2.53101	2.9577	1.68586	3.01741	3.31497	1.02013	2.49286	2.76425	0.283502	3.11403	2.70873	2.95637	1.7791	0.620636	1.67053	1.38772	2.32647	5.79919	2.19205	2.39044	2.72609	2.2932	5.26985	0.855804	1.81581	2.13641	3.00896	2.57812	0	2.2279	2.88117	1.4704	0	3.64438	5.53509	7.12746	6.0194	10.8804	9.87901	7.36572	6.78357	6.7524	8.08251	16.7783	8.80605	23.2205	20.2709	13.7232
MSTRG.12390.2~TR	0.157653	0	0	0	0.287372	0.355175	0	0	0	0	0	0.235541	0.509718	0	0	0	0.462573	0	0	0	0	0.286957	0	0	0	0	0.356068	0	0	0	0	0	0.245067	0	0	0	0	0.564318	0	0	0	0	0	0.221439	0	0	0.490574	0.653901	0.541706
MSTRG.12408.1~TR	0.420408	0	0	0.15326	0	0.355175	0.566736	0.113312	0	0.141751	0	0.471083	0.101944	0.418611	0	0	0.539669	0.116324	0.165691	0	0	0.286957	0.305761	0	0.171161	0.389101	0.178034	0	0	0	0.131053	0	0	0.61902	0	0.212888	0.356373	0.564318	0	0	0.131531	0.0983126	0	0.110719	0	0.149255	0	0	0
MSTRG.12409.3~TR	20.6	24.8738	19.2954	20.8433	17.0986	31.729	20.5159	24.5887	14.7427	18.5694	21.4868	18.0189	22.1218	15.1746	26.377	24.5666	25.3644	37.2236	45.3994	56.7496	43.4762	27.1174	37.1499	51.1016	48.6097	37.3537	56.7929	63.79	47.1796	38.3183	38.7917	46.9219	37.0051	43.6409	47.8739	14.9022	20.8478	13.9199	18.8076	22.2042	21.1765	20.744	19.8676	20.7045	17.9223	21.1196	34.6672	34.937	40.628
MSTRG.12412.2~TR	125.124	112.761	74.0832	98.2396	154.031	221.156	108.36	129.742	82.9274	100.643	99.6488	135.79	107.143	98.6875	119.628	124.012	128.75	182.279	307.357	189.003	250.698	106.891	171.99	267.166	200.943	89.7526	150.261	168.652	168.695	302.32	174.432	179.662	132.826	179.98	157.702	209.908	207.053	168.167	206.573	244.905	239.254	175.586	221.92	243.029	282.752	222.987	261.476	231.201	213.432
MSTRG.12415.3~TR	0.157653	0.0872763	0	0	0	0.118392	0	0	0	0	0.155701	0	0.203887	0	0	0	0	0.465295	0	0.243561	0.298805	0.286957	0.305761	0	0	0.1297	0.356068	0	0.0859374	0	0	0.411596	0	0	0.662615	0.212888	0	0.188106	0.31087	0.564515	0	0.294938	0	0	0.571987	0.0746276	0	0	0.180569
MSTRG.12416.1~GN	0.105102	0	0.422528	0.15326	0.71843	0.236783	0	0.679872	0	0	0.311403	0	1.6311	0.209306	0.155159	0.0982663	0.231287	0	4.30797	0	0.149403	0.430435	0.15288	0	0	0	0.356068	0.300896	0	0.845256	0.262106	0.205798	1.1028	0.154755	0.496961	0.212888	0.178186	1.12864	4.04131	0.470429	0.394592	2.16288	10.7779	0	0	0.0746276	0.490574	1.49463	0.902844
MSTRG.1242.6~TR	0.420408	0.610934	0.845056	0.766299	0.574744	0.473567	0.113347	0.453248	0.345531	0.141751	0.778506	0.588854	0.611662	0.209306	0.775795	0.491331	0.308382	0	0.662765	0.243561	0	0	0.305761	0	0.171161	0	0.178034	0.300896	0.257812	0	0.524212	0.205798	0	0	0.662615	0	0.356373	0	0	0.0940858	0.131531	0.294938	0	0.553596	0	0.223883	0.163525	0.280243	0.361137
MSTRG.12430.3~TR	2.3648	1.65825	6.33792	3.52498	1.14949	0.118392	2.04025	1.13312	1.72765	2.26802	6.69515	1.17771	10.1944	2.61632	6.82699	4.12718	2.23577	0	0	0	0	0	0	0	0	0.259401	0	0	0	0	0	0	0.122533	0	0	0.638664	3.74191	3.0097	2.48696	0.658601	3.81439	1.08144	9.73903	0.664316	3.43192	3.73138	0	0	0
MSTRG.12432.1~TR	7.67245	7.15666	5.49286	3.8315	7.47167	8.76099	13.1483	6.23216	5.9892	11.9071	7.47366	8.71503	5.6069	12.0351	9.61985	6.58384	7.24698	9.3059	11.4327	10.4731	8.66535	8.32174	8.40842	15.6499	15.0621	10.7651	7.65546	12.6376	13.664	10.4248	13.1053	9.9812	10.2928	12.6899	10.4362	12.1346	9.44388	7.90046	10.4141	9.50266	10.7855	8.25826	8.31064	6.42172	12.0117	11.2688	12.4279	9.34145	5.59763
MSTRG.12434.1~TR	42.1459	41.5435	44.0837	49.1964	37.7894	45.4624	51.573	45.7781	46.877	50.7469	41.8836	34.5068	49.2388	45.21	51.6679	45.3007	48.1847	30.4768	35.7893	41.1618	37.6495	37.0174	27.3656	43.7558	39.7093	47.8594	34.0045	41.975	37.039	46.2073	34.0738	36.9407	33.8192	44.4147	38.4317	28.7399	29.2226	29.7208	29.6881	30.9542	36.9601	32.2465	33.8918	25.244	46.5216	32.0898	35.8119	33.0687	32.1412
MSTRG.12434.4~TRs	238.792	215.485	236.193	222.38	204.321	286.39	223.634	219.712	180.367	229.07	216.736	207.748	205.213	159.281	257.719	219.036	272.147	201.705	225.009	224.807	270.867	156.104	169.391	265.888	202.312	240.464	235.539	206.866	188.203	278.371	218.99	180.073	235.387	354.08	209.718	194.154	198.143	190.74	148.129	220.819	230.31	209.209	188.937	181.358	217.164	221.718	168.267	187.67	227.517
MSTRG.12456.1~TR	20.7577	20.9463	27.0418	23.9085	20.116	19.4162	15.0752	20.7361	17.8524	25.2317	25.0679	24.8496	22.2237	10.3606	30.4112	24.5666	19.8906	33.2686	30.8186	35.5599	16.2849	22.9565	26.2954	24.7523	38.1689	24.5134	40.9478	34.3022	26.2109	27.3299	38.7917	28.7088	44.9698	23.2133	32.4681	25.9724	32.4299	23.7014	20.6728	20.4166	25.517	22.4153	29.9962	25.0226	20.4009	38.881	40.0635	34.5634	37.1972
MSTRG.12457.2~TR	0.472959	0.349105	0.563371	0.61304	0.862116	1.06553	0.793431	1.01981	0.575885	0.567004	0.155701	0.706624	0.611662	0.941875	0.310318	0.0982663	0.616764	1.04691	1.15984	0.730682	3.43626	1.14783	1.83456	1.27754	1.19813	1.297	0.178034	0.902689	1.11719	0.845256	1.44158	1.54348	0.980268	4.4879	0.662615	1.49022	0.356373	2.25727	1.55435	1.50537	0.920715	1.08144	0.908976	1.77151	1.90662	0.522393	1.79877	3.92341	2.70853
MSTRG.1246.1~TR	52.8138	43.9873	49.1541	44.7519	35.7778	47.8302	55.0868	50.1972	49.9868	49.1876	45.4648	49.3459	56.9865	51.1752	49.806	56.6996	46.5657	26.1728	21.2085	24.3561	24.3526	24.5348	21.2504	27.7865	25.8453	28.5341	28.3074	32.1959	29.9921	18.0321	26.4727	29.4291	17.8899	29.094	21.535	40.023	49.8922	45.5217	37.9261	38.0107	48.6664	41.3896	53.3699	41.8519	49.0002	48.2094	20.6041	24.3812	26.5436
MSTRG.12464.12~TRs	57.4908	66.0682	59.2947	66.9746	60.6355	74.5868	58.2605	58.469	45.8404	51.5974	61.3463	54.4101	61.8798	35.7912	58.6501	69.8673	63.6809	75.2614	75.5552	82.8106	56.026	46.2	60.2348	82.561	84.0399	53.9553	82.7858	86.6582	79.1483	58.3227	74.3071	82.3191	84.6706	54.319	84.1521	49.8158	57.7324	44.0168	46.6305	64.1665	58.6627	45.617	60.2521	53.1452	49.0002	63.2842	64.1016	68.286	79.6308
MSTRG.12464.9~TR	6.14847	6.10934	4.92949	6.1304	5.60375	7.45868	5.55402	6.68541	4.95261	6.80405	6.53945	5.06414	7.33994	3.66285	5.74088	7.95957	6.9386	8.25898	7.95318	9.01175	5.37849	4.73478	6.87961	9.26217	9.24268	9.72753	10.326	7.07107	9.1953	7.32555	7.07686	7.20292	8.45481	5.41643	8.77965	4.25776	3.74191	5.26697	4.35218	5.08063	4.60358	5.70213	7.0121	4.53949	3.62258	4.85079	6.70451	7.47316	8.30616
MSTRG.12471.1~TR	1.41888	1.22187	1.26758	1.68586	3.01741	2.72301	1.24682	1.47306	1.84283	2.55152	1.86842	1.88433	1.22332	1.9884	1.55159	1.47399	1.54191	5.93251	3.64521	7.30682	8.06774	7.89131	6.11521	7.66524	9.75616	6.48502	6.76529	9.62868	8.33593	5.35329	5.89739	9.8783	6.86187	8.66629	4.47265	4.68354	3.20735	7.33614	4.04131	3.57526	4.86664	5.50551	5.45386	4.09661	6.29186	6.26871	7.68565	5.41804	4.33365
MSTRG.12490.4~TR	18.3403	30.5467	36.0557	27.127	13.7939	9.70812	17.7955	19.7163	18.198	13.1829	34.5657	22.3764	30.787	14.9653	21.5671	31.1504	15.8046	9.07325	9.94147	7.06326	5.22909	6.45652	4.73929	5.26985	7.01759	10.1166	13.8867	13.8412	6.53124	4.22628	11.1395	4.73335	11.5181	7.27349	11.2645	15.7537	21.026	12.9793	9.17066	6.11558	22.2287	16.5165	18.0497	12.0684	11.8211	14.5524	9.64795	6.91267	6.86161
MSTRG.12490.8~TRs	544.692	525.665	630.271	561.544	430.771	327.353	508.476	555.455	499.177	549.994	602.72	572.483	576.491	411.285	545.229	604.829	632.106	275.455	220.535	264.507	184.662	268.448	195.075	287.926	278.821	284.692	309.601	269.302	252.914	221.739	336.544	265.376	340.398	218.05	313.417	294.85	339.445	275.387	240.924	291.29	385.78	333.28	365.408	314.332	295.527	445.377	241.526	259.225	291.799
MSTRG.12491.1~TR	9.14388	9.6004	7.46466	8.12277	10.3454	8.76099	9.29448	10.878	7.94721	8.64682	9.34208	7.06624	9.07299	9.62805	10.8611	7.66477	10.1766	8.37531	11.1013	10.9602	9.26296	8.17826	7.7969	8.6234	8.7292	8.56022	7.29939	11.4341	9.1953	7.6073	7.73213	9.158	9.19001	12.5352	9.11096	7.45108	11.9385	8.27667	8.39348	10.5376	8.94409	7.37345	9.21962	8.30394	10.8678	9.62695	12.4279	11.8636	10.2924
MSTRG.12509.2~TR	4.88725	6.45845	1.9718	4.13802	9.77065	11.7208	6.68749	6.91203	4.14637	8.07981	4.98244	8.12618	4.17969	4.29076	5.89604	7.17344	5.47378	40.597	58.489	46.5201	30.3287	45.9131	39.9018	41.3604	54.0868	35.4082	45.3987	37.3112	40.3906	64.5212	51.6349	38.7929	59.0611	25.5346	53.3405	87.497	112.257	93.6769	87.3544	96.1557	101.147	83.3691	92.9753	87.8004	111.919	104.105	48.7303	55.675	75.2972
MSTRG.12509.6~TR	12.9801	12.4805	8.30972	12.1075	21.984	34.5704	17.3421	20.8494	11.4025	14.8839	9.34208	21.3165	8.05355	10.9885	14.4298	10.2197	15.5733	164.831	229.482	158.071	165.09	175.187	123.986	231.874	150.45	129.7	164.681	147.891	143.086	306.828	174.694	133.46	243.229	127.054	196.962	355.097	556.298	412.141	350.972	466.666	398.407	356.973	381.77	353.194	479.706	450.75	203.752	253.433	410.072
MSTRG.12510.2~TR	1.15612	3.05467	0.704213	0.61304	0.71843	1.30231	0.340042	1.01981	1.03659	0.567004	1.08991	0.706624	0.407775	0.209306	1.24127	0.687864	0.539669	3.25706	4.47366	2.92273	0.298805	2.72609	2.14032	1.75662	4.96366	1.81581	3.02658	1.95583	2.32031	2.81752	3.27633	1.95508	4.90134	0.30951	3.97569	0	0	0.188106	0	0	0.920715	0.39325	0	0.775035	0.762649	0.0746276	3.27049	1.58805	4.15308
MSTRG.12512.1~TR	0.420408	0	0.845056	0.919559	0	0	0.226695	0.113312	0.345531	0.141751	0.155701	0.235541	0.611662	0.627917	0.775795	0.294799	0.308382	0	0	0	0	0	0	0	0	0	0	0	0	0	0	0	0	0	0	0	0	0.188106	0	0	0	0	0.389561	0	0	0.0746276	0	0	0
MSTRG.12514.7~TR	0.630613	1.04732	0.845056	1.07282	1.72423	5.32763	1.47351	1.01981	0.691062	1.41751	1.24561	1.41325	1.12138	1.25583	1.70675	1.67053	1.15643	5.00192	8.28456	7.30682	5.6773	2.86957	4.28065	7.18616	8.21572	3.11281	10.1479	12.1863	6.78905	14.0876	8.9116	6.58553	9.55761	10.5233	7.78573	5.53509	8.90932	5.07887	5.59566	4.6102	5.1297	3.34263	6.23298	5.64668	5.33854	5.67169	16.3525	21.4853	18.9597
MSTRG.12526.1~GN	0	0	0	0	0	0	0	0	0	0	0	0	0	0	0	0	0	0.581619	0.662765	0	0.149403	0.717392	0	0	0.171161	0	0.356068	0	0	0	0.131053	0	1.22533	0	0.662615	0	0	0	0	0	0	0.196625	0	0	0.381325	0	0.817623	1.58805	1.26398
MSTRG.12529.1~TR	0.105102	0.174553	0.985898	0.15326	0.71843	0.355175	0.340042	0.113312	0.575885	0	0.155701	0.235541	0.305831	0.104653	0	0.0982663	0	37.9215	48.0504	7.06326	2.53984	33.287	5.80945	7.34586	14.0352	10.376	9.79187	2.55762	6.18749	8.73431	16.3816	4.32175	39.2107	1.23804	21.038	0.638664	0.712746	0	0.155435	0.658601	0	2.06456	0.519415	0.110719	0	0.29851	37.4471	45.9599	40.4474
MSTRG.12530.2~TR	0.315306	0.0872763	0.563371	1.07282	0.431058	0.947134	0.566736	0.226624	0.345531	0.141751	0.467104	0.471083	0.407775	0.837222	0.775795	0.196533	0.308382	0.93059	2.65106	1.2178	1.19522	0.286957	1.83456	1.91631	1.19813	0.648502	1.42427	1.20359	1.11719	1.40876	1.31053	0.92609	2.32814	2.16657	1.98784	4.04487	3.02917	3.57402	3.41957	2.91666	1.97296	2.16288	3.63591	3.76445	5.71987	3.65675	8.99385	10.8361	6.50047
MSTRG.12531.2~TR	0.052551	0.261829	0.422528	0	0	0.118392	0.226695	0	0	0	0	0	0.101944	0.313958	0.310318	0.393065	0.385478	0	0.165691	0	0.149403	0.286957	0	0.159693	0	0.389101	0	0.150448	0.257812	0	0.393159	0.205798	0.245067	0	0.165654	0.212888	0.356373	0.188106	0	0.376343	0	0	0	0	0.571987	0.0746276	0	0.467072	0.541706
MSTRG.1254.1~TR	6.35868	6.10934	8.87309	8.42929	7.75904	6.98511	4.3072	7.47859	5.87403	5.52829	7.31796	6.35962	7.54383	4.39542	5.89604	6.97691	5.78216	8.60796	9.4444	8.52462	10.3088	13.487	10.8545	8.4637	11.6389	7.65232	6.40922	7.97375	11.2578	9.29781	9.43582	10.3928	8.33228	10.0591	9.27661	9.79285	10.6912	12.415	8.39348	8.93815	8.02338	9.43801	9.60918	8.52538	8.38914	9.77621	10.1385	10.0888	7.22275
MSTRG.12540.1~TR	10.4577	11.8696	0	0	10.2017	9.23455	10.5413	9.97146	9.79004	10.4896	8.25217	12.1304	2.24276	0	9.15438	12.2833	9.94532	0	0	0	0	1.43478	0	0	0	0.778202	5.16299	2.10627	0	1.69051	0	0.617394	0	1.54755	0.331307	11.7088	6.5929	5.83129	16.3207	9.97309	8.68103	10.9127	6.88225	11.1826	2.28795	7.91052	2.28934	0.560487	0
MSTRG.12540.6~TR	0	11.2586	0	0	0	4.38049	0	4.19254	0	0	0	9.77497	0	0	0	0	0	0	0	0	0	0	0	0	0	0	0	0	0	0	0	0	0	0	0	17.4568	0	0	27.8228	20.9811	1.84143	15.6317	0	29.4513	0	4.85079	0	0	0
MSTRG.12540.9~TRs	12.7699	18.1535	1.83095	7.20322	15.6618	21.6657	12.4682	15.8637	11.1722	7.51281	8.09647	22.3764	1.6311	7.32569	8.6889	5.20811	14.4169	0.465295	0	0	0	0.143478	0	0.479078	0.513482	0	1.0682	0	0	0	0	0	0.3676	0	0	11.0702	1.96005	3.1978	29.0663	27.473	2.23602	14.2553	0.519415	25.4654	3.43192	9.85084	0.817623	0	0
MSTRG.12551.2~TR	72.8357	56.7296	60.9849	68.0474	60.4918	32.9129	65.5147	81.2447	88.2256	59.3937	63.5261	44.7529	79.1083	68.1289	63.6152	72.2257	67.3044	14.1915	29.1616	14.3701	19.5717	15.6391	18.0399	18.8437	14.3775	18.5472	14.4208	16.5493	20.539	15.2146	16.6437	22.432	15.4392	28.9392	19.7128	25.1208	35.4591	44.5812	24.4033	30.2015	49.5871	40.3082	39.995	34.323	38.7044	41.6422	13.8996	24.3812	31.7801
MSTRG.12574.2~TR	7.56735	9.86223	9.5773	10.5749	13.5065	9.70812	13.375	9.85814	5.29814	5.38654	12.3004	6.47739	11.1119	7.95361	11.6369	10.6128	9.17437	11.0508	7.12472	11.4474	11.8028	9.75653	7.94978	10.5397	13.0082	16.861	12.4624	11.8854	12.4609	11.8336	10.3532	10.7015	13.4787	14.7017	10.4362	5.74798	4.81103	3.95023	5.44022	4.42203	9.60175	7.86501	6.36283	6.20028	4.38523	6.56722	5.55983	7.7534	13.5427
MSTRG.12575.1~TR	168.163	121.227	146.758	141.919	133.628	116.616	125.589	170.308	209.046	165.707	138.418	121.893	151.284	155.305	152.366	144.844	138.926	167.855	147.299	154.905	106.225	124.109	118.635	132.066	136.415	128.663	152.931	139.917	165.945	119.181	129.218	176.369	134.052	112.352	154.224	134.758	119.563	122.457	98.5457	108.951	109.434	113.158	122.192	115.369	126.6	119.703	154.367	133.396	104.73
MSTRG.12575.6~TR	6.09592	4.71292	7.04213	7.20322	10.2017	2.36783	16.662	4.07923	3.57049	5.67004	10.432	4.59306	11.6216	3.7675	4.49961	9.72836	3.77768	7.67737	1.65691	6.33258	1.49403	5.02174	15.7467	3.83262	5.47714	4.15041	0.712136	13.3899	4.46874	7.88906	6.81476	4.21886	5.14641	2.47608	8.44834	3.6191	4.98922	3.38591	3.41957	11.1021	7.36572	4.52238	16.7511	2.65726	2.09729	1.3433	5.39631	7.37974	9.93128
MSTRG.1258.5~TR	608.173	695.942	901.675	792.047	610.665	513.465	491.814	572.452	556.19	760.211	846.236	577.194	796.588	350.482	723.196	731.691	648.45	717.601	695.572	714.12	367.082	439.474	586.602	578.885	769.197	428.011	747.565	770.295	614.452	467.145	580.303	585.701	815.828	369.246	720.428	537.543	670.515	396.716	430.865	488.87	619.51	491.071	734.972	537.653	395.624	690.454	835.61	863.804	838.561
MSTRG.12581.2~TRs	0.578061	0	0.281685	0	1.43686	0	2.26695	1.01981	0.230354	0	0	0.235541	0.815549	0.627917	0	1.27746	0.231287	3.48971	1.49122	18.7542	3.73506	0.86087	11.3131	1.59693	9.75616	4.53951	10.8601	40.1697	12.289	3.38102	6.94581	16.4638	1.22533	11.2971	5.46657	0	0	0	0.621739	0.752686	0	0.688188	0	0.221439	0	0	2.12582	0.84073	2.52796
MSTRG.12581.4~TR	0.367857	0.349105	0	0.45978	0	1.4207	0	1.35974	0.345531	0.425253	0.155701	0	0	0	1.08611	0.0982663	0	1.9775	1.49122	9.74243	1.34462	2.0087	4.12777	3.67293	0.855804	0.907903	2.31444	18.806	5.24218	3.09927	0.655265	11.6276	1.22533	10.0591	0.828269	1.27733	0.890932	0.376212	0.932609	0	0.526123	0	0.389561	0.664316	0.381325	0	0	0.934145	0
MSTRG.12591.1~TR	0.367857	0.698211	0.704213	0.766299	0.574744	1.18392	0.340042	0.906496	0.460708	0.283502	0.311403	0.471083	0.713606	0.523264	1.08611	1.57226	0.539669	5.58354	8.61594	2.19205	2.24104	6.31305	3.51625	2.39539	2.39625	0.907903	1.60231	1.50448	0.945311	1.40876	1.70369	0.92609	5.75907	0.464265	2.65046	1.06444	2.31642	1.50485	2.17609	0.470429	2.10449	2.85107	3.11649	1.21791	2.09729	2.68659	7.03156	7.37974	10.1118
MSTRG.12602.7~TR	21.7036	20.3354	11.9716	20.6901	17.8171	28.8876	26.6366	25.2686	18.198	15.1674	25.8464	24.4963	25.5879	16.8491	25.4461	21.5203	18.9655	10.5855	14.7465	7.30682	12.4004	10.0435	13.3006	9.74124	12.1524	14.7858	10.326	12.9385	13.8359	11.8336	14.0227	12.7595	14.0913	16.0945	8.77965	16.6053	8.90932	14.108	15.3881	13.9247	15.5206	10.6178	11.0376	8.96826	13.9183	16.9405	8.99385	8.50072	10.8341
MSTRG.12604.2~TR	0	0	0	0	0	0	0	0	0	0	0	0	0	0.627917	0	0	0	0	0	0	0	0.86087	0	0	0	0	0	0	0	0.845256	0	0	0.735201	0	0	0	0.356373	0.188106	0.777174	0	0	0	0	0	0	0	0	0	0
MSTRG.12604.3~TR	24.0158	26.7066	26.7601	23.602	25.145	24.7439	25.8432	19.7163	23.2657	24.0977	25.8464	26.2629	24.5684	34.3261	27.7735	21.8151	24.3622	37.2236	35.1265	38.7261	36.6036	50.2174	39.2902	34.6533	37.1419	38.1319	37.0311	42.2759	36.7812	43.6716	42.068	36.2204	31.4911	37.7602	31.4742	28.3141	33.3209	41.5715	34.3511	31.6128	32.3566	29.2972	33.2426	31.7764	37.7511	29.7764	42.1893	39.9814	34.4886
MSTRG.12604.6~TR	8.46072	15.0988	4.36612	6.59018	7.1843	11.0104	4.76059	8.04515	4.37672	5.52829	8.09647	14.1325	4.8933	2.19771	4.03413	5.40464	6.8615	0.93059	0.828456	1.94849	0.747013	0.86087	1.07016	1.27754	1.54045	0.907903	1.95837	2.85852	1.28906	1.12701	1.17948	0.823191	1.59294	0	0.662615	6.38664	3.74191	1.69296	5.44022	4.42203	2.23602	4.03082	2.59708	3.87517	0.381325	4.3284	0.817623	0.747316	0.722275
MSTRG.12617.1~GN	2.10204	1.92008	2.81685	1.68586	2.0116	1.65748	2.04025	1.69968	0.691062	1.27576	1.86842	1.17771	1.01944	1.56979	2.79286	1.67053	2.08158	1.62853	2.81675	3.89697	1.79283	1.00435	0.917282	4.15201	3.25205	1.297	3.02658	2.70807	1.97656	1.97226	1.9658	2.16088	1.96054	2.94035	1.32523	0.212888	1.60368	1.12864	1.55435	1.3172	1.44684	1.08144	0.908976	1.43935	1.14397	1.79106	1.63525	2.42878	1.80569
MSTRG.1262.1~TR	1.68163	1.57097	2.53517	1.5326	1.72423	3.78853	1.70021	2.37955	1.15177	2.40977	2.17982	1.05994	1.52916	1.7791	2.01707	1.76879	1.23353	1.51221	2.31968	1.70492	1.19522	0.717392	1.37592	1.59693	1.19813	0.907903	1.95837	1.65493	1.46094	2.53577	1.17948	1.23479	1.1028	1.70231	1.82219	2.12888	1.96005	2.06917	2.33152	1.50537	1.84143	1.67131	2.72693	2.21439	1.14397	1.56718	1.63525	1.02756	0.541706
MSTRG.1262.3~TR	0.052551	0.436382	0	0.766299	0.71843	0.118392	0.566736	0.226624	0.115177	0.141751	0	0.353312	0	0.313958	0	0	0.69386	0.348971	0.331382	0	0.747013	0	0.611521	0.319385	1.02696	0.648502	0.356068	0.300896	0.0859374	0	0.655265	0.617394	0.490134	0.154755	0.165654	0	0.356373	0.564318	0.466305	0.282257	0.526123	0	0	0	0.190662	0.0746276	0.490574	0.186829	0
MSTRG.12620.1~GN	8.14541	8.02942	9.71814	8.12277	9.33959	10.1817	7.70761	9.4049	7.60168	6.9458	8.25217	7.77287	6.83023	8.58153	8.99922	9.53183	10.0995	17.7975	21.5399	21.4333	19.5717	13.487	24.9195	23.1554	23.1067	16.4719	24.5687	19.5583	21.3984	20.0044	20.1822	22.2262	15.3167	23.8323	20.0441	12.9862	14.7895	12.415	11.5022	12.9838	10.9171	10.2245	11.8167	12.4006	16.5876	14.03	26.0004	22.6063	25.0991
MSTRG.12625.1~TR	64.5327	59.8716	63.3792	73.5648	67.3887	44.2785	68.1217	65.2677	72.5615	57.9762	54.6511	56.2944	71.4625	96.1759	49.806	60.8268	56.5881	79.1001	69.9217	81.3493	106.225	111.196	92.7983	78.7284	71.8875	107.911	77.9789	80.0384	89.8046	78.327	71.686	97.4453	78.789	97.4957	77.8573	86.8584	67.5326	113.992	78.0283	67.7418	82.2067	85.237	76.4839	78.7214	97.4284	65.1499	83.8881	85.6611	65.3659
MSTRG.12626.10~TR	13.2429	35.3469	0	6.43692	13.5065	44.9888	5.66736	13.1442	13.9364	12.1906	6.38375	28.0294	0	0.627917	4.18929	2.84972	7.40117	0	0	0	0	1.43478	0	0.63877	0.513482	0	0	1.95583	0	1.12701	0	0	0.245067	0	0	34.7008	2.85098	2.44538	32.175	38.0107	9.20715	14.9435	0.649269	23.1403	2.28795	10.3732	0	0	0.180569
MSTRG.12626.4~TR	39.8862	87.2763	2.67601	14.5597	30.1741	116.024	23.1228	55.8628	36.5111	18.2859	9.80918	81.4973	3.56803	4.39542	13.8091	12.185	23.5141	0.93059	0	0	0	0	0	0	0	0	6.05316	0	0	0	0	0	0	0	0	96.8641	25.4807	23.7014	129.633	152.043	25.78	81.3045	4.41503	95.6614	10.2958	25.5973	2.12582	0	0
MSTRG.12630.1~TR	0	0.872763	0	0	0	0	0	0	0	0	0	1.17771	0	0	0	0.982663	0	0	0	0	0	4.59131	0	0	0	0	5.69709	0	0	0	0	0	0	7.11873	0	3.6191	1.42549	3.1978	0	0.658601	0	0	1.16868	0	1.33464	0	0	0	0
MSTRG.12632.3~TR	4.99235	6.54573	7.18297	5.51736	6.60956	4.73567	4.98728	6.45878	4.37672	6.9458	6.22805	4.47529	5.6069	6.90708	6.51668	6.97691	7.86374	6.8631	8.78163	9.49887	2.98805	6.88696	7.94978	6.22801	7.18875	6.87412	11.2161	5.26569	7.39062	8.45256	7.99423	7.51162	7.22947	6.34496	10.1049	7.87686	7.30564	9.2172	6.6837	10.7258	8.28644	6.78357	9.34947	6.86459	4.19457	7.91052	9.48442	11.49	8.48673
MSTRG.12633.1~TR	27.3265	25.572	24.6475	28.6596	23.7082	23.2048	30.2637	26.6283	25.4541	26.0822	26.7806	28.8538	35.3745	29.6167	23.1187	30.3643	31.3008	26.1728	30.4872	22.6511	28.9841	29.4131	21.0975	22.5166	29.0973	28.2747	27.0612	24.9744	25.3515	27.6117	23.5895	26.8566	24.9968	28.1654	24.1854	22.5661	18.175	25.3943	29.3772	25.9677	22.3602	24.0866	24.8021	20.8152	27.4554	26.2689	22.7299	30.0795	27.9882
MSTRG.12634.5~TR	0.367857	0	0	0	0.862116	0	2.94703	0	0	0	0.622805	1.64879	0	6.69778	0	0	0	3.95501	0	0	0	2.86957	0	1.11785	0	0	1.78034	0	5.49999	0	0	0	0	3.86888	0	0	0	0	0	0	0	0	0	0	0	0	0	0	0
MSTRG.12634.6~TR	0	0	0	0	0	0	0	0	0	0	0	0	0	0	0	0	0	0	0	0	7.91834	0	0	0	0	6.61472	0	0	0	0	0	0	0	0	0	5.10931	0	0	0	0	0	0	0	0	0	0	0	0	0
MSTRG.12643.1~TR	0	0.261829	1.12674	0.30652	0	0	0.340042	0	0	0	0.934208	0.588854	0.815549	0.313958	0	0	0	0	0	0	0	0	0	0	2.22509	0.648502	0	0	0	0	0	1.44058	0	0	0	0	0	0	0	1.03494	0	0	0	0	0	0	0	0	0.722275
MSTRG.12656.4~TR	19.2862	21.7318	11.8308	21.7629	14.656	17.8771	35.9311	16.6569	22.114	22.3967	16.5043	18.49	19.5732	19.884	15.9814	22.503	17.8862	15.3547	14.2494	17.7799	13.1474	11.6217	11.9247	13.8932	11.1255	14.7858	5.51905	11.8854	5.32812	20.2861	8.25634	12.4508	6.49427	16.0945	9.60792	12.1346	6.41471	12.415	13.5228	9.97309	9.47022	12.6823	9.99874	12.9542	14.8717	11.4926	7.52213	5.51145	7.22275
MSTRG.12660.2~TR	73.0985	82.9998	83.3788	80.768	65.3771	69.9695	95.2117	68.6671	84.3095	69.7415	75.8265	73.1356	103.983	68.5476	70.9076	87.5552	95.5214	110.74	90.9645	92.3095	121.016	125.974	103.194	123.442	107.66	215.173	106.642	90.8707	117.305	112.983	121.486	117.819	107.217	106.781	117.614	45.1323	44.3684	50.0362	48.6511	54.3816	68.9221	86.3185	68.6926	45.6163	56.6267	39.7765	74.7307	94.7223	148.428
MSTRG.12661.1~TR	1138.52	623.677	901.815	861.014	759.811	521.634	803.746	1079.98	1255.89	862.555	755.462	618.414	869.07	1049.46	784.484	820.523	881.356	439.238	544.793	365.585	368.576	351.665	383.73	432.128	336.16	356.027	361.231	347.385	403.39	385.437	310.596	419.21	366.498	331.021	423.577	626.53	401.454	467.444	437.86	446.719	553.876	561.168	502.015	481.961	476.846	437.168	468.007	566.278	478.507
MSTRG.1267.1~TR	0.52551	0.174553	0.985898	0.30652	0.574744	0.591959	0.680084	0.453248	0.115177	1.27576	0	0.942166	2.24276	1.46514	0	1.1792	0.848051	0.465295	0.497074	0.487121	0.149403	1.14783	0	0.798463	0.342322	1.81581	1.24624	0	0.859374	0	0.262106	0.411596	0.490134	0.464265	1.15958	0.425776	0	0.752424	0.31087	0.188172	0.526123	0.39325	0.259708	0.221439	0.381325	0.149255	0.981147	0.467072	0.722275
MSTRG.12673.1~TR	748.59	744.031	1022.66	927.069	728.919	547.68	718.848	725.99	699.124	849.798	873.017	687.31	892.517	713.104	754.383	799.691	835.33	597.439	674.032	612.068	670.22	538.187	605.712	703.286	618.404	529.048	615.108	568.995	564.781	650.002	587.249	545.467	640.36	598.747	609.937	922.444	1176.56	906.295	833.286	958.828	1221.39	979.587	1150.63	1018.95	1044.26	1179.71	771.999	735.452	628.199
MSTRG.12673.4~TR	0.210204	0.261829	1.12674	0.766299	0.143686	0.118392	0	0.453248	0.115177	0.567004	0.934208	0.824395	0.713606	0.627917	0.465477	0.0982663	0.0770955	0.348971	0.662765	0.243561	0.149403	0.430435	0	0	0.171161	0.259401	0.712136	0	0.0859374	0	0.524212	0.205798	0.3676	0	0.496961	0.851552	1.2473	1.31674	0	0.376343	0.789185	0.294938	0.649269	0.442877	0.190662	0.59702	0.490574	0	0.180569
MSTRG.12688.1~TR	18.0776	19.0262	17.3236	23.1422	12.2133	22.0209	19.6091	20.0562	19.3497	17.2936	26.3135	18.2545	16.1071	12.2444	23.5842	20.6359	23.3599	29.5462	29.3273	18.2671	22.261	19.5131	18.4985	25.0717	34.5745	21.2709	25.6369	27.8329	20.8828	16.6234	22.0169	24.7986	24.7518	25.9989	31.6399	14.9022	18.8878	16.3652	21.45	17.9704	20.5188	16.7131	21.0363	20.3723	20.5915	20.6718	28.6168	25.5021	31.0578
MSTRG.12688.3~TRs	5.62296	8.90219	9.43646	4.90432	11.0638	2.24944	2.26695	5.09904	3.91602	5.52829	0	7.06624	4.99524	2.09306	1.08611	5.10985	5.01121	4.65295	3.8109	13.3958	1.94223	4.59131	3.66913	10.5397	0	4.79891	10.682	5.71703	12.2031	10.4248	5.24212	4.63045	13.9688	6.34496	4.307	9.79285	12.473	7.33614	2.64239	8.27955	6.70807	6.29201	4.93444	5.42524	4.00391	9.85084	5.06926	8.87437	3.79194
MSTRG.12688.7~TR	8.82858	8.55308	10.9857	11.9543	8.33379	8.76099	11.2214	8.4984	7.37133	9.63907	9.18637	6.59516	12.1313	4.39542	10.0853	10.2197	11.6414	19.4261	17.0662	17.7799	16.5837	11.6217	14.3707	20.76	18.8277	24.1243	22.2543	17.452	15.039	19.1591	15.9885	16.4638	20.8307	17.6421	17.5593	10.4315	10.6912	6.0194	6.6837	11.3844	10.654	13.1739	11.8167	7.86107	12.3931	12.7613	15.6984	19.617	28.5299
MSTRG.1269.3~TRs	12.9801	13.6151	19.4363	18.0847	12.7881	12.4311	15.3019	12.8043	11.6329	14.6004	17.4385	12.837	13.5585	11.7211	15.6711	15.8209	19.7365	13.8425	14.7465	21.4333	19.1235	8.75218	14.2179	19.6422	17.2872	15.4343	19.0496	27.2311	17.4453	14.6511	12.5811	17.287	15.6843	16.404	16.2341	12.5604	21.5606	13.9199	12.5902	18.5349	25.3854	22.6119	19.0885	21.0367	20.9729	22.4629	19.95	14.199	12.8204
MSTRG.12694.3~TR	2.6801	2.18191	3.23938	3.37172	0	2.60462	3.74046	3.62598	4.37672	5.95355	3.11403	4.71083	5.40301	0	7.29247	4.91331	4.16316	2.55912	5.30212	2.19205	4.03387	2.29565	0	3.35354	6.84643	2.98311	4.62888	2.25672	4.29687	4.78978	0	2.98407	3.79854	0	5.96353	5.3222	2.13824	1.88106	0	4.42203	5.1297	4.719	5.84342	6.20028	5.14788	2.1642	3.43402	2.42878	3.25024
MSTRG.12699.1~TR	1.62908	0.872763	0.704213	0.45978	1.0058	0.947134	0.566736	1.47306	1.26695	1.27576	0.467104	1.05994	0.509718	0.732569	0.775795	0.884396	0.848051	6.04883	5.13643	4.62765	4.18327	2.58261	5.65657	4.47139	6.67527	4.40981	3.56068	7.37196	3.60937	4.78978	7.99423	3.18987	5.02387	2.32133	4.307	5.10931	2.49461	2.06917	2.79783	1.9758	2.49908	2.75275	4.80459	3.21086	2.66927	2.08957	9.975	7.84682	3.06967
MSTRG.1270.1~TR	30.6373	32.9032	35.2107	28.9661	30.8925	31.729	27.7701	32.0673	27.5273	35.1543	34.41	32.2692	32.7239	19.5701	29.7905	31.0521	33.3824	34.4318	47.222	37.7519	36.3048	28.1218	28.2829	37.5277	38.34	30.0905	35.7848	34.1517	32.5703	32.965	36.0396	32.4132	34.0643	41.3196	36.2782	30.8688	34.5682	21.4441	23.1598	30.5779	29.989	26.8393	29.6067	27.5691	26.6927	31.1943	30.7426	36.1514	28.3493
MSTRG.12716.2~TR	16.1857	19.6372	32.8163	23.9085	21.1218	15.3909	17.4555	15.0705	13.015	23.2472	23.3552	15.5457	26.1995	9.83736	21.4119	18.2775	22.589	15.9363	17.5633	16.5621	8.96416	7.74783	10.243	14.0529	16.9449	9.07903	17.4473	12.7881	9.62499	14.9329	14.5469	10.187	18.7476	7.73775	17.228	17.6697	27.6189	17.4939	11.1913	13.4543	18.4143	12.9773	19.7378	14.7257	11.6304	24.851	15.6984	15.6002	23.1128
MSTRG.12718.1~TR	0	0	4.92949	0	0	1.06553	0	0	0	0	1.55701	0.942166	0	0	0	0	0	0	3.31382	0	0	0	2.59897	0	0	0.648502	0	7.52241	4.38281	0	0	0	1.4704	1.70231	1.49088	0	0	0	0	0	0.920715	0	0	0	0	0	0.654098	0	0
MSTRG.12719.5~TR	2.73265	2.9674	2.11264	2.75868	3.44846	1.77588	2.72033	1.81299	2.18836	1.13401	3.89253	0	1.52916	2.30236	2.48254	2.94799	3.23801	0	2.15399	3.65341	1.49403	2.15217	4.43353	3.19385	2.39625	0	4.09478	2.85852	2.49218	1.97226	1.44158	2.36668	2.81827	0	2.81611	2.12888	3.20735	1.50485	2.17609	1.22312	0.394592	0.294938	3.3762	2.10367	0	3.5075	0.981147	1.68146	4.15308
MSTRG.12720.1~TR	27.3791	26.6193	24.3658	27.74	22.1276	26.283	22.8961	23.229	19.5801	21.1209	29.1161	22.1409	24.1606	21.9771	30.4112	25.0579	29.7589	36.642	44.5709	28.253	30.3287	22.6696	28.7415	34.1742	33.3764	25.551	32.9363	30.6914	30.164	26.4847	33.6806	27.5769	30.2658	32.6533	31.9712	21.7146	26.728	18.8106	22.6935	26.344	23.6755	20.2524	28.9574	25.5761	24.0235	31.866	39.0824	34.6568	34.4886
MSTRG.12726.2~TR	4.15153	2.35646	2.67601	2.60542	2.29898	3.07818	4.0805	3.39936	3.10978	2.40977	2.95832	3.41535	3.66997	3.13958	2.32738	4.71678	4.93411	5.46721	3.14813	2.67917	3.88447	2.58261	2.75185	4.3117	3.76554	4.40981	3.38265	2.55762	3.4375	1.69051	3.66948	4.01306	3.79854	3.86888	3.31307	2.98043	1.96005	2.63349	2.17609	2.82257	3.81439	2.85107	2.07766	2.65726	3.24126	2.38808	1.3082	3.82999	2.16682
MSTRG.12728.5~TR	124.599	144.879	80.2803	114.792	125.725	128.929	187.93	126.909	135.563	109.857	108.057	136.732	92.6668	122.758	113.576	118.411	162.363	29.1973	28.0018	31.6629	33.4662	43.0435	26.1425	36.2502	33.8898	48.5079	32.4022	29.0365	35.5781	29.584	37.8743	33.9566	37.7403	35.1294	35.2842	104.954	76.7983	81.45	110.98	131.062	93.3869	127.315	60.2521	110.609	87.514	75.3738	28.9438	30.8268	42.9754
MSTRG.12729.1~TR	168.163	233.551	69.0129	86.2853	194.12	482.92	203.458	198.749	181.864	108.298	85.0129	325.4	79.618	132.176	114.352	103.376	242.311	79.4491	64.6196	82.8106	100.996	72.3131	85.0014	85.5952	88.8324	96.4971	95.7823	104.11	113.953	83.3986	75.0934	131.711	62.0019	147.172	95.9135	105.593	50.9613	66.4015	196.314	164.556	58.5312	105.293	44.6697	117.473	53.1948	53.1348	69.9885	60.7194	54.7123
MSTRG.12730.2~TR	0.630613	0.872763	1.54927	0.15326	0.574744	0.71035	0.566736	0.793184	0.460708	0.425253	0.622805	0.588854	0.407775	0.732569	0.310318	1.08093	1.23353	0.116324	0.662765	1.2178	0.747013	0.573913	0.305761	0.319385	0.855804	0	0.89017	0.451345	0.601562	0	0.655265	0.617394	0.3676	1.54755	0.496961	0.212888	0.178186	0.752424	1.55435	0.564515	0.131531	0.294938	0.519415	0.553596	0.571987	0.29851	0.163525	0.280243	0.361137
MSTRG.12749.2~TR	0	0	0	0	0	0	0.226695	0	0	0	0.622805	0	0	0.732569	0	0	0	0	0	0	1.34462	0	0	0	0.171161	1.5564	0	0	0.257812	0	0	0	0	4.02363	0	0	0	0	0	0	0	0	0	0	0.571987	0	0	0	0
MSTRG.12753.1~TR	1.78674	1.30915	1.69011	2.2989	1.72423	1.30231	5.32732	0.793184	1.72765	0.992258	0.467104	1.05994	0.917493	3.87215	1.39643	0.884396	0.848051	1.62853	0.994147	0.730682	0.448208	4.16087	0.917282	0.479078	3.9367	2.59401	1.24624	0.601793	0.601562	1.12701	0.917371	0.720292	0.3676	1.08329	1.15958	0.851552	0.712746	0.564318	3.1087	1.69354	2.36755	1.17975	0.908976	0.775035	0.190662	0.522393	0.654098	1.02756	0.722275
MSTRG.12753.3~TR	0.052551	0.0872763	0	0	0.143686	0.118392	0.340042	0.226624	0.345531	0.141751	0.311403	0.117771	0.101944	0.418611	0.155159	0.294799	0.0770955	0.232647	0	0	0	0.430435	0	0.159693	0	0.259401	0	0	0.429687	0	0	0.102899	0	0.154755	0.165654	0	0.178186	0.188106	0	0.188172	0.131531	0	0	0.110719	0	0.0746276	0	0.280243	0.541706
MSTRG.12755.1~TR	1076.4	888.91	852.661	907.758	1037.13	810.036	1136.65	1091.76	1368.42	981.201	844.991	1004.35	1083.25	1665.34	824.359	923.703	1112.18	710.854	807.579	636.181	1044.92	949.253	877.533	695.461	620.8	883.778	563.478	592.164	778.593	773.973	707.293	822.368	598.331	1089.48	669.407	683.797	573.047	992.072	863.285	770.092	698.297	741.277	687.056	777.028	932.72	605.827	604.55	753.855	636.866
MSTRG.12756.2~TR	1.10357	0.436382	0.704213	4.75106	1.86792	0.591959	1.47351	0	2.30354	0	0	0	2.14082	1.25583	0.775795	1.27746	0.385478	0.465295	2.15399	1.2178	2.09164	0.717392	0.611521	0	0	1.5564	0	1.95583	1.80469	1.40876	0.655265	1.44058	0.612667	4.79741	2.1535	0	0.890932	0	0	0.376343	0.657654	1.27806	0	1.43935	0.953312	0.970158	2.12582	0.467072	0
MSTRG.1278.2~TR	8.61837	8.37853	11.5491	11.801	12.357	9.47134	5.44067	8.15846	6.91062	9.07207	10.2763	9.6572	11.0099	5.02333	11.1714	10.4162	9.09727	8.14266	10.1072	12.178	8.51595	6.6	7.64402	7.98463	11.6389	10.2463	12.4624	9.77913	7.99218	7.32555	11.5327	8.43771	13.6012	10.3686	9.11096	7.2382	9.26569	6.77182	4.97392	6.02149	4.86664	6.29201	8.05093	7.30747	8.00782	9.92546	11.1197	9.99535	10.8341
MSTRG.1280.1~GN	9.24898	12.7423	14.0843	16.5521	12.0696	9.9449	8.161	6.68541	5.18296	12.0488	8.87497	12.0126	8.46132	6.17451	8.53374	9.23703	10.0224	14.4241	10.6042	12.178	5.6773	7.74783	7.33825	13.0948	11.6389	3.50191	13.3526	11.735	7.73436	10.7066	12.1879	9.3638	15.1941	3.55937	11.0988	9.57997	14.4331	6.2075	10.725	12.3252	11.8378	9.73295	9.47932	11.6255	5.91053	14.7763	11.4467	10.6492	7.94502
MSTRG.1283.2~TR	2.89031	4.36382	3.94359	3.21846	3.87952	7.81385	3.06038	4.53248	2.41872	2.97677	4.04823	5.29968	2.85442	1.7791	5.43056	4.61851	2.46706	3.25706	7.12472	4.38409	3.88447	2.0087	4.12777	5.11016	4.7925	1.94551	6.23119	2.40717	3.00781	3.94453	4.58686	2.67537	3.3084	4.79741	4.96961	5.96087	7.30564	3.38591	4.19674	5.2688	3.4198	2.75275	3.63591	4.65021	5.91053	5.29856	4.57869	4.85755	3.97251
MSTRG.1284.1~TR	22.3867	17.9789	21.6898	17.9314	21.2655	23.2048	21.536	22.7757	22.5747	25.3734	14.0131	16.2524	15.9032	11.8258	14.7401	14.5434	22.9745	18.9608	16.7348	23.1383	16.1355	12.1957	17.1226	18.2049	23.2779	9.20873	18.6936	23.0186	22.1718	16.0599	15.3332	24.7986	16.9096	19.6539	17.228	19.5857	12.6512	15.8009	10.725	12.9838	12.2324	13.6655	8.57035	16.94	12.5837	16.4927	17.4971	16.0673	11.3758
MSTRG.12857.2~TR	1.26123	1.04732	1.54927	0.61304	0.862116	2.01266	1.58686	1.58637	1.03659	1.41751	2.33552	1.41325	0.917493	0.941875	0.775795	0.982663	0.770955	5.35089	3.47951	2.43561	6.12551	2.58261	3.97489	5.11016	4.62134	3.76131	4.27282	3.91165	4.38281	2.81752	3.66948	3.80726	2.32814	4.02363	1.65654	2.98043	1.96005	2.06917	0.466305	1.69354	0	3.53925	2.72693	2.21439	3.24126	2.31345	3.43402	3.64316	2.16682
MSTRG.12857.6~TR	2.62755	1.74553	1.54927	1.68586	4.16689	1.77588	2.04025	3.7393	4.26155	2.83502	3.11403	2.35541	3.77192	2.51167	0.465477	3.63585	3.77768	2.79177	4.47366	6.08902	11.3546	4.59131	8.10266	3.83262	7.01759	5.96622	5.87512	2.85852	6.87499	3.38102	3.40738	8.95221	4.0436	17.7968	3.97569	0	4.09829	6.2075	1.24348	2.72849	3.15674	2.16288	2.07766	0.664316	2.47861	2.08957	4.08811	1.40122	4.33365
MSTRG.12860.1~TR	29.849	24.6119	20.7039	21.4564	23.7082	19.5346	29.0169	26.4017	31.4433	21.8297	19.9298	27.4406	25.9956	44.896	22.6532	20.6359	26.3667	40.597	41.0914	31.1758	59.3128	52.6565	43.5709	38.3262	36.7996	53.9553	32.2242	24.6735	45.7187	42.8263	38.7917	36.2204	23.7715	33.7366	31.3086	27.2497	25.6588	40.819	37.7707	31.7069	28.0161	33.7212	28.5678	27.7905	35.6539	22.5375	29.4344	39.4209	38.6417
MSTRG.12860.2~TR	11.6138	8.4658	12.2533	9.96189	11.0638	10.6553	6.91418	10.9913	6.91062	9.35557	12.7675	6.71293	10.908	5.65125	12.1024	13.2659	11.333	11.2834	15.9064	14.8572	8.36655	5.45218	7.64402	11.0188	8.7292	7.39292	10.8601	12.9385	8.59374	6.19854	10.4842	10.187	14.4589	19.6539	13.5836	7.45108	7.12746	3.38591	2.33152	7.43278	9.07562	4.81732	6.62254	9.74329	7.81715	9.85084	10.7926	12.3307	9.02844
MSTRG.12863.7~TR	1.47143	1.8328	1.83095	1.22608	2.0116	2.24944	1.70021	2.71949	2.64907	0	2.64692	1.64879	1.22332	0.837222	2.01707	1.27746	1.61901	3.48971	3.14813	5.6019	4.78088	1.72174	4.12777	4.79078	5.13482	3.11281	4.62888	4.363	5.67187	4.50803	4.4558	3.70436	2.9408	3.0951	3.14742	4.47065	3.74191	3.0097	2.95326	4.04569	2.36755	2.26119	2.98664	1.88223	2.85993	3.88063	7.52213	7.56657	7.76446
MSTRG.12867.1~TR	171.001	158.145	181.969	169.812	174.578	137.926	200.625	173.594	221.831	167.266	170.804	163.23	221.422	235.259	164.934	187.492	196.362	295.113	284.989	282.043	448.955	398.152	428.523	352.601	287.037	505.442	286.101	300.746	374.859	327.396	300.111	339.258	305.844	430.374	311.76	185.213	168.921	235.697	174.087	173.212	208.871	230.838	212.7	204.609	264.067	173.061	243.325	280.804	253.338
MSTRG.1287.14~TRs	33.6327	49.1366	51.1259	65.9018	48.1348	64.6419	26.4099	25.042	15.0882	37.7058	62.1248	24.7318	32.8259	1.46514	56.4779	54.9308	59.3636	0.93059	0.828456	8.0375	1.04582	0.430435	1.68168	4.3117	0	1.5564	17.0913	5.26569	0.171875	0	0.262106	1.54348	24.0166	0.773775	2.1535	0	6.05834	0	0.466305	1.78763	4.34052	1.37638	6.10313	8.52538	0.381325	15.7464	0.490574	0.560487	0
MSTRG.1287.4~TRs	11.1408	11.6078	11.5491	12.5673	8.04642	12.5495	7.25423	12.1244	9.55969	12.6158	10.2763	10.5994	9.5827	9.94201	11.4818	12.6763	10.5621	15.0058	20.7114	16.8057	14.7909	13.487	13.6063	15.3305	14.3775	11.9324	20.1178	15.3457	13.75	12.6788	13.3674	17.0812	14.9491	18.2611	14.7432	13.1991	16.9277	10.5339	11.9685	14.9596	17.7567	13.3705	11.8167	14.9471	12.5837	12.7613	20.9311	18.4026	18.0569
MSTRG.1287.5~TR	199.063	205.012	227.038	220.388	216.104	150.594	182.149	183.905	260.3	225.242	216.269	197.619	214.591	291.981	193.328	187.787	141.008	516.012	388.38	548.499	560.26	506.622	567.339	470.933	472.575	698.955	554.398	632.033	694.976	471.089	510.058	569.546	448.84	492.431	447.099	471.76	397.712	548.706	378.018	281.975	392.225	454.303	403.585	437.23	447.675	379.63	414.698	363.382	275.548
MSTRG.12871.2~TR	21.1255	18.328	20.2813	18.3912	23.7082	26.6381	23.9163	23.0023	25.7996	20.5539	18.0613	16.7234	24.0587	27.2097	18.1536	21.6186	22.3577	20.2403	31.9784	23.6254	45.1196	25.5391	17.2755	35.6114	28.9262	42.0229	29.1976	27.9834	36.1796	34.9372	29.749	21.6088	21.5659	53.2358	29.9833	20.6501	21.2042	20.8798	15.5435	25.215	25.1224	28.2157	27.7887	17.6044	42.7084	24.0301	16.1889	11.3032	30.6967
MSTRG.12872.1~TR	7.67245	11.0841	12.3942	10.5749	9.48328	8.16903	7.82096	9.29158	7.94721	8.64682	10.432	7.77287	8.97104	5.12799	10.8611	11.8902	10.3308	16.518	13.0896	18.7542	13.4462	11.9087	16.5111	16.2886	21.2239	12.97	20.1178	20.3105	18.5625	15.4964	16.9058	15.229	23.4039	15.3208	18.5532	9.36708	14.0767	9.78152	6.83913	11.008	10.7855	10.4211	11.1674	11.7362	10.2958	12.8359	18.8053	17.7487	14.9872
MSTRG.12872.2~TR	28.9556	30.7213	30.5629	30.3455	36.9273	31.2554	49.6461	21.076	35.3593	34.3038	30.6731	27.7939	30.685	54.838	26.0667	26.5319	19.6594	92.9427	66.6079	94.9887	112.201	106.891	100.595	92.941	93.2826	124.901	90.6193	114.19	115.844	102.276	70.7686	99.2975	56.8555	91.4603	68.7463	76.8526	66.1071	83.8953	74.7642	64.2606	70.632	80.6163	68.1732	70.971	112.681	60.1498	75.0578	50.9109	46.7673
MSTRG.12872.3~TR	0.262755	0.261829	1.83095	0.919559	0.431058	1.65748	1.36017	1.13312	0	0.283502	0.311403	0.824395	0.203887	0	0.620636	1.67053	0.616764	2.09383	1.65691	0.730682	1.94223	1.14783	0.458641	2.39539	0.684643	1.94551	2.67051	2.70807	1.375	3.09927	2.75211	1.85218	1.96054	1.85706	2.81611	0.212888	0	0.188106	0.621739	0.752686	1.31531	1.67131	1.81795	0.442877	1.71596	1.64181	1.96229	1.3078	1.08341
MSTRG.12872.6~TR	0.52551	0.523658	0.563371	0.45978	1.0058	0.118392	1.24682	0.113312	0.691062	0.283502	0.934208	0.824395	1.42721	1.15118	0.310318	0.884396	0.308382	1.62853	0.994147	1.94849	1.04582	4.44783	3.05761	1.27754	2.90973	2.72371	2.84854	3.30986	1.20312	0.845256	2.49001	2.46957	1.838	1.23804	2.31915	2.34177	1.06912	1.88106	1.39891	1.41129	1.97296	1.17975	1.6881	1.21791	0.953312	1.41792	1.96229	0.653901	0.361137
MSTRG.12883.2~TR	8.77602	8.55308	9.85898	8.73581	9.1959	9.58973	5.66736	8.04515	4.72226	5.52829	8.40787	7.77287	9.37882	4.81403	8.06826	7.76304	7.47827	6.3978	12.4268	7.79394	4.18327	4.73478	6.42097	8.94278	6.84643	2.98311	10.682	6.77017	6.10155	7.0438	7.99423	5.86524	10.9055	6.34496	9.27661	4.89643	8.37476	3.57402	8.23805	7.15052	5.39276	5.21057	7.14196	7.30747	5.52921	8.80605	9.15737	9.0612	7.76446
MSTRG.12885.12~TR	2.575	3.92744	3.94359	3.21846	2.58635	2.13105	2.72033	2.37955	1.03659	2.55152	5.29384	3.29758	4.17969	2.61632	3.25834	3.83238	2.92963	4.4203	4.30797	2.67917	2.39044	2.86957	3.51625	3.67293	4.7925	3.24251	3.02658	4.66389	4.81249	3.09927	6.02844	4.42465	5.39147	0.61902	4.47265	2.55466	5.88015	3.38591	3.1087	2.44623	3.81439	1.37638	4.28517	2.76798	1.90662	3.05973	3.76106	4.67072	4.51422
MSTRG.12885.2~TR	77.9332	79.4215	95.6321	86.8984	78.4525	92.5823	73.3357	79.0918	58.5099	89.0197	87.3484	78.1997	85.021	53.3729	95.8882	90.3067	77.4039	117.371	111.013	148.328	77.6894	82.6435	86.5303	122.804	156.612	84.824	165.928	140.519	117.305	95.2322	114.147	109.999	131.723	84.3415	132.689	85.7939	110.654	60.9464	67.925	76.3977	81.6806	64.0015	98.9486	71.7461	70.7357	103.658	137.361	109.482	108.883
MSTRG.12885.9~TR	12.0867	17.7171	15.4927	17.7781	13.2191	9.70812	18.929	8.38509	7.83203	10.2061	17.4385	12.2482	12.1313	8.89548	12.4127	16.2139	13.1833	18.2628	14.5808	18.7542	10.1594	12.4826	13.9121	16.7677	21.3951	10.1166	22.0762	21.5141	24.664	8.73431	14.6779	16.7725	20.5856	11.2971	20.2098	12.1346	13.1858	10.3458	7.92718	11.4785	13.8107	10.6178	14.0242	13.5077	8.96113	15.7464	22.8934	17.3751	11.737
MSTRG.1289.1~TR	4.41429	4.88748	3.23938	4.29128	3.30478	3.78853	5.66736	4.64579	6.10438	2.55152	3.89253	4.94637	5.50496	6.59312	2.6377	4.61851	3.93187	5.93251	6.46196	4.14053	7.91834	5.45218	5.50369	4.79078	3.25205	7.26322	3.20461	4.51345	7.56249	4.22628	3.40738	4.32175	2.08307	8.9758	4.80396	2.12888	1.2473	4.32644	7.46087	4.42203	3.94592	4.12913	3.11649	4.09661	4.38523	4.25377	4.90574	5.69828	3.61137
MSTRG.12890.1~TR	2853.26	2407.34	2729.25	2567.26	3237.25	2951.74	3451.42	2806.97	3660.9	3170.12	2391.73	2818.84	2856.46	4808.06	2981.69	2518.66	2885.61	4383.43	4109.8	4204.34	5477.7	5599.82	4801.05	4346.83	3910.68	5125.24	3359.86	3316.78	4606.76	4892.34	4233.8	4437.21	3439.76	4692.79	3886.9	4408.91	3688.28	5604.25	4944.23	4125.29	3952.89	4453.66	4114.81	4263.24	5476.2	3600.85	4294.15	4351.43	4386.2
MSTRG.12899.1~TR	0	0	0	1.68586	0.574744	1.30231	2.72033	0	0	0	0	0	1.12138	0	0.620636	0.393065	0	0	0	0	0	0	0	0	0	0	0	0	0	0	0	0	0	0	0	0	0	0	0	0	0	0.39325	0	0	0	0	0	0	0
MSTRG.1291.1~GN	5.20255	5.49841	6.90129	4.5978	7.04061	9.23455	6.00741	5.09904	4.14637	3.11852	7.16226	6.71293	5.40301	5.5466	4.49961	6.58384	6.09055	6.74678	9.94147	8.0375	8.66535	5.59565	8.71418	7.50555	7.70224	7.00382	9.61384	8.27465	7.56249	4.22628	5.11107	6.79133	7.47454	10.5233	7.12311	4.25776	5.16741	4.13833	4.04131	7.52686	5.39276	4.81732	7.0121	5.7574	4.19457	7.98515	6.70451	6.07194	4.69479
MSTRG.12911.7~TR	9.40664	4.10199	8.73224	7.50974	4.88532	3.55175	6.68749	8.61171	7.71686	5.67004	4.67104	4.35752	6.83023	7.11639	10.0853	6.87864	6.55312	4.65295	4.30797	3.40985	4.63148	1.2913	3.66913	7.82493	4.7925	2.46431	3.20461	2.85852	2.92187	5.07154	3.27633	2.67537	2.08307	3.55937	3.97569	4.25776	1.42549	2.63349	1.08804	1.22312	6.18195	2.75275	2.33737	3.54302	3.24126	2.83585	2.94344	3.08268	1.98626
MSTRG.12913.1~TR	2.04949	4.18926	1.9718	1.22608	3.87952	1.65748	8.61439	4.07923	3.45531	3.40203	1.71271	4.23975	3.05831	7.63965	3.25834	3.53759	3.23801	2.4428	2.81675	0.487121	4.93029	6.45652	5.04505	3.83262	3.59438	4.28011	2.49248	3.15941	3.60937	4.78978	3.14527	4.63045	1.71547	4.64265	2.98177	0.425776	2.31642	2.06917	7.92718	2.54032	2.76215	2.94938	1.42839	0.885754	0.953312	2.91047	2.28934	1.77487	6.50047
MSTRG.12915.1~TR	24.0684	23.7392	25.2108	23.9085	17.2423	20.4818	19.9491	24.8153	19.3497	29.2007	25.8464	18.0189	20.7965	11.0932	28.8596	25.451	22.7432	31.0584	58.1576	39.944	30.3287	14.7783	20.486	40.7216	44.5018	15.564	50.0276	50.701	33.0859	28.1752	30.1422	30.6639	36.6375	41.9386	43.7326	17.031	25.6588	12.7912	12.4348	17.0295	25.1224	14.157	21.4259	14.6149	14.2997	27.2391	31.3967	32.1346	32.6829
MSTRG.12915.2~TR	18.3929	22.5173	32.253	27.127	22.8461	16.1013	17.0021	19.9429	18.5435	24.5229	31.1403	19.5499	27.219	8.05826	24.8254	27.8094	28.6024	25.4749	25.3508	34.5856	11.504	13.2	19.7216	25.5508	34.061	16.4719	27.5953	33.7004	30.164	18.5956	23.7206	23.5639	36.3924	18.8801	29.3207	18.3084	34.0336	14.4842	15.5435	17.8763	27.2269	23.89	32.7231	17.3829	19.8289	32.7615	23.5475	22.6997	26.5436
MSTRG.12917.2~TR	9.30153	8.1167	6.6196	6.43692	7.32799	10.4185	9.86121	6.00554	9.44451	8.64682	7.00656	9.42166	8.97104	10.7792	10.2405	8.94223	10.2537	7.79369	8.94732	6.57614	7.17132	7.03044	8.10266	7.82493	8.04456	6.35532	7.8335	5.11524	10.4844	6.4803	7.07686	8.95221	6.49427	15.4755	7.95138	6.59953	5.88015	7.71235	6.21739	5.64515	4.34052	3.83419	5.84342	5.7574	6.29186	8.58217	7.19508	9.99535	6.31991
MSTRG.12921.1~TR	12.1393	13.7897	10.9857	12.7206	9.91433	24.6255	7.25423	11.6711	5.64367	9.92258	10.432	13.7792	8.8691	6.17451	13.1885	9.0405	11.1018	8.37531	21.5399	14.3701	7.76894	6.45652	8.5613	14.2126	11.2966	6.87412	14.7768	11.5845	9.1953	6.4803	10.3532	11.9363	10.4153	13.3089	12.5897	13.8377	14.4331	9.96962	16.0098	18.4408	11.9693	10.5194	9.73903	10.7398	6.86384	11.7165	18.1512	22.6063	24.9185
MSTRG.12924.1~TR	184.034	198.117	231.123	217.629	218.403	205.173	207.992	180.846	168.389	191.506	214.712	183.251	213.47	184.294	213.809	190.243	218.489	142.148	168.342	161.237	221.863	153.809	187.125	189.555	181.944	213.487	192.633	206.114	160.273	187.083	168.796	154.863	176.448	206.134	174.102	174.355	198.678	177.384	168.336	200.215	234.519	231.428	204.39	200.07	232.989	207.241	167.613	185.895	181.833
MSTRG.12926.1~TR	4.72959	8.1167	0	10.1152	3.16109	9.35294	20.0625	10.3114	2.53389	0	8.87497	11.4238	9.5827	12.2444	13.0334	10.0232	6.9386	5.11824	5.6335	0	3.73506	6.88696	5.80945	3.35354	5.47714	3.89101	0	0	4.64062	0	6.55265	0	0	3.86888	5.96353	4.89643	0	0	7.46087	3.57526	0	4.91563	0	0	0	5.67169	0	0	5.7782
MSTRG.12926.3~TR	4.04643	0	8.73224	0	7.04061	0	0	0	5.64367	9.21382	0	0	0	0	0	0	0.770955	0	0	5.35833	0	0	0	0	0	0	5.51905	4.96479	0	4.50803	0	4.93915	5.26894	0	0	0	5.16741	4.51455	0	0	6.57654	0	8.18079	4.65021	5.52921	0	4.57869	5.1378	0
MSTRG.12927.1~TR	46.2975	51.6676	60.9849	59.3116	46.4106	42.7394	41.1451	43.6251	47.1074	56.8422	53.5612	42.9863	46.7921	32.6517	48.8751	51.8846	49.9579	52.5783	59.9802	68.197	51.9921	49.5	49.2275	71.5422	71.5452	58.7543	79.2251	74.6223	65.828	52.1241	60.4154	69.251	54.7725	70.4136	64.605	38.3199	44.7248	36.6807	33.2631	40.0805	46.825	44.5356	40.3845	38.0874	35.8445	43.2094	61.6488	55.3014	56.8792
MSTRG.12933.1~TR	24.9092	26.8811	22.8165	23.602	27.1567	25.3358	27.7701	28.4413	27.2969	23.3889	20.7083	24.143	27.117	26.4771	23.2738	25.9423	24.3622	33.9665	33.4696	31.9064	31.3745	33.5739	30.2703	30.8207	35.9438	35.7973	32.0461	33.3995	39.9609	33.5285	31.3217	32.2074	32.1038	33.4271	36.4438	35.5523	27.6189	31.2256	29.5326	30.0134	27.753	23.6933	29.7365	29.6728	28.0274	27.3883	46.1139	40.355	39.9057
MSTRG.12942.2~TRs	205.212	170.625	171.687	185.751	230.903	173.444	206.519	208.834	232.888	188.812	189.177	186.431	249.048	210.247	190.69	207.538	226.198	314.656	302.883	298.605	375.449	311.061	417.363	313.796	296.279	389.75	265.093	297.587	341.601	318.098	284.647	363.542	296.408	381.936	316.896	282.29	241.799	321.85	260.353	290.443	295.418	310.57	324.115	337.14	356.348	278.734	320.345	372.63	338.928
MSTRG.12944.3~TRs	8.67092	4.45109	11.4083	6.1304	10.7764	4.73567	6.80084	6.79872	11.2873	9.35557	5.76095	7.18401	8.76716	9.41875	7.60279	12.185	6.63021	4.65295	5.6335	6.8197	5.5279	6.31305	4.28065	3.03416	8.38688	3.63161	7.12136	3.76121	11.6875	5.63504	5.63528	8.02612	3.79854	5.72594	8.61399	7.45108	3.9201	5.45508	3.575	4.32795	3.68286	2.75275	8.18079	7.75035	6.10119	6.86574	6.54098	5.69828	6.86161
MSTRG.12945.3~TRs	0.262755	4.27654	9.85898	9.04233	1.43686	3.31497	4.19385	1.58637	2.53389	9.21382	10.1206	4.0042	3.36414	4.50007	4.96509	6.38731	7.24698	0	6.62765	4.38409	0	3.15652	0.611521	3.35354	0.855804	2.72371	2.31444	0	0.429687	0	7.60107	2.26378	1.96054	7.11873	0	5.3222	0.712746	6.58371	3.26413	5.45698	3.4198	0.491563	0.779123	2.76798	3.81325	2.68659	4.25164	3.26951	1.98626
MSTRG.12945.4~TR	13.0327	10.1241	0	3.37172	7.90273	12.7863	5.32732	11.5578	3.22496	0	0	9.6572	4.99524	0	10.3956	8.54917	2.62125	7.79369	9.4444	6.33258	6.87252	0	7.64402	5.90862	8.21572	1.81581	9.07974	9.17734	4.89843	6.19854	0	4.21886	3.79854	4.79741	6.4605	0	8.90932	0	0	0	1.05225	3.9325	6.88225	3.98589	0	8.6568	1.3082	4.20365	4.33365
MSTRG.12945.5~TR	52.0781	56.2932	65.4918	64.9822	43.1058	42.5026	42.7319	45.7781	36.7415	49.6129	67.5743	48.5215	53.7243	32.6517	46.0822	63.5783	56.3568	36.4093	39.6002	28.7402	30.3287	23.1	26.4483	34.813	38.8535	19.5848	42.1941	38.0634	33.8593	25.6394	37.7433	30.9726	44.6022	26.3084	40.9165	39.3843	52.565	27.8397	33.5739	43.9381	41.9583	33.1313	43.2413	36.5374	26.1207	49.8512	41.2082	39.2341	39.7251
MSTRG.12946.1~GN	0.735715	0.174553	0	0	0	0.236783	0.793431	0.793184	0	0.283502	0.311403	0	0.509718	0.418611	0.465477	0.491331	0	0.93059	0.331382	0.487121	0.448208	0.143478	0.305761	0.159693	0.171161	1.0376	0.356068	0	0.601562	0.281752	0.393159	0.102899	0.122533	0.464265	0.331307	0	0.178186	0	0.155435	0.0940858	0	0.196625	0.259708	0	0.190662	0.149255	0	0.0934145	0.180569
MSTRG.12947.1~GN	3.04796	1.65825	0.985898	0.919559	1.86792	1.4207	3.51377	4.87242	0.115177	2.26802	2.17982	1.76656	2.95637	3.55819	1.70675	1.76879	0	2.79177	2.48537	1.70492	1.34462	0.86087	0.917282	0.479078	0.513482	3.89101	1.42427	0.752241	1.28906	1.12701	1.17948	3.60146	0.3676	3.71412	2.1535	2.12888	1.60368	0	0.31087	0.0940858	1.57837	1.17975	0.649269	0.110719	0.190662	0.149255	0.981147	0.373658	0.180569
MSTRG.12948.1~GN	11.6663	14.4879	5.77455	9.96189	11.2075	14.207	9.18113	12.5776	7.83203	11.0566	11.6776	6.8307	6.01468	4.60472	10.8611	12.2833	14.494	4.4203	4.30797	8.0375	3.58566	2.15217	3.97489	7.18616	4.62134	5.70682	8.3676	9.17734	7.73436	2.25402	6.55265	10.2899	4.90134	10.8329	7.12311	1.49022	2.13824	1.12864	3.1087	2.35214	2.36755	3.44094	2.72693	1.32863	1.5253	2.91047	3.59754	1.86829	1.62512
MSTRG.12956.1~TR	0.472959	0	0	0	0	0	0	1.01981	0	0	0	0	0.917493	0	0	0	0	2.90809	0	2.19205	1.34462	0	0	0	0	1.1673	0	0	0.773436	0	1.17948	0.92609	0	0	0	0	0	0	0	0	0	0	0	0	0	0	0	0	0
MSTRG.12960.3~TR	0	0	0.845056	0	0.71843	1.06553	0	0	0	0	1.08991	0.235541	0	0.941875	0	0	0.616764	0.581619	0.662765	0.730682	0.298805	0	0	0	0	0	0	0	0	0	0	0	0	0	0	0	0	0	0	0	0	0	1.03883	0	0	0.59702	0	0	0
MSTRG.12960.4~TR	3.99388	5.76024	6.76045	5.05758	2.29898	4.14371	3.51377	1.24643	3.10978	2.40977	4.67104	4.23975	6.72828	2.09306	3.10318	2.55492	5.55088	2.67545	3.47951	2.92273	3.28686	4.73478	3.82201	4.15201	5.99063	4.66921	6.58726	5.86748	5.58593	1.97226	4.06264	3.70436	4.77881	3.40461	3.81004	3.19332	4.81103	1.69296	1.39891	2.44623	3.55133	2.65444	3.76576	1.99295	0.762649	2.01494	1.47172	1.86829	4.15308
MSTRG.12961.1~TR	1018.44	1241.77	523.512	799.25	875.479	1137.03	1174.16	966.438	1028.53	788.278	768.23	1284.53	632.968	786.047	753.762	838.703	1074.94	44.552	28.6646	42.6231	57.2212	59.5435	51.062	56.8505	42.2767	63.0344	59.6414	75.2241	55.6874	40.5723	46.5238	51.0379	44.9698	47.6646	51.187	947.991	796.137	750.167	970.535	1080.01	868.629	1150.45	421.246	964.143	618.318	709.633	42.3529	27.3704	43.6976
MSTRG.12961.6~TR	1.41888	1.13459	0.140843	0.61304	0.71843	1.18392	0.906778	1.47306	1.03659	0.850507	0.622805	1.41325	0.917493	0.627917	0.930954	0.589598	0.848051	0	0.165691	0	0.149403	0	0	0	0	0.1297	0	0.150448	0	0	0.131053	0.102899	0.245067	0.464265	0	0.851552	1.42549	1.69296	0.466305	0.752686	1.18378	0.491563	0.519415	1.21791	0.953312	0.895531	0	0	0
MSTRG.12964.1~TR	20.8102	15.5352	24.7883	19.464	26.0072	20.0082	18.2489	22.0958	15.2034	18.0024	19.7741	21.9054	22.1218	15.2793	21.2568	22.7978	22.0493	25.8239	27.8361	23.6254	15.6873	19.2261	17.4284	16.7677	24.1337	18.9363	25.6369	20.9123	23.7187	21.1314	21.0995	16.0522	20.9532	22.5942	19.7128	21.2888	17.8186	13.7317	13.6783	14.6774	15.3891	11.2076	15.4526	12.9542	16.2063	21.3435	24.6922	17.7487	14.4455
MSTRG.12973.5~TR	4.04643	4.8002	4.64781	4.90432	4.45427	5.44602	4.87393	3.7393	4.95261	4.67779	3.89253	3.88643	5.70885	4.91868	3.87897	4.91331	2.92963	1.9775	5.13643	2.92273	3.13745	3.87391	3.21049	3.83262	2.05393	4.02071	4.09478	3.61076	3.35156	5.63504	2.62106	2.46957	3.43094	4.4879	4.307	4.47065	6.5929	3.0097	1.55435	2.72849	4.73511	3.83419	4.15532	2.8787	4.5759	3.05973	4.57869	3.64316	3.25024
MSTRG.12977.5~TRs	70.4184	65.2827	75.4916	67.4344	71.843	53.8682	93.8515	72.0664	98.937	68.891	68.3528	62.8896	94.094	105.699	61.4429	77.6304	70.3111	77.9369	67.1049	70.6326	100.1	99.4305	96.3146	77.93	74.2838	132.424	68.3651	67.5512	92.3827	86.2161	77.1902	96.0047	74.5003	93.1626	76.2007	71.7433	60.7616	94.9936	72.4326	56.7337	83.6536	81.9927	84.6646	72.4104	98.7631	58.0602	76.366	82.3916	80.1725
MSTRG.1298.3~TR	7.93521	10.3859	9.43646	11.0347	8.90853	9.70812	6.91418	10.3114	8.29274	6.6623	8.87497	8.59726	8.25744	6.27917	8.22342	7.95957	7.47827	17.4486	17.5633	19.972	11.3546	11.9087	14.8294	14.8514	18.6565	12.8403	19.5837	15.4962	17.0156	14.3694	15.5953	18.5218	13.1111	16.2493	18.0563	8.08975	12.1167	9.02909	8.23805	11.6666	12.2324	11.7975	11.9465	14.0613	9.34245	13.433	11.9373	13.1714	15.1678
MSTRG.12987.19~TRs	40.0439	37.6161	30.1403	35.0965	47.2727	37.0566	52.3664	45.2115	40.3119	43.0923	44.3749	50.9947	51.9913	43.2216	43.2893	48.5435	60.52	75.0288	85.9937	46.5201	57.8188	55.5261	70.0192	57.9684	66.4104	62.2562	45.5767	43.1786	48.1249	91.8511	83.3497	63.3857	94.4733	56.6404	81.6673	156.686	153.062	193.373	203.464	232.016	123.376	122.203	108.558	127.881	122.787	115.747	145.373	200.748	186.528
MSTRG.12987.5~TR	1290.92	1255.3	1563.49	1377.19	1397.78	1189.13	1019.11	1201.45	1218.11	1414.39	1352.11	1195.37	1123.11	1381	1485.34	1143.03	1081.03	1919.11	1748.7	2055.65	1561.41	1876.84	1870.18	1731.87	1832.1	1501.41	1974.22	1895.2	1839.92	1685.16	1864.49	1805.67	1902.33	1451.91	1629.54	1765.91	2041.3	1916.8	1669.99	1511.96	1642.42	1471.94	1804.19	1883.11	1619.68	2038.75	1851.26	1909.95	1421.62
MSTRG.13001.1~GN	0.630613	0.436382	0	0	0.431058	0.236783	0.113347	0.56656	0	0	0	0	0.305831	0.627917	0.310318	0	0	0.348971	0.165691	0	0	0.143478	0	0	0	0.1297	0.356068	0	0.171875	0	0.131053	0.102899	0	0	0.331307	0	0.178186	0	0	0	0	0	0	0	0	0	0	0	0
MSTRG.13003.1~TR	7.56735	4.62565	1.54927	5.97714	6.75324	8.28742	3.40042	9.85814	7.4865	2.12627	7.47366	4.35752	7.238	2.51167	5.43056	5.79771	3.85478	7.09575	0.662765	2.43561	3.13745	2.15217	2.14032	3.83262	0.684643	3.24251	3.56068	5.71703	1.71875	2.81752	4.4558	2.98407	8.69988	2.16657	7.62007	5.10931	1.60368	2.44538	4.04131	6.58601	0	4.719	3.50605	4.98237	3.24126	2.31345	7.03156	6.07194	5.95877
MSTRG.13003.2~TR	1.47143	0	1.9718	1.83912	1.43686	0.591959	0.340042	1.35974	2.53389	0	2.33552	1.05994	2.14082	0.209306	3.10318	2.06359	1.46481	1.16324	0	0	0	0.286957	0	1.59693	0	2.33461	1.78034	0	0.687499	4.22628	1.9658	0.514495	1.96054	1.3928	0.331307	3.6191	0.356373	1.88106	0	1.78763	0	0.884813	0.908976	0.442877	0	0.29851	0	1.21439	1.98626
MSTRG.13004.1~TR	0.262755	0.436382	0	1.5326	0.143686	0.236783	0.793431	0.113312	0.230354	0.283502	0.467104	1.17771	0.101944	0.418611	0	0.687864	1.38772	1.39588	0.662765	0.243561	0.298805	0.573913	0.917282	1.11785	0.855804	0.778202	0.178034	0.300896	0.34375	1.12701	0.524212	0.102899	0.735201	1.23804	0.662615	0.212888	0.178186	0.188106	0.155435	0.658601	0.657654	0.196625	0.389561	0.221439	0.190662	0.373138	0.327049	0.186829	0.541706
MSTRG.13013.1~TR	3.25816	1.30915	0	0	3.73584	0.591959	6.68749	4.07923	0	0	2.49122	0.706624	2.54859	1.7791	8.22342	2.45666	0	4.30398	5.96488	0	0.896416	0.86087	0	0	1.02696	10.6354	0	0	0	0	0.655265	1.54348	0	5.57118	0	5.96087	0	0	0.932609	0.564515	0.789185	0.589876	0.779123	0	1.14397	0	0	0.467072	0
MSTRG.13019.1~GN	0.262755	0.261829	0.140843	0.15326	0.143686	0.355175	0.340042	0.453248	0	0.567004	0.311403	0.235541	0.101944	0.313958	0.930954	0.393065	0.0770955	0.232647	0.662765	0	0.149403	0	0	0.798463	0	0.389101	0.178034	0	0.171875	0.281752	0.131053	0.205798	0	0.154755	0.165654	0	0.356373	0	0	0.0940858	0.394592	0.0983126	0.129854	0	0	0.0746276	0	0	0.361137
MSTRG.1302.1~TR	235.639	299.009	315.206	324.911	305.476	281.062	264.893	221.412	198.104	244.237	330.554	294.78	352.113	168.282	266.253	314.256	227.355	482.743	338.838	419.411	579.831	386.674	662.277	456.88	444.847	422.304	525.022	524.763	475.062	408.259	442.173	454.093	488.909	465.813	451.406	447.704	460.255	340.096	303.72	383.305	440.234	439.752	540.192	549.943	437.951	544.483	399.163	296.684	175.513
MSTRG.13022.1~GN	0.367857	0.523658	0.563371	0.61304	0.71843	0.71035	0.680084	0.453248	0.115177	0.708755	0.155701	0.117771	0.713606	0.104653	0.310318	0.589598	0.539669	1.04691	0	0.974243	0.149403	0.573913	0.305761	1.11785	0.342322	0.1297	0.712136	0.300896	0.257812	0.845256	0	0.205798	0.735201	0.61902	1.15958	1.06444	0.712746	0.188106	0	0.470429	0.394592	0.196625	0	0.221439	0.190662	0.29851	0.490574	0.560487	0.180569
MSTRG.13023.2~TR	16.1857	7.06938	11.2674	8.88907	4.74164	5.80119	9.40782	16.5436	15.2034	9.49732	10.1206	7.30178	9.88854	9.83736	11.0163	8.05783	8.09503	4.65295	6.62765	5.6019	4.48208	6.88696	4.89217	5.11016	4.45018	5.31771	5.34102	4.81434	6.78905	4.22628	4.84896	6.58553	4.0436	7.11873	4.6383	3.83199	4.09829	3.57402	3.88587	2.91666	2.89368	2.55613	3.11649	3.54302	4.76656	2.91047	4.57869	5.1378	3.61137
MSTRG.13026.1~GN	1.52398	2.00736	0.563371	1.68586	1.29317	1.77588	2.04025	1.35974	0.575885	0.567004	1.55701	1.29548	1.32527	1.04653	1.55159	1.37573	1.00224	0	0	0	0	0	0	0	0	0	0	0.150448	0.0859374	0	0	0	0	0	0	1.06444	0.712746	0.376212	1.24348	1.22312	1.31531	1.08144	1.42839	1.99295	0.953312	1.04479	0	0.0934145	0
MSTRG.13028.6~TR	18.8133	19.4626	23.9432	25.4411	19.3976	17.1668	22.1027	22.2092	18.5435	21.9714	28.0262	15.3102	27.3209	15.2793	24.0496	26.7284	23.5912	26.2892	27.5047	22.164	15.6873	24.1044	23.6964	32.737	27.3857	18.6769	30.7999	29.6383	22.8593	26.2029	23.9827	20.6827	33.4516	17.1778	29.4864	15.9666	19.6005	17.3058	17.875	17.5	24.3332	19.9575	25.9708	14.8364	18.4942	23.6569	31.7238	28.6782	29.2521
MSTRG.13032.2~TRs	32.6867	34.4742	44.9288	38.928	31.6109	35.8727	27.5434	30.3676	32.8254	32.0357	39.8595	28.6183	34.457	21.2445	35.8417	39.11	36.0036	29.1973	33.801	26.3046	25.9961	26.687	26.6012	39.1247	30.6378	30.4796	34.5386	33.8508	31.2812	26.4847	31.4527	34.0595	38.1079	30.951	32.1368	22.3533	24.0552	22.0084	19.7402	25.7795	28.4106	25.5613	26.1006	26.4619	23.2608	28.9555	28.6168	32.5082	39.9057
MSTRG.13034.1~GN	7.5148	4.10199	5.91539	5.05758	6.75324	4.73567	6.34745	7.36528	8.5231	3.54378	7.31796	4.47529	6.11662	5.5466	4.80993	6.09251	5.85926	2.67545	3.64521	2.19205	3.73506	2.0087	1.68168	2.55508	1.88277	4.28011	3.38265	1.65493	3.4375	1.69051	1.17948	1.44058	0.735201	3.71412	1.15958	2.76755	2.49461	4.13833	2.48696	3.66935	4.07745	3.63757	2.85678	3.4323	5.14788	4.3284	1.79877	2.52219	3.06967
MSTRG.13040.2~TR	57.3857	66.4173	71.1255	60.3844	48.5659	77.073	38.7648	57.3359	40.4271	56.9839	62.2805	61.3585	48.6271	29.0935	59.4259	56.3066	48.1076	37.4562	43.2454	42.8667	23.1574	19.2261	27.0598	38.0068	43.4748	17.5095	43.7964	47.2407	34.8046	37.1913	42.4612	32.2074	36.515	35.9032	41.0821	31.7203	37.241	25.0181	29.6881	35.6585	29.8575	24.0866	32.7231	31.2228	16.2063	33.5824	28.4533	35.6843	35.0303
MSTRG.13042.1~TR	50.1862	65.8064	47.6048	53.1812	51.0085	57.5384	59.0539	47.8177	34.3227	51.8809	58.5437	52.9968	42.6125	29.7214	40.6516	50.4106	49.0328	57.3476	40.9257	76.9652	44.2232	42.3261	49.5332	64.9949	69.3201	45.5248	74.4182	81.0916	69.1796	42.2628	59.6291	60.4017	60.409	48.1288	65.1019	53.4349	66.6417	42.8882	56.112	55.7929	53.27	47.0917	54.6684	51.0416	45.9496	61.12	45.4598	33.2556	29.6133
MSTRG.13044.2~TR	6.77908	6.45845	7.04213	5.3641	8.62116	8.76099	11.2214	6.5721	10.5963	8.22156	4.67104	7.6551	8.76716	16.0119	7.60279	9.82663	8.24922	6.97942	4.97074	9.01175	11.3546	10.9044	10.8545	8.94278	5.47714	10.5057	5.69709	6.01793	8.07811	13.2423	11.7948	9.9812	6.61681	17.0231	4.14134	6.81242	2.49461	10.3458	7.30544	5.36289	5.39276	7.96332	6.23298	5.2038	15.253	5.82095	8.0127	7.28633	9.75071
MSTRG.13045.4~TR	0.893368	1.4837	0.845056	1.68586	0.574744	0.591959	0	1.47306	0.460708	1.27576	0.311403	0.942166	1.32527	0.313958	0.465477	0.393065	0.69386	2.32647	3.14813	1.94849	2.68925	1.72174	2.75185	3.67293	3.25205	1.81581	3.73871	3.30986	1.97656	2.25402	1.9658	1.44058	2.9408	3.24986	1.65654	1.7031	1.78186	2.44538	1.70978	1.59946	2.36755	1.47469	1.94781	1.43935	1.5253	2.08957	2.77992	2.89585	3.61137
MSTRG.13047.2~TR	0.052551	0.0872763	0	0	0.287372	0	0.113347	0	0.230354	0	0	0.117771	0.407775	0.209306	0.310318	0.196533	0	0	0	0	0	0.143478	0.305761	0.319385	0.171161	0.778202	0	0.451345	0.0859374	0.281752	0.393159	0.102899	0.122533	0.30951	0.165654	0.212888	0.178186	0.376212	0.31087	0.376343	0.263062	0.196625	0.259708	0	0	0.29851	0.327049	0	0.180569
MSTRG.13047.3~TR	0.210204	0.0872763	0	0.30652	0	0	0.113347	0.339936	0	0	0.155701	0.235541	0.203887	0.418611	0.155159	0.196533	0.0770955	0.465295	0	0	0.747013	0.430435	0.611521	0.159693	0.171161	0.259401	0	0.150448	0.34375	0	0	0.205798	0.122533	0.30951	0	0	0.178186	0.188106	0.621739	0	0	0.0983126	0.389561	0.332158	0	0	0.163525	0.280243	0
MSTRG.13050.1~GN	1.62908	2.79284	2.11264	1.68586	3.16109	2.60462	2.04025	2.15293	1.72765	1.98452	2.17982	2.11987	1.52916	2.40701	1.86191	1.96533	2.23577	3.14074	3.97659	6.33258	2.98805	3.87391	2.90473	4.63108	5.47714	3.24251	8.18956	4.363	3.69531	3.94453	3.80054	3.80726	2.5732	3.55937	3.47873	3.19332	4.81103	3.0097	2.02065	1.69354	4.99817	1.96625	2.85678	2.43582	2.28795	3.58212	4.90574	3.92341	2.70853
MSTRG.13053.2~TR	19.2337	14.7497	16.0561	15.939	18.3918	16.93	18.589	17.6767	14.8578	17.7189	14.4802	15.5457	16.4129	15.4886	17.6881	17.0983	17.5778	15.3547	25.5164	15.3443	12.5498	15.0652	16.8168	19.3228	15.918	10.376	18.3375	16.5493	17.0156	12.6788	16.5127	14.6116	15.6843	19.1896	19.7128	14.0506	13.1858	14.2961	8.54892	14.0188	12.3639	12.0925	13.2451	13.7292	15.0623	12.0897	14.7172	21.2985	22.5711
MSTRG.13060.1~GN	0.420408	0	0	0.15326	0.143686	0.473567	0	0.56656	0	0.283502	0	0	0.203887	0.209306	0	0	0.0770955	0.232647	0.331382	0	0	0	0.305761	0.159693	0.342322	0	0.178034	0.150448	0.171875	0.281752	0	0.205798	0	0.928531	0.165654	0	0	0.376212	0	0.0940858	0.131531	0	0	0	0	0.0746276	0	0.0934145	0.180569
MSTRG.13061.2~TR	0.788266	1.57097	0.281685	0.766299	1.43686	3.90693	0.680084	1.47306	0.230354	0.283502	0.622805	1.41325	0.509718	0.313958	1.08611	0.884396	1.15643	0.581619	2.31968	0.487121	1.04582	0.573913	0.917282	1.43723	0.855804	0.778202	1.78034	1.35403	1.375	1.40876	0.917371	1.54348	0.857734	4.02363	0.828269	1.06444	1.2473	2.44538	1.24348	0.940858	1.18378	0.688188	1.42839	2.10367	1.5253	1.19404	1.63525	1.49463	0.361137
MSTRG.13063.1~TR	162.488	156.748	134.364	139.773	150.008	158.171	162.88	160.223	159.405	129.277	139.82	173.83	153.425	178.328	138.557	152.313	149.103	112.136	148.625	102.052	183.765	122.53	124.292	125.838	110.228	125.55	102.548	93.4283	117.562	132.423	120.962	122.758	110.77	171.004	97.9014	115.598	114.217	146.911	120.151	123.346	106.277	106.767	116.219	118.912	131.938	104.404	110.87	128.819	114.661
MSTRG.13064.6~TR	28.2199	37.7907	32.9572	32.9509	32.9041	51.2636	43.2987	30.7076	24.763	30.3347	33.9429	32.7403	28.0345	30.454	38.3243	32.7227	40.321	40.597	42.0856	50.1735	59.014	44.1913	41.2777	49.6644	50.6636	56.0306	51.0958	52.2055	52.0781	43.6716	40.2333	46.9219	40.8036	78.3061	49.1992	31.9332	29.7571	34.6115	28.7555	37.8225	40.38	40.3082	30.1261	25.5761	44.4243	32.3137	41.8623	40.9155	47.8507
MSTRG.13067.1~TR	349.307	279.546	407.599	349.433	265.101	176.64	363.391	334.497	340.348	357.496	325.883	317.039	335.089	481.403	337.471	339.019	310.155	251.841	239.424	213.116	218.427	311.778	222.135	207.76	202.312	193.124	199.398	188.06	193.875	226.529	227.639	185.527	212.105	162.183	211.374	406.403	385.417	379.974	417.809	328.265	370.522	350.484	386.704	395.268	363.402	411.198	286.495	236.993	192.847
MSTRG.1307.4~TR	1.99694	0	0	1.07282	3.30478	0	0.566736	0	0	0	0.934208	0.824395	0	0	3.10318	0	0	0	0	2.19205	0	1.14783	0	0	0	1.1673	1.0682	0	0.859374	0	2.35895	0	0	2.47608	0	1.27733	0	0	0	0	0	0.688188	0	0	2.66927	3.43287	0	1.02756	0
MSTRG.13076.2~TR	0.840817	0.872763	2.11264	1.07282	1.0058	1.18392	0.906778	1.69968	1.4973	1.27576	1.86842	1.05994	3.36414	1.04653	1.24127	1.47399	1.85029	24.8933	42.4169	7.79394	4.63148	31.7087	8.10266	11.3382	14.3775	20.363	11.3942	4.21255	5.7578	12.9606	18.6095	5.55654	41.1712	2.94035	20.7067	1.06444	1.06912	0.752424	0.466305	0.752686	1.31531	3.44094	1.29854	0.664316	1.33464	1.71643	26.0004	39.6077	35.3915
MSTRG.13079.1~TR	60.8541	40.0598	49.0132	42.2997	33.1915	28.0588	74.9225	70.2534	79.4721	61.6617	55.741	59.592	87.4677	67.1871	53.5298	65.3471	67.9983	272.081	523.418	26.5481	19.5717	535.461	32.1049	37.0487	86.265	178.597	33.6484	6.31882	15.3828	83.3986	107.988	12.5537	621.49	7.27349	202.76	46.1967	29.9353	35.1758	37.3044	23.4274	42.3529	156.415	50.9027	31.8871	43.8523	37.6869	361.062	757.685	818.338
MSTRG.13080.2~TR	50.5016	45.9074	42.8162	49.5029	42.6747	53.513	40.3516	50.4238	48.144	38.9816	45.1534	44.5173	48.1174	32.1284	49.9612	38.8152	46.4886	46.5295	75.2238	56.019	53.3367	36.1565	44.1824	58.2878	57.8523	38.7804	50.2056	51.1524	45.2031	49.0248	42.1991	48.5683	52.8119	70.8778	49.8618	35.5523	41.3392	34.2353	35.1283	33.4945	41.8268	33.2297	38.3069	39.5268	41.3737	42.3138	54.9442	47.2677	54.7123
MSTRG.13084.1~GN	86.3414	33.6887	91.4069	82.4538	44.2553	22.8496	55.9936	69.1203	68.991	42.1001	51.5371	27.9117	73.0936	112.188	58.3398	68.5899	71.3905	13.7262	17.729	12.4216	16.1355	10.9044	15.4409	19.0034	8.7292	12.0621	11.2161	9.47824	11.4297	14.0876	10.3532	11.6276	8.33228	11.9161	8.61399	16.8182	11.5821	12.2269	8.23805	10.7258	13.5477	17.7946	13.3749	13.7292	14.109	12.3882	15.8619	15.4134	13.3621
MSTRG.13096.2~TR	2.10204	2.26918	3.52107	2.75868	0	4.38049	2.38029	3.7393	0	1.70101	2.49122	3.17981	4.68941	2.51167	3.25834	0	3.70059	2.90809	0	3.16629	2.53984	1.43478	2.75185	2.87447	3.08089	4.28011	3.20461	2.25672	1.97656	2.81752	4.1937	2.98407	3.79854	3.55937	3.31307	0	0	0	0	2.35214	0	0	3.76576	0	3.62258	3.80601	3.27049	4.20365	3.06967
MSTRG.1310.1~GN	12.5597	8.90219	9.5773	12.4141	12.357	11.484	13.6017	15.1838	15.7792	13.1829	9.80918	12.7192	12.5391	22.7096	11.3266	10.8093	12.6437	9.53854	13.9181	9.49887	22.1116	10.9044	13.7592	12.1366	7.70224	13.8779	10.504	9.62868	12.1172	12.6788	9.82898	11.8334	7.96468	24.7608	9.11096	5.10931	8.55295	12.0388	9.48153	7.05643	6.70807	8.15995	7.53152	7.19675	9.34245	5.00005	5.88688	7.19291	7.58389
MSTRG.13105.3~TRs	0	0	0	0	0	0	15.8686	0	0	0	0	0	0	10.6746	0	0	0	0	0	0	0	0	0	0	0	0	0	0	0	0	0	0	0	0	0	0	0	0	0	0.282257	0.263062	0	0	0	0	0.149255	0	0	0
MSTRG.13105.5~TR	4.57194	3.14195	148.307	21.1499	5.60375	0.947134	3.17372	4.19254	3.34013	15.5926	19.9298	1.88433	90.7299	3.66285	96.664	11.2024	5.55088	20.3567	28.1675	7.79394	1.49403	18.7957	7.18537	6.70709	9.585	3.76131	5.51905	3.00896	5.07031	11.2701	11.2706	2.57247	32.5939	0.773775	12.424	14.0506	22.8079	32.1661	40.7239	1.69354	18.8089	17.1064	122.712	1.55007	16.9689	25.9704	26.818	44.0916	44.0588
MSTRG.1311.1~GN	1.89184	1.13459	1.54927	2.2989	1.29317	2.24944	1.24682	1.81299	1.72765	1.41751	1.71271	1.64879	2.24276	0.941875	2.01707	1.57226	0.69386	1.04691	1.98829	1.2178	1.04582	1.2913	2.2932	1.11785	2.05393	0.907903	1.42427	0.902689	1.89062	1.12701	2.2279	1.85218	0.735201	1.3928	0.331307	0.851552	2.13824	1.12864	0.466305	1.50537	0.131531	0.39325	1.6881	0.221439	1.71596	1.11941	0.817623	1.58805	0.902844
MSTRG.13116.1~TR	2.31225	0	7.6055	0	8.90853	13.2599	1.13347	0	0	0	0	2.11987	0	2.72097	0	0	8.40341	1.9775	0	0	0	0	0	0	0	1.1673	2.84854	0	7.99218	0	0	2.57247	3.92107	9.90433	0	10.0057	0	2.44538	0	0	0	0	8.95991	7.97179	0	0	0	8.03364	0
MSTRG.13134.2~TR	7.67245	4.88748	8.87309	5.51736	7.04061	4.61728	6.46079	5.89222	8.86863	5.67004	6.69515	5.41745	5.81079	8.89548	4.49961	7.46824	7.01569	2.32647	3.47951	1.70492	2.39044	3.3	1.37592	2.2357	2.05393	1.297	2.31444	2.10627	1.89062	2.25402	3.27633	2.46957	1.71547	3.55937	2.48481	1.27733	2.13824	2.25727	3.41957	3.19892	2.49908	2.3595	1.55825	2.98942	2.09729	2.46271	1.3082	3.26951	3.79194
MSTRG.13143.1~TR	1.94439	0.523658	0	0	2.15529	0.71035	5.10063	0.339936	0	0.283502	2.95832	2.70873	0.917493	1.67444	0.775795	0	0.616764	0	0.497074	0	0.298805	0.86087	0	1.27754	0	0.389101	0	0.451345	0	0	0	0	0	0.30951	0	0.638664	0.534559	0	0	0.752686	1.31531	0	0	1.55007	0.381325	0	0.490574	0.560487	0
MSTRG.13143.2~TR	80.4556	78.7233	76.7592	85.519	79.602	90.5697	88.6376	74.1061	81.6605	72.1513	85.9471	80.0841	84.7152	88.2223	83.01	81.6593	93.3627	56.6497	77.8749	57.2368	74.8507	59.687	59.0118	69.7856	60.0774	67.7036	63.2021	54.3118	65.828	58.3227	51.1107	65.9582	57.8358	99.3528	60.7949	63.0149	56.3069	70.7279	59.687	73.9514	59.715	61.0521	59.6029	65.878	64.0625	60.5229	54.2901	69.0333	69.519
MSTRG.13144.1~TR	78.6689	71.6539	90.2801	88.5842	69.8314	69.7327	69.7086	78.7518	60.4679	75.5533	86.5699	77.9642	79.1083	54.4194	87.6648	82.7402	71.2363	77.8206	78.3719	77.9394	47.9582	55.2392	60.8464	78.0896	80.7879	46.5624	82.7858	83.0474	68.2343	49.5883	75.2244	65.2379	74.2553	49.9859	70.4028	52.3705	61.2961	42.512	47.8739	47.6074	56.4267	53.5804	56.8759	45.9485	40.4204	68.135	76.366	64.2692	64.1019
MSTRG.13144.4~TR	65.3209	52.5404	73.5199	66.3615	64.0839	55.9993	64.1546	60.6219	75.3257	63.5045	69.2871	55.9411	72.1761	73.6755	76.8037	67.902	63.2954	67.7004	63.7911	66.7356	55.5778	67.1479	62.6809	54.2955	53.9156	63.0344	57.327	53.1082	60.414	51.8424	62.7744	63.3857	70.7018	67.4732	61.9545	73.2335	57.5542	63.9561	57.2	54.5698	64.3186	60.9538	65.1866	58.2383	52.0508	68.5827	68.8438	72.3028	71.1441
MSTRG.13146.6~TR	0.210204	0	0	0	0	0	0.453389	0	0	0	0	0.471083	0	0.418611	0.310318	0	0.154191	0.697942	0.994147	0	0.59761	0.573913	0.917282	0	0	0.907903	0.712136	0.451345	0.687499	0	0	0.617394	0.612667	1.23804	0.496961	0.851552	0	0	0.621739	0	0	0	0	0	0	0	0.490574	0	0
MSTRG.13146.7~TR	14.6092	10.1241	8.87309	11.9543	15.5181	10.5369	11.4481	16.6569	9.32933	9.07207	8.09647	13.3081	12.8449	16.0119	15.5159	12.185	11.8727	19.8914	20.7114	16.3186	28.0877	26.4	20.6388	23.1554	17.9719	31.7766	20.83	16.5493	28.1015	18.3139	22.5411	26.9595	18.8702	28.6297	20.5411	12.5604	11.5821	15.6128	15.0772	16.1828	12.2324	17.4013	12.466	14.5042	24.0235	11.3434	28.1262	26.7165	18.2374
MSTRG.13150.4~TR	9.8796	12.8296	19.0138	17.1651	10.6328	10.892	12.2415	9.17827	8.63827	10.2061	12.1447	13.3081	18.146	14.2328	10.0853	12.7746	10.1766	7.32839	8.61594	8.28106	11.6534	10.7609	6.26809	10.38	8.90036	9.33843	6.40922	9.32779	8.07811	7.88906	9.17371	7.20292	7.47454	10.5233	9.77357	14.0506	13.7204	13.7317	15.6989	11.5726	18.4143	17.1064	18.8288	8.74682	16.7783	13.2091	10.1385	10.369	10.8341
MSTRG.13153.1~TR	44.9837	10.6477	4157.39	1117.42	33.6225	2.01266	53.9533	51.7836	146.39	1331.75	1409.25	14.7213	3367.1	800.489	1321.64	895.009	142.241	1.39588	36.2864	3.16629	10.9064	4.30435	7.49113	3.51324	4.10786	2.98311	2.67051	5.41614	2.14843	21.4131	2.09685	2.57247	8.82241	1.08329	1.98784	157.111	370.093	646.897	255.069	6.11558	414.19	186.499	2226.73	2.10367	490.574	408.81	11.4467	43.718	50.0175
MSTRG.13161.1~TR	18.2878	19.899	25.07	23.7553	27.1567	18.9427	18.0222	19.603	20.2711	22.6802	20.7083	17.9011	19.7771	17.477	23.429	18.4741	15.6504	45.5989	39.6002	57.7239	49.6017	43.3305	49.2275	45.0333	48.6097	42.9308	43.2623	65.5954	57.1484	39.727	36.4327	51.1408	39.9459	52.7715	36.6095	43.4292	46.5066	42.3239	34.0402	34.4354	32.0935	32.5415	38.177	47.3878	42.5177	44.4034	43.6611	37.179	23.1128
MSTRG.13171.2~TR	0	0.785487	0	0	0	0	0	0	1.03659	1.41751	0	0.942166	0	0.418611	0	0	0	2.67545	0	0	0	0	0	0	0	0	0	3.61076	0	0	0	0	0	0	2.65046	0	0	1.50485	0	0	0	0	0	0	1.5253	0	0	0	0
MSTRG.13178.1~TR	0.105102	0.174553	0	0.45978	0.143686	0.236783	0.453389	0.339936	0.691062	0.425253	0.155701	0.117771	0.101944	0.209306	0.155159	0.294799	0.308382	0.232647	0.165691	0.243561	0	0	0.611521	0.159693	0	0	0.178034	0.150448	0.0859374	0.563504	0.131053	0.102899	0	0	0.496961	0	0.178186	0.188106	0.155435	0.0940858	0.263062	0	0	0	0	0.223883	0.163525	0.0934145	0
MSTRG.13179.1~TR	7.09439	6.19662	5.21118	7.96951	6.1785	5.09084	5.10063	7.25197	6.33473	7.65456	4.67104	5.29968	7.13606	8.58153	7.29247	7.2717	5.31959	10.2365	7.95318	10.9602	11.8028	10.7609	9.17282	9.42186	10.4408	13.2294	14.7768	12.4872	10.3984	11.5518	9.30476	11.0102	8.33228	6.65447	12.2584	7.45108	9.26569	6.39561	4.66305	7.05643	8.68103	9.04476	9.47932	8.6361	8.19848	5.52244	9.64795	8.50072	8.30616
MSTRG.13179.3~TR	0	0	0	0	0	0	0	0	0	0	0	2.70873	0	0	0	0	2.38996	6.51413	0	0	0	0	0	0	0	0	0	0	2.75	0	4.71791	0	0	0	0	0	4.81103	0	2.02065	0	3.81439	0	0	4.87165	0	0	0	0	0
MSTRG.13179.4~TR	0.840817	1.57097	0.985898	0	0	3.19658	0.566736	0	0.806239	0	0.467104	0	0	0.732569	1.24127	0.393065	0	0	5.79919	3.40985	0	3.3	3.97489	0	5.99063	0	0	8.27465	1.20312	0	0	4.42465	3.55347	3.0951	1.65654	2.34177	0	6.58371	0	3.66935	0	0	3.11649	0	1.90662	4.17914	8.33975	6.72584	5.7782
MSTRG.13188.2~TR	15.923	18.0662	19.2954	21.1499	16.5239	16.8116	9.74787	14.8439	10.8266	15.7344	19.9298	13.4259	15.8013	10.5699	17.533	16.1157	13.9543	60.023	50.2044	64.0565	40.4881	37.1609	53.0495	53.8164	64.8699	25.8104	59.2853	69.6575	48.2968	46.7708	49.1449	45.8929	50.4838	45.6528	44.3952	43.0034	49.714	33.8591	30.1544	31.3306	31.0413	27.5275	40.9039	44.6199	31.8406	51.8662	70.3156	51.6582	35.572
MSTRG.13190.6~TR	3.15306	2.61829	4.92949	3.98476	1.72423	2.13105	1.70021	3.51267	2.87942	3.26028	3.26973	2.35541	3.2622	0	4.34445	3.53759	1.6961	3.83868	2.98244	2.43561	0.59761	2.29565	0.917282	3.03416	5.99063	0	3.38265	4.363	2.49218	1.12701	4.1937	2.36668	3.3084	1.54755	3.64438	0.851552	3.38554	1.12864	0.621739	0.940858	0.657654	0.39325	2.33737	1.21791	0	2.23883	2.77992	2.42878	4.51422
MSTRG.13199.4~TR	26.3806	40.3217	32.5346	31.5715	28.4498	34.6888	34.7976	33.427	29.0246	27.7832	35.967	31.5625	31.8064	18.5235	30.5663	22.4047	29.2963	20.0077	21.2085	26.061	19.4223	17.7913	23.6964	26.0299	26.3588	25.8104	29.0195	31.7446	26.9843	24.2307	21.6237	24.6957	30.0207	25.5346	26.8359	22.3533	25.837	18.4344	17.2533	22.2042	25.6485	25.2663	25.711	21.8117	20.2102	24.0301	22.4029	23.5404	23.2934
MSTRG.1320.3~TR	95.2225	63.799	73.9424	77.243	81.901	66.7729	99.9723	87.5902	92.3719	61.6617	69.1314	62.1829	86.3463	131.653	69.8215	74.0928	98.6052	53.5089	79.5318	53.3398	83.0678	72.4566	81.9438	80.8044	52.5464	89.6229	46.8229	43.1786	57.0624	71.565	57.4012	66.5756	55.9978	87.2819	62.7828	64.5051	54.525	70.916	82.8468	82.9837	79.3131	94.1835	74.4062	81.2679	84.6541	58.7319	73.9131	129.846	114.119
MSTRG.13201.1~TR	1.68163	2.61829	2.53517	1.5326	1.72423	1.77588	3.17372	2.15293	1.15177	1.55926	1.24561	3.65089	1.83499	1.25583	2.17223	3.24279	2.15867	6.04883	3.8109	6.08902	2.53984	2.29565	3.21049	6.22801	8.21572	2.85341	5.34102	7.97375	5.15624	1.97226	6.81476	6.27683	4.4112	3.24986	7.62007	6.17376	5.88015	2.82159	5.28479	2.82257	4.20899	3.53925	4.67474	3.98589	2.66927	7.16425	7.19508	4.48389	5.05592
MSTRG.13207.1~GN	1.83929	1.4837	2.53517	1.68586	2.73003	1.77588	2.49364	1.81299	1.95801	0.992258	1.24561	1.88433	1.6311	0.941875	3.25834	2.35839	2.15867	1.39588	0.331382	0.974243	0.747013	1.43478	0.764402	1.43723	0.855804	1.0376	1.78034	1.20359	0.945311	0.281752	0.786318	1.23479	1.34787	0.773775	2.1535	1.27733	1.06912	0.940531	1.24348	1.12903	1.97296	1.76963	1.42839	1.43935	0.762649	0.970158	0.490574	1.02756	0.902844
MSTRG.1321.1~TR	11.7714	12.0441	13.38	13.6401	7.47167	11.484	7.14088	10.6513	9.32933	11.7653	13.2346	11.4238	8.76716	5.23264	12.5679	12.8729	12.104	13.1446	13.421	16.075	5.37849	7.03044	10.243	13.0948	16.0891	7.52262	15.1329	16.8502	10.914	12.1153	11.7948	10.9073	16.0519	9.28531	12.921	7.87686	12.6512	7.71235	5.75109	8.56181	8.81256	5.99707	7.53152	7.52891	7.05451	10.9703	14.7172	12.7978	11.737
MSTRG.1322.1~TR	30.8475	34.125	31.8304	35.7096	20.6908	30.3083	27.3167	28.1014	26.1452	27.0745	33.7872	26.4984	31.1948	26.1632	42.3584	37.7342	25.7499	15.0058	28.6646	12.4216	27.6395	13.487	16.2053	14.0529	11.8101	18.8066	30.6219	19.8592	18.8203	12.9606	20.9685	12.6566	20.5856	13.928	25.1794	25.3337	28.1534	22.9489	23.1598	12.9838	29.726	26.2495	24.1528	22.2546	12.7744	22.6868	12.1008	7.0995	25.2796
MSTRG.1322.20~TRs	10.6153	10.9095	5.63371	0	9.05222	9.23455	14.9618	12.1244	15.4337	8.78857	15.8815	7.18401	17.1265	11.3025	0	8.35263	6.32183	7.91001	0	6.33258	0	8.75218	3.51625	7.02647	11.2966	10.2463	0	5.26569	6.53124	9.01606	7.07686	12.5537	4.53374	7.73775	5.46657	2.98043	6.05834	0	0	8.56181	5.78735	6.58694	5.97327	0	3.0506	7.68664	9.15737	7.84682	7.94502
MSTRG.1322.21~TR	0	0	0	0	0	0	0	0	0	0	0	0	0	0	0	0	0	4.53663	3.8109	7.06326	0	1.14783	2.90473	3.99231	4.7925	0	0	4.66389	3.35156	3.09927	3.66948	4.52755	6.86187	3.71412	5.96353	0	0	0	0	2.82257	0	0	3.24634	0	0	3.05973	2.94344	4.01682	2.34739
MSTRG.1322.22~TR	9.03878	0	12.3942	14.4064	0	0	0	4.64579	0	0	0	0	0	0	5.58572	5.69944	7.09279	0	0	0	0	0	0	0	0	0	0	0	0	0	0	0	0	0	0	0	0	0	0	0	0	0	0	0	0	0	0	0	0
MSTRG.13220.3~TRs	5.88572	9.07674	4.08444	7.81625	9.05222	7.45868	5.32732	0	5.18296	7.93806	12.3004	4.0042	9.07299	5.02333	9.30954	7.2717	10.0224	3.95501	2.98244	0.487121	0	0	2.90473	0	9.41384	4.28011	4.62888	9.47824	7.90624	0	10.6153	4.63045	9.43508	0	0	11.7088	17.1059	0.564318	9.01522	5.73923	8.5495	3.9325	12.8555	17.0508	3.0506	9.55233	9.975	9.80852	2.8891
MSTRG.13221.2~TR	0	0	0.985898	0	0	0	1.02013	2.03962	0	0.708755	0	0	1.12138	0	1.39643	0	0	1.16324	1.32553	0	0	0.717392	1.5288	0	1.88277	0.648502	2.31444	0	0	0	0.786318	0	0	1.3928	0	0	0	0	0	0	0	1.86794	0	0	0	0	1.79877	0	0
MSTRG.13221.3~TR	1.26123	1.4837	0	1.68586	2.15529	3.31497	0	0.679872	1.84283	1.98452	2.17982	2.11987	0.917493	2.40701	0.775795	2.06359	2.23577	0	0.828456	1.2178	1.34462	0	0	1.43723	1.02696	0	0	1.95583	1.46094	0.563504	0	1.13189	0.980268	0	0.662615	1.49022	2.13824	1.69296	1.86522	1.12903	2.36755	0	3.11649	1.77151	3.24126	2.9851	0.654098	1.58805	1.26398
MSTRG.13224.1~TR	120.605	152.297	83.0972	104.983	114.805	167.287	111.42	122.604	90.1836	89.5867	115.686	138.263	91.8512	60.0707	95.5779	114.185	129.906	43.2724	68.4305	61.8644	46.4642	37.4478	42.6536	66.1127	60.2486	31.6469	59.1073	55.5154	49.414	45.9256	50.7175	46.0987	66.7807	51.0692	70.4028	66.2082	63.6125	50.2243	68.0805	86.9353	61.5564	72.1614	49.2146	67.5387	49.1909	65.9708	43.007	44.6521	48.3924
MSTRG.13224.3~TR	79.6148	94.433	96.1955	100.079	98.2812	77.5466	98.3854	73.6528	79.8176	82.4991	93.4208	84.6771	95.0115	88.5362	98.6811	94.8269	87.8118	172.508	168.011	169.518	256.972	195.417	239.105	220.056	227.986	228.532	183.731	207.468	205.047	200.607	166.962	182.748	151.329	227.18	145.278	164.35	161.971	184.156	158.699	157.123	190.851	193.774	175.173	199.848	208.966	200.45	173.5	148.716	121.703
MSTRG.13227.1~TR	457.194	558.743	158.448	281.998	356.198	283.311	284.728	494.04	527.28	345.306	279.328	525.611	139.561	172.782	271.994	244.88	310.695	8.8406	8.28456	9.74243	11.8028	11.9087	9.93722	11.1785	8.38688	10.376	13.8867	22.8681	11.5156	9.01606	8.6495	8.54061	9.92521	15.4755	8.9453	321.674	198.321	159.514	298.124	334.287	144.026	246.666	66.3553	234.393	75.121	166.27	13.5725	8.03364	5.7782
MSTRG.13228.1~TR	0	0	0	0	0	0.473567	0	0	0	0	0	0	0	0.418611	0	0	0	0	0	0	0	0	0	0	0	0	0	0	0	1.40876	0.524212	0	0	0.61902	0	0	0	0	0	0.376343	0	0	0.519415	0.442877	0	0	0.654098	0.373658	0
MSTRG.13233.16~TR	302.904	372.059	104.928	204.602	193.832	306.043	211.166	312.061	276.425	227.227	198.675	344.833	96.2348	118.153	151.435	200.365	210.162	3.48971	1.8226	0.974243	1.79283	4.73478	1.22304	3.83262	2.05393	2.46431	11.0381	7.07107	0	2.53577	2.75211	0.92609	2.08307	0.61902	0.993922	223.107	160.902	116.626	262.996	237.096	107.855	174.013	60.5118	165.193	59.868	143.509	3.27049	0.467072	0.902844
MSTRG.13233.6~TR	40.622	57.0787	10.9857	34.4835	22.8461	27.3485	27.9968	42.3787	52.7511	31.0435	27.8705	46.8727	14.0682	22.605	11.4818	18.5723	26.3667	0.232647	0.165691	0.730682	0.59761	1.72174	0	1.27754	0.513482	0.518801	1.60231	0.902689	0.34375	0	0	0	0.735201	0	0.165654	44.0678	38.8446	43.0763	72.7435	54.4757	27.6215	56.0382	10.9077	43.0698	32.7939	21.7166	0.981147	0.373658	0
MSTRG.13233.7~TR	119.869	133.096	27.0418	61.7637	78.4525	109.749	84.4437	144.02	164.012	94.6897	64.3046	98.3385	34.0492	67.0824	53.2195	63.5783	83.5715	1.27956	0	0	1.64343	4.30435	0.15288	1.59693	0.513482	0	3.73871	2.85852	0.257812	1.40876	1.04842	0.205798	1.22533	0	0	126.03	82.6785	124.714	170.512	167.096	72.9996	118.565	29.4768	142.164	107.152	82.1649	1.96229	0.373658	0.361137
MSTRG.13238.1~TR	1.10357	1.39642	0	0.919559	0	0	0.226695	1.01981	0	0	0	1.05994	0.407775	0	0.155159	0.294799	0.308382	0	0	0	0	0	0	0	0	0	0	0	0	0	0	0	0	0	0	1.49022	1.06912	0	2.48696	0.752686	0	0	0.129854	0.553596	0	0	0	0	0
MSTRG.1324.2~TR	196.488	236.17	215.208	237.093	211.649	270.17	285.068	211.44	187.854	209.65	253.482	214.46	248.335	165.561	212.257	243.799	255.957	353.391	399.316	377.275	519.025	311.204	433.874	484.507	426.875	480.799	431.02	458.867	433.64	516.451	387.917	407.788	357.43	526.477	421.257	197.986	223.446	213.124	183.413	240.766	293.051	273.407	242.697	200.623	298.196	242.689	338.496	341.43	477.424
MSTRG.13242.8~TR	1.20867	1.22187	0.985898	1.07282	1.29317	2.95979	0.793431	1.35974	0.575885	1.70101	0.934208	0.706624	1.22332	0.837222	0.775795	1.47399	0.848051	1.86118	4.63935	2.92273	2.83865	1.14783	2.75185	2.71477	1.88277	1.1673	2.84854	1.05314	2.14843	1.69051	1.83474	1.74928	2.32814	3.0951	2.65046	3.19332	4.63285	4.13833	2.95326	4.51612	2.76215	1.86794	2.72693	3.65374	5.91053	5.00005	8.83033	7.65999	6.86161
MSTRG.1325.1~GN	0.262755	0.261829	0.140843	0	0	0.473567	0.340042	0.113312	0.230354	0	0.311403	0.117771	0.305831	0.209306	0	0.294799	0.308382	0.348971	0.165691	0	0.448208	0.143478	0	0	0	0	0	0.150448	0.0859374	0.281752	0.131053	0.411596	0	0.928531	0	0.425776	0	0	0	0	0	0.196625	0.129854	0	0	0	0.327049	0	0
MSTRG.13262.1~TR	211.413	223.689	201.264	182.686	140.525	149.41	115.728	208.834	166.546	196.184	202.723	198.09	158.726	148.188	178.743	185.527	137.538	149.127	170.662	133.228	75.4483	109.187	91.7282	100.766	148.225	69.26	161.655	176.777	131.398	92.6964	155.298	120.083	142.139	98.7337	153.727	137.739	180.503	122.457	123.415	105.47	119.167	87.105	129.984	105.294	61.7746	159.404	127.713	118.169	117.911
MSTRG.13267.2~TR	8.14541	9.86223	13.9434	12.7206	9.48328	9.82651	9.06778	7.81853	6.68026	6.9458	12.9232	11.4238	12.641	8.37222	13.1885	13.5607	11.4872	8.95693	15.575	14.1265	9.86057	7.89131	18.1928	10.0606	14.5487	6.35532	11.2161	18.3547	9.45311	5.35329	12.7121	11.3189	15.9294	18.8801	13.7493	20.6501	22.0951	11.8507	13.6783	14.5833	14.863	9.53632	15.4526	17.1615	11.0584	21.1196	20.7676	18.4026	19.8626
MSTRG.13268.1~TR	0	0	0	0	0	0	0	0	0	0	0	0	0	0	0	6.28904	1.38772	1.9775	0	0	3.43626	2.15217	3.36337	6.3877	0	0	0	5.86748	0	0	0	0	0	0	7.62007	0	4.81103	0	3.1087	5.2688	4.60358	0	0	0	0	1.19404	0	1.58805	0
MSTRG.13270.4~TRs	0.157653	0	0.140843	0	0.143686	0	0.453389	0	0	0.141751	0	0	0	0.313958	0.155159	0.196533	0	0.348971	0	0	0	0.717392	0.15288	0.319385	0	0	0.178034	0	0	0	0.131053	0.308697	0	0	0.331307	0	0	0	0.155435	0.0940858	0	0.0983126	0.519415	0.332158	0.190662	0.223883	0	0	0
MSTRG.13272.1~TR	0	0	0.704213	0	0.71843	0.473567	0	0	0.575885	0	0.155701	0	0.305831	0	0	1.08093	0	0	0	3.16629	0	0	0	0	0	0	3.73871	0	2.49218	1.40876	3.14527	2.16088	0	1.54755	0	0	0	0.376212	0	0	0	0	0.259708	0	0	0.447765	6.21393	3.45634	0
MSTRG.13273.5~TR	4.36174	3.66561	4.50696	5.51736	2.73003	3.43336	3.28707	2.94611	2.87942	3.26028	3.73683	3.41535	4.38358	1.56979	4.65477	4.91331	3.93187	5.58354	5.79919	2.67917	3.88447	2.0087	3.97489	4.3117	3.08089	2.33461	3.02658	4.0621	3.52343	2.81752	3.01422	2.57247	3.92107	2.16657	3.31307	7.02531	6.41471	3.76212	4.66305	8.27955	6.05042	6.29201	9.21962	6.311	2.66927	6.34334	9.15737	10.5558	11.3758
MSTRG.13279.4~TR	2.10204	1.30915	1.9718	1.68586	0.71843	1.77588	1.58686	2.15293	1.61248	1.84276	2.95832	1.41325	0.203887	1.15118	3.4135	1.08093	1.15643	1.39588	2.15399	1.46136	1.04582	0.573913	0.917282	0.798463	1.36929	1.0376	1.24624	0.601793	0.945311	0.845256	1.9658	1.44058	2.69574	0.154755	2.31915	4.25776	3.56373	1.12864	1.39891	1.9758	1.18378	1.27806	2.59708	1.66079	1.90662	2.01494	1.79877	3.73658	3.25024
MSTRG.13288.2~TRs	12.0867	12.1314	12.6758	7.96951	11.2075	11.7208	8.72774	9.06496	13.8212	10.2061	9.03067	8.47949	7.74772	10.5699	8.37858	9.63009	9.40565	18.2628	22.8654	18.2671	17.1813	23.9609	16.664	19.4825	23.9625	22.8273	25.993	28.7356	29.2187	14.3694	15.0711	24.9015	15.8068	21.511	21.535	16.1795	13.1858	16.3652	13.9891	11.9489	11.4432	13.9604	8.57035	10.9612	11.2491	13.0598	17.0066	14.2924	8.12559
MSTRG.13291.1~TR	3.15306	5.23658	0.563371	0	0	4.2621	0	0	2.76425	0.992258	0.934208	2.0021	0	2.93028	0.930954	0	3.93187	0.116324	2.15399	6.57614	0.59761	0.717392	0	9.42186	0	0.1297	0	0	0.0859374	0.845256	0.393159	0.617394	0	0.30951	0.165654	0.212888	0.178186	0.188106	0.932609	0	0.394592	0.589876	0.129854	0	0	0.373138	0.490574	1.21439	0
MSTRG.13300.1~TR	211.938	233.988	122.392	125.213	157.48	309.949	206.405	233.423	244.981	144.87	132.657	259.802	178.096	211.922	142.281	150.937	241.617	352.112	328.566	310.053	410.558	396.861	291.848	309.005	298.847	422.693	296.249	302.551	400.124	270.482	343.752	420.959	243.474	538.702	337.934	177.336	119.563	187.73	244.033	216.397	145.342	194.167	146.735	150.135	146.619	121.792	253.79	240.916	356.804
MSTRG.13303.4~TR	0.420408	0.698211	0.563371	1.07282	0.287372	0.947134	0.226695	0.113312	0.806239	0.425253	0.311403	0.353312	0.509718	0.209306	0.620636	0.393065	0.385478	0.116324	0.331382	0.243561	0	0.143478	0.305761	0.159693	0.171161	0	0.356068	0.300896	0.0859374	0.281752	0	0.308697	0.490134	0.30951	0	0.212888	0.356373	0.188106	0.31087	0.376343	0.263062	0.196625	0.129854	0.553596	0	0.522393	0.163525	0.186829	0
MSTRG.13303.6~TR	40.149	35.4342	32.5346	34.177	40.9505	43.5681	35.7044	40.5657	42.8458	33.1698	39.081	34.8601	34.0492	22.3957	33.5143	35.0811	35.1556	30.3605	37.6119	37.9955	44.3726	25.3957	32.1049	35.9308	28.2415	25.9401	32.2242	31.7446	35.75	28.4569	20.7064	30.3552	23.1588	51.5334	28.4924	31.2946	31.3608	29.9089	26.8902	40.3628	27.753	25.2663	28.0484	31.2228	38.7044	28.1346	21.2582	26.81	20.5848
MSTRG.13304.1~GN	1.41888	0.872763	0.563371	0.766299	1.0058	0.591959	1.47351	1.69968	0.691062	0.992258	0.778506	0.588854	0.917493	0.732569	1.39643	0.491331	1.38772	1.51221	2.15399	1.2178	0.896416	0.286957	0.917282	0.958155	0.684643	0.907903	0.712136	0.902689	0.601562	0	0.393159	0.823191	0.122533	1.3928	0.496961	0.851552	1.60368	0.376212	0.621739	0.658601	0.526123	0.196625	0.389561	0.442877	0.381325	0.522393	1.14467	0.84073	0.902844
MSTRG.1332.1~TR	14.6617	18.1535	15.9152	16.2455	21.1218	20.1266	17.4555	14.6172	12.7846	13.1829	17.7499	15.6635	18.3499	12.9769	13.1885	17.4914	17.4236	38.8521	41.5885	37.9955	48.1076	33.1435	39.2902	42.7976	49.2943	37.3537	40.7698	47.2407	41.2499	34.092	29.8801	40.1306	33.6967	43.7957	36.9408	32.7848	27.6189	25.7705	29.0663	32.8359	32.8827	34.2128	30.5156	31.1121	36.6072	31.1197	48.7303	46.3336	39.364
MSTRG.13336.1~TR	103.578	99.6696	129.575	117.397	95.4075	94.9501	80.93	97.335	84.3095	105.888	106.188	98.6919	89.5065	106.641	115.283	102.099	108.088	114.463	134.376	131.036	109.064	102.874	97.3848	128.712	133.848	87.2883	136.196	142.474	107.508	116.645	127.384	110.925	113.589	103.376	120.43	108.36	125.978	85.024	92.3283	99.4487	95.2283	84.0573	89.9887	83.7038	96.2845	109.404	127.713	103.223	94.2569
MSTRG.13341.1~TR	3.36327	3.05467	1.9718	2.2989	2.73003	4.85406	3.17372	3.17274	2.07319	2.97677	3.42543	2.70873	3.16025	1.46514	3.25834	2.65319	3.23801	1.16324	3.31382	2.67917	1.04582	0.86087	1.22304	1.27754	1.02696	1.6861	0.712136	1.95583	1.71875	0.845256	1.57264	2.26378	1.34787	3.55937	1.49088	1.91599	1.96005	1.88106	1.08804	1.59946	1.18378	1.67131	1.16868	2.21439	0.762649	2.31345	0.654098	0.84073	1.08341
MSTRG.13344.3~TR	1.78674	2.61829	1.54927	1.22608	1.86792	2.72301	2.04025	2.71949	1.72765	1.13401	1.71271	2.59096	2.14082	1.7791	2.17223	2.55492	2.15867	0.465295	1.65691	0.974243	1.34462	1.43478	1.22304	0.958155	0.855804	1.4267	1.78034	2.85852	1.46094	1.97226	1.57264	2.16088	1.96054	2.16657	0.662615	1.06444	1.96005	1.31674	0.466305	1.12903	1.31531	0.294938	1.16868	1.21791	0.762649	1.49255	0.817623	1.21439	0.541706
MSTRG.13348.1~TR	14.0837	10.6477	477.738	96.8603	16.8113	2.8414	14.2818	13.1442	12.8998	73.4271	99.4931	9.42166	406.449	29.3028	187.587	56.0118	16.4213	6.74678	40.263	1.46136	1.79283	16.9304	2.59897	2.2357	4.45018	1.0376	0.712136	1.65493	0.34375	6.76205	0.524212	0.514495	39.3332	0.30951	3.31307	36.191	49.8922	61.1345	55.8011	5.64515	32.0935	70.0969	375.147	5.42524	53.9574	40.5974	78.4918	194.676	185.805
MSTRG.13354.1~TR	45.299	82.9125	71.8297	24.2151	39.6573	124.193	33.2108	54.9563	30.2915	34.0203	26.1578	96.6897	34.457	8.68618	37.2381	18.9654	26.7521	5.11824	24.0252	0.974243	2.39044	5.59565	1.68168	2.55508	5.13482	3.24251	19.9398	5.86748	2.75	10.4248	3.93159	2.57247	1.34787	0.928531	4.14134	51.0931	34.0336	51.7292	76.0076	22.9569	26.4377	17.4013	226.465	18.933	35.8445	17.0151	1.79877	2.52219	3.06967
MSTRG.13356.2~TR	1.41888	0.698211	1.12674	1.68586	0.574744	0.355175	0	0	1.38212	0.283502	0.622805	0.588854	0.407775	0	2.01707	0.687864	1.07934	0	0.662765	0.974243	0.747013	0.286957	0.458641	0	1.02696	0	0.534102	0.150448	0.34375	0	0.131053	0.411596	0.122533	0.30951	0	0	3.56373	5.26697	0	0	2.49908	0	2.07766	0	7.24517	3.65675	17.4971	46.427	15.7095
MSTRG.13359.1~TR	422.143	398.067	657.453	505.604	520.718	415.792	309.438	400.898	305.449	520.794	541.529	415.848	426.94	270.841	702.56	476.591	339.837	624.775	557.054	673.932	290.289	396.718	541.502	515.168	725.893	276.91	697.181	596.527	493.796	464.891	702.051	458.003	741.818	305.796	524.625	590.552	747.67	442.802	445.01	476.262	454.176	380.863	699.782	637.743	373.126	823.44	710.841	723.308	563.555
MSTRG.13360.2~TR	0	0	0	0	0	0	0	0	0	0	0	0	0	0	0	0	0	0.465295	0.165691	0.243561	0.149403	0.573913	0	0.798463	0.513482	0.518801	0.356068	0.601793	0.34375	0.281752	1.44158	0.205798	0.612667	0	0.331307	0	0	0	0	0	0	0.0983126	0	0	0	0	0.163525	0.186829	1.08341
MSTRG.13377.1~GN	4.99235	4.45109	6.05623	4.75106	6.1785	8.28742	6.00741	4.7591	6.10438	3.54378	4.20393	4.59306	3.56803	7.32569	4.49961	3.73412	5.39669	14.5405	13.5867	16.5621	27.7889	23.2435	17.5812	25.3911	19.17	20.2333	18.6936	17.1511	21.5703	15.2146	18.3474	21.5059	11.5181	30.6415	15.2401	11.7088	11.2257	21.0679	17.5641	18.0645	12.89	12.0925	10.9077	14.9471	26.6927	14.03	21.7488	25.0351	32.6829
MSTRG.13379.1~GN	0	0.174553	0.140843	0.15326	0	0	0.113347	0	0.230354	0	0	0.353312	0.305831	0.209306	0	0.0982663	0	0.116324	0.165691	0	0.149403	0	0.15288	0.479078	0.513482	0.1297	0.178034	0.150448	0.257812	0	0.131053	0.205798	0.122533	0	0.165654	0	0	0.188106	0.155435	0.0940858	0	0.196625	0.129854	0.110719	0	0	0.163525	0.0934145	0
MSTRG.1338.2~TR	15.45	19.3753	15.9152	17.9314	15.6618	15.0357	14.3951	14.0507	16.3551	14.7421	17.7499	16.0168	19.3693	11.1978	15.2056	15.4278	15.7275	14.8894	17.729	15.8314	15.5379	16.5	18.4985	17.7259	21.5663	18.8066	21.7202	23.3195	20.9687	13.8058	17.6922	15.9493	20.5856	19.6539	20.2098	11.9217	13.364	13.1674	12.4348	14.3951	16.5729	15.0418	15.063	12.5113	16.7783	13.433	14.8807	15.9739	15.5289
MSTRG.13383.1~GN	0	0	0	0	0.143686	0	0	0	0.115177	0	0	0.117771	0	0.104653	0	0	0	0.348971	0.331382	0.487121	0.149403	0.286957	0.305761	0.63877	0.342322	0.389101	0.178034	0.300896	0.34375	0	0	0.411596	0	0.154755	0.165654	0.212888	0.178186	0.376212	0.31087	0.188172	0	0.786501	0	0.332158	0.190662	0.223883	0.327049	0.467072	0.722275
MSTRG.13384.1~TR	1.47143	0.349105	1.26758	0.766299	1.43686	2.01266	1.47351	2.15293	0.921416	1.84276	0.622805	0.588854	1.52916	1.67444	0.620636	0.982663	1.00224	2.90809	3.47951	8.52462	4.33268	2.15217	3.97489	4.95047	5.64831	6.61472	5.87512	7.52241	4.98437	3.66278	2.88317	6.58553	2.69574	4.64265	3.47873	1.06444	0.356373	0.940531	0.155435	1.50537	1.97296	0.786501	0.908976	1.21791	1.5253	0.522393	3.43402	4.01682	1.26398
MSTRG.13384.3~TR	0	0	0	0	0	0	0	0	0	0.141751	0	0.117771	0.101944	0	0	0	0	1.27956	0.165691	1.2178	1.04582	1.00435	0.15288	0.958155	1.19813	1.1673	2.49248	3.46031	2.14843	0.281752	1.44158	1.74928	0.612667	1.70231	0.331307	0	0	0	0	0	0	0	0.129854	0	0	0	0.490574	0.84073	0
MSTRG.13388.3~TR	1.73418	0	1.9718	1.83912	2.29898	1.18392	2.26695	1.58637	0.460708	1.98452	1.24561	2.23764	1.01944	0.837222	3.25834	2.26012	1.54191	1.62853	1.98829	2.92273	1.19522	0.573913	1.22304	1.27754	4.27902	0	0.712136	2.10627	1.71875	1.12701	1.31053	0.823191	2.2056	1.54755	0.662615	0.425776	1.06912	0	1.55435	0.752686	1.05225	0.786501	1.03883	1.77151	0.762649	2.1642	0	1.86829	1.08341
MSTRG.1339.2~TR	51.4475	39.0125	50.14	45.978	41.8126	44.3969	49.3061	46.5712	48.2592	47.7701	49.0459	38.7466	48.0155	45.9426	47.1683	46.5782	50.1892	22.7994	32.1441	19.7284	23.3068	16.2131	18.3456	21.7182	24.1337	20.1036	23.6785	20.461	21.4843	23.1037	20.5753	25.2102	23.2814	36.2127	21.535	25.7595	32.0735	31.2256	24.7141	29.2607	29.0683	28.5107	23.5035	27.3477	29.934	32.7615	23.8746	25.5956	26.5436
MSTRG.13394.1~TR	21.073	26.7066	9.99983	19.6173	20.8345	36.8198	13.2616	17.45	17.2765	14.4586	15.4144	26.4984	9.27687	6.59312	16.7572	18.7689	24.2851	1.16324	1.65691	2.19205	1.49403	0	1.68168	2.55508	1.71161	0.778202	1.95837	2.55762	2.14843	1.97226	1.83474	1.64638	0.490134	1.3928	1.15958	7.02531	7.8402	2.82159	5.90652	7.43278	6.31348	6.58694	2.85678	4.31805	0.953312	9.92546	0.817623	1.86829	0
MSTRG.13397.2~TR	4.9398	6.2839	5.49286	3.37172	5.89113	7.81385	7.02753	8.83834	3.10978	5.8118	5.29384	8.12618	4.58747	5.12799	6.36152	5.01158	6.63021	13.1446	12.4268	11.4474	10.4582	8.03479	13.9121	10.8591	14.7198	10.6354	10.1479	12.1863	9.45311	14.3694	13.6295	12.245	11.1505	11.4519	17.725	22.3533	21.7387	37.8093	38.0815	35.8467	19.335	20.9406	15.5825	27.5691	49.0002	23.9554	201.135	174.218	150.233
MSTRG.13399.1~TR	34.4735	32.9032	24.0841	25.4411	32.473	33.2681	44.4321	36.3732	17.1614	34.8708	30.8288	38.3932	39.2483	28.0469	28.5492	43.4337	26.2896	45.8315	35.7893	38.239	34.0638	36.3	30.1174	45.3527	50.6636	47.4703	42.5501	33.8508	47.7812	30.4292	42.9854	47.4364	30.3883	35.2842	48.5365	25.5466	26.5498	21.6322	24.7141	24.7446	25.2539	22.1203	29.2171	21.1474	23.2608	26.9405	22.8934	28.0243	33.7664
MSTRG.13412.1~TR	19.4439	7.85487	19.718	20.2303	2.73003	3.78853	16.8887	19.8296	16.1248	8.22156	12.4561	5.53522	18.044	23.5469	20.9465	18.081	20.8158	0.465295	1.32553	0.487121	0.298805	0.86087	0	0.319385	0.342322	0	0.356068	0.601793	0.171875	1.12701	0	0.411596	0	0.928531	0	1.27733	0.712746	0	0.31087	0.188172	0.263062	0.589876	0.779123	0	0.381325	0.447765	0	0	0
MSTRG.13417.2~TR	2.6801	2.61829	1.9718	3.0652	2.29898	4.49888	3.85381	1.35974	3.22496	2.69327	0.622805	1.76656	1.6311	1.04653	2.48254	2.16186	4.54864	0.697942	1.98829	0	3.13745	0	1.5288	2.87447	1.19813	2.46431	2.13641	0.902689	2.0625	0	1.04842	1.64638	0.3676	3.71412	0.496961	0.212888	1.2473	0.564318	0.777174	1.50537	1.57837	1.76963	2.46722	1.32863	2.28795	1.71643	1.14467	0.467072	2.52796
MSTRG.13417.4~TR	0	0.174553	0	0	0	0.591959	0.226695	0	0.230354	0.283502	0.778506	0.235541	0.203887	0.209306	0.775795	0.196533	0.154191	0.232647	0	2.43561	0	0.430435	0	0	0	0	0	0	0	1.40876	0	0.205798	0.245067	0	0.165654	0	0.356373	0.188106	0	0.188172	0	0.39325	0	0	0.953312	0	0	0	0.361137
MSTRG.13421.1~GN	0.105102	0.261829	17.7462	2.60542	0.287372	0.118392	0.113347	0	0.691062	3.96903	4.82674	0.235541	17.9421	1.88375	4.65477	1.86706	0.308382	4.07133	13.0896	0.243561	0.149403	11.1913	0.15288	0.159693	0.342322	1.297	0.178034	0.300896	0.257812	0.563504	1.31053	0	10.5379	0	1.15958	3.40621	1.06912	2.82159	2.48696	0.0940858	1.44684	12.9773	20.387	0.110719	2.28795	1.11941	19.4594	43.9982	52.7261
MSTRG.13422.2~TR	0.105102	0	0.281685	0	0	0	0.113347	0	0.115177	0.283502	0.311403	0	0.101944	0.209306	0	0	0	1.27956	3.47951	0.730682	0	3.01304	0.764402	0.63877	0.171161	0.259401	0	0.300896	0.515624	0.281752	0.131053	0.102899	1.34787	0.30951	0.331307	0	0	0	0.155435	0.0940858	0	1.08144	0.129854	0.110719	0.190662	0	0.981147	1.02756	2.52796
MSTRG.1343.5~TR	1.20867	0.785487	1.9718	1.5326	0.71843	0.473567	1.70021	2.15293	0.806239	1.13401	1.55701	0.471083	1.83499	1.15118	1.55159	1.57226	1.07934	0.814266	0.331382	0.487121	0.896416	0.86087	1.37592	0	0.684643	0.648502	0.712136	0.752241	0.34375	0	1.31053	0.617394	1.1028	0.30951	0.331307	0.851552	0	0.376212	0.155435	1.69354	2.10449	0.491563	1.55825	1.21791	0	0.895531	1.14467	1.49463	0
MSTRG.13431.2~TR	0	0	0	0	0	0	0	0	0	0	0	0	0	0	0	0	0.154191	0	0.165691	0	0	0	0	0	0	0	0	0	0	0	0	0.102899	0	0	0	0	0.178186	0.188106	0.155435	0	0	0.0983126	0.129854	0.221439	0.381325	0.0746276	0.327049	0.186829	0.180569
MSTRG.13448.1~TR	0.157653	0.261829	0	0	0	0.355175	0.453389	0.339936	0	0.425253	0	0	1.01944	0	0	0	0	1.04691	0	0.730682	0.59761	0	0	0	0	0.389101	0.534102	0.451345	0	0	0.393159	0.92609	0.3676	0.464265	0.496961	0	0	0	3.41957	0	0	0	0	0	0	0	0	0.280243	0
MSTRG.13457.6~TRs	12.5597	14.1388	14.5068	12.1075	14.5123	15.3909	12.8082	12.4643	15.5489	12.6158	12.4561	15.3102	13.0488	13.6049	15.9814	15.2313	16.0359	17.4486	22.0369	22.164	25.249	22.2391	20.3331	22.357	20.197	24.7728	20.4739	22.4168	21.7422	22.8219	18.2164	21.7117	20.8307	30.1772	18.5532	8.30264	12.473	15.2366	10.725	14.4892	12.4954	13.1739	16.6213	15.8329	17.9223	16.1196	22.2393	21.2985	20.4043
MSTRG.13461.1~GN	2.3648	1.92008	15.4927	5.51736	2.58635	1.30231	2.38029	2.03962	2.30354	4.81954	4.51534	0.824395	11.7235	2.51167	8.22342	4.42198	2.54415	27.8014	32.3098	14.1265	7.91834	28.9826	14.6765	17.2468	21.3951	19.4551	22.0762	12.9385	12.4609	20.2861	20.4443	12.1421	42.029	4.95216	22.8602	4.25776	4.09829	6.95993	8.23805	2.25806	4.20899	7.96332	33.2426	1.21791	4.76656	3.43287	30.0885	35.8712	38.4611
MSTRG.1347.1~GN	4.25663	3.40378	2.67601	4.44454	5.31638	4.2621	6.57414	4.64579	7.25615	4.39428	4.67104	4.8286	5.19913	10.6746	4.18929	4.71678	4.08606	3.95501	3.97659	1.94849	7.47013	4.44783	7.94978	3.67293	4.45018	5.70682	2.49248	2.10627	5.24218	3.94453	4.32475	4.01306	3.79854	7.27349	3.31307	2.76755	2.6728	4.70265	6.83913	4.89246	3.02521	4.03082	2.07766	4.31805	6.29186	2.68659	4.08811	7.7534	7.94502
MSTRG.1348.1~TR	78.6164	60.6571	60.7032	60.5377	62.216	53.6314	77.5295	69.5736	82.8122	65.7725	60.8792	68.7781	85.6327	107.583	61.2878	67.8037	76.4017	70.7248	64.4539	52.8527	81.1256	79.0566	66.1972	71.5422	59.9063	77.3014	53.4102	50.4001	61.6171	65.0847	69.4581	73.6756	61.7569	67.7827	62.7828	80.6846	66.8199	96.1222	87.199	80.9138	84.7058	90.251	82.9765	77.7249	101.814	62.0901	66.2274	83.5125	82.1588
MSTRG.13486.1~TR	0.052551	0	0.422528	0	0	0	0.226695	0.226624	0.115177	0.141751	0	0	0.101944	0	0	0	0	0.116324	0.165691	0	0	0	0	0	0.171161	0	0	0.451345	0.34375	0.281752	0.131053	0.205798	0.122533	0.30951	0	0	0	0	0	0	0	0.0983126	0	0	0	0	0	0.0934145	0.180569
MSTRG.13486.2~TR	0	0.0872763	0	0	0	0.236783	0.113347	0	0	0	0	0	0	0	0	0.0982663	0	0.348971	0.165691	0	0	0	0.611521	0	0	0	0	0	0.171875	0	0.262106	0.205798	0.122533	0.30951	0	0	0	0	0	0	0	0	0	0	0	0.0746276	0.163525	0.373658	0.722275
MSTRG.13494.7~TR	0.210204	0	0	1.83912	0	0	0	0	0	0	1.08991	0.824395	0	1.7791	0.620636	0	0.385478	0.581619	0.828456	1.2178	0	0.286957	0	0	0.513482	0.648502	0.534102	0	0.773436	0.563504	1.31053	1.23479	0.857734	2.32133	0.331307	0	0	0	0	0	0.526123	1.08144	1.16868	0.775035	0.762649	0.223883	0	2.05512	0.722275
MSTRG.13494.8~TR	1.68163	1.65825	1.26758	0	0	1.30231	2.49364	1.01981	2.41872	1.41751	1.55701	0	2.54859	0	0.930954	0	1.15643	0	1.49122	0	1.94223	1.14783	1.98744	0	3.76554	1.0376	3.20461	3.76121	2.57812	0	1.9658	0	1.59294	0	3.31307	0	3.9201	2.06917	0	0.940858	3.4198	0	0	0	2.47861	1.26867	2.61639	0	3.79194
MSTRG.13495.1~TR	126.175	134.406	115.491	131.037	142.105	141.123	132.05	134.388	114.371	131.97	150.096	126.368	158.828	107.688	103.026	145.041	125.049	132.493	178.781	135.907	173.456	128.844	185.444	172.149	146.171	167.184	148.836	180.237	135.953	182.575	146.517	155.274	198.382	220.062	189.674	117.94	148.607	125.467	115.644	145.739	165.86	152.778	154.526	124.67	155.58	148.882	101.876	130.126	167.207
MSTRG.1350.13~TR	2.4699	1.8328	3.80275	2.2989	2.87372	2.36783	2.04025	2.15293	2.53389	2.40977	3.42543	2.23764	4.48552	1.56979	1.70675	3.14452	2.85253	3.25706	2.15399	3.40985	2.98805	1.43478	1.37592	3.35354	2.56741	3.11281	4.27282	4.51345	4.21093	3.09927	3.14527	3.80726	3.06334	2.78559	3.14742	1.49022	2.13824	1.69296	1.55435	1.50537	2.10449	1.47469	2.46722	1.32863	2.47861	2.83585	3.76106	5.1378	4.51422
MSTRG.13505.1~TR	24.226	25.0483	34.0839	28.1998	33.6225	28.7692	24.8231	22.4358	23.3809	27.0745	35.4999	17.6656	24.0587	17.5817	35.6866	26.6302	37.4684	10.5855	13.2553	8.52462	14.4921	5.73913	13.9121	17.7259	13.3505	11.4136	17.8034	15.6466	10.3125	10.1431	10.7463	10.3928	12.1308	15.3208	13.9149	16.1795	13.7204	11.4745	11.3467	19.2876	18.5458	15.5334	14.9332	14.2828	14.4903	13.0598	14.2266	15.787	17.3346
MSTRG.13508.2~TR	2.3648	1.22187	3.38022	0	3.16109	1.06553	0.340042	2.26624	4.03119	2.40977	2.17982	0	1.01944	0.732569	5.12025	3.14452	2.85253	4.07133	2.15399	0	2.98805	0	0	4.47139	4.10786	0	7.65546	4.51345	3.95312	3.66278	6.6837	1.02899	0.735201	0.773775	5.96353	1.27733	6.41471	2.82159	1.55435	3.01075	1.18378	5.11226	2.98664	0.553596	3.62258	4.17914	4.90574	1.86829	6.68104
MSTRG.13514.1~GN	0.157653	0	0	0	0.143686	0.118392	0	0	0	0	0	0.117771	0	0	0.310318	0.0982663	0.231287	1.51221	0.331382	0.243561	0	1.2913	0.458641	0.958155	1.36929	0.518801	0.712136	0.752241	0.515624	0.563504	0.917371	0.617394	1.1028	0.154755	1.49088	0	0	0	0	0	0	0.196625	0	0.110719	0	0	1.63525	1.49463	2.16682
MSTRG.13517.1~TR	0.788266	2.09463	0.985898	1.07282	1.43686	0.947134	1.24682	0.906496	0.691062	1.84276	1.40131	1.29548	1.22332	0.627917	1.24127	2.75146	1.46481	4.30398	2.15399	2.43561	1.04582	2.43913	3.05761	5.42955	5.47714	2.20491	3.91675	5.71703	4.46874	1.69051	3.66948	4.93915	5.39147	1.70231	4.47265	1.7031	2.6728	1.69296	2.02065	1.59946	3.15674	1.573	3.63591	2.3251	1.5253	3.88063	2.94344	2.80243	3.43081
MSTRG.13520.4~TR	46.4551	51.4058	68.5904	62.0703	39.37	37.767	30.7171	51.3303	43.9976	62.7957	72.7125	54.2923	45.263	24.5934	54.4608	56.4048	36.0807	32.2217	29.9901	33.3678	10.9064	18.3652	21.2504	19.6422	28.4127	19.5848	37.3871	30.6914	28.4453	18.0321	39.8401	25.5189	41.4163	14.7017	31.6399	32.359	35.8155	0	25.3359	15.6182	26.7007	27.3309	30.3858	20.9259	6.86384	35.5227	30.4156	18.1224	31.9607
MSTRG.13528.1~TR	902.354	957.683	1231.25	1093.66	1095.17	934.466	835.256	878.621	794.26	1064.41	1063.75	946.17	992.625	858.257	1257.72	1017.25	755.459	1368.55	1356.85	1440.42	1096.02	1232.62	1327.77	1323.53	1486.53	1076.38	1491.39	1415.12	1332.12	1215.76	1504.88	1151.85	1442.71	1086.23	1324.24	1481.28	1604.39	1292.48	1240.68	1174.85	1328.99	1180.93	1555.91	1456.07	1165.9	1632.1	1546.12	1525.08	1240.69
MSTRG.13538.4~TRs	0	0.436382	0	0	0.574744	0	0.566736	0	0	0	0	0	0.407775	0	0	0	0	0	0	0	0	0.573913	0	0	0	0	0	0	0	0	0.524212	0	0	0	0	0	0	0	1.39891	0	0	0	0	0	0	0.373138	0	0	0
MSTRG.1354.11~TR	17.0265	26.8811	18.5912	23.7553	20.116	26.5197	12.2415	17.45	14.5123	23.5307	20.3969	18.2545	19.981	3.9768	28.0838	17.7862	17.732	12.214	29.9901	20.2155	15.5379	8.75218	14.6765	26.988	18.9988	13.8779	22.6103	20.1601	19.7656	22.5402	16.5127	13.7885	15.1941	33.7366	12.5897	20.2244	18.8878	17.8701	5.75109	11.6666	14.863	9.63463	11.2973	5.7574	11.4397	19.1793	16.1889	10.6492	11.0147
MSTRG.13542.10~TR	10.3526	6.89483	5.07033	3.21846	7.75904	6.98511	16.7754	9.4049	11.4025	7.22931	5.76095	10.2461	13.2527	18.0003	6.67183	11.9885	4.77992	11.6324	7.29041	8.28106	8.51595	13.2	6.11521	5.74893	8.21572	10.7651	6.23119	6.31882	9.28124	6.19854	7.60107	8.64351	3.92107	10.2138	7.62007	6.38664	4.63285	9.59341	7.46087	4.98655	5.52429	5.99707	5.97327	4.42877	7.24517	4.02989	4.74221	5.41804	6.50047
MSTRG.13542.12~TR	0	1.13459	0	0	0	0	1.02013	1.47306	1.03659	0	0	0.353312	0.305831	0.313958	0	0.294799	0.69386	0.348971	0	0	0.448208	0.430435	0	0	0	0	0	0	0.257812	0	0	0.617394	0	0	1.49088	0	0	0	0	1.88172	0	0	0	0	0	0.223883	0	0	0
MSTRG.13542.3~TR	77.0924	89.0219	91.4069	99.4657	72.1304	88.6754	67.4416	78.7518	69.4517	81.7904	100.894	70.6624	89.4046	47.0937	76.4934	94.8269	81.7983	59.9067	80.8573	71.1197	74.4025	47.4913	56.5657	77.4509	77.5358	54.2147	84.3881	78.9853	73.9921	67.6205	55.0423	65.6495	71.437	78.7703	71.2311	41.3003	54.3468	32.1661	37.7707	48.7364	42.7475	37.2605	45.4488	41.409	39.8484	51.3438	51.5102	44.7455	49.837
MSTRG.13545.1~TR	0.420408	0.610934	0.985898	1.07282	1.0058	2.36783	0.906778	0.793184	2.30354	0	2.95832	0	2.03887	3.45354	0	0.687864	0.539669	6.8631	0	4.87121	9.56177	0	5.04505	5.26985	3.42322	2.59401	5.87512	6.92062	7.21874	1.97226	2.62106	0	2.45067	1.08329	3.31307	4.47065	3.9201	4.13833	0	0.658601	0	1.96625	4.28517	0.775035	1.33464	2.61196	9.81147	5.51145	1.26398
MSTRG.13546.6~TRs	258.551	265.233	232.672	263.914	273.003	252.648	331.654	264.47	297.963	245.229	256.751	277.468	301.651	342.633	238.79	287.232	296.972	413.647	415.388	425.501	725.947	472.044	539.209	517.723	444.847	606.219	395.414	437.654	465.523	502.927	370.094	479.921	320.548	660.185	373.384	363.613	295.789	450.326	396.514	378.695	384.07	419.598	377.615	380.985	530.041	321.719	392.295	399.067	378.472
MSTRG.13548.1~GN	1537.59	1074.98	1073.08	1123.24	1399.93	1243.94	1680.37	1520.08	1869.21	1329.77	1094.74	1405.12	1500.2	2445.11	1173.62	1319.91	1490.64	1364.01	1353.7	1223.16	2317.08	1830.35	1813.01	1356.59	1065.13	1942.78	1040.96	1163.87	1299.8	1695.58	1304.76	1618.81	1071.19	2251.38	1236.61	1270.94	1083.37	1881.81	1427.82	1400.56	1253.23	1478.03	1297.11	1295.75	1853.81	998.666	915.737	1204.3	1467.3
MSTRG.13560.2~TRs	0	0	0	0	0	0	0.340042	0.56656	0	0	0	0.706624	0.713606	0	0	0	0	0	0	0	0	0	0	1.11785	0.513482	0	0	0	0.945311	0	0.655265	0	0.3676	0	0	0	0	0	0.466305	0	0	0	0	0	0.571987	0	0.490574	0.280243	0
MSTRG.13561.2~TR	2.99541	3.40378	3.38022	3.37172	2.73003	3.31497	2.04025	4.07923	2.18836	1.55926	4.67104	2.8265	2.54859	1.56979	3.10318	3.53759	4.16316	12.9119	11.267	13.883	5.9761	4.59131	8.5613	15.0111	13.864	7.78202	16.9132	15.6466	11.3437	14.3694	20.0511	11.5247	22.7912	9.44006	17.0623	5.53509	5.70196	3.38591	3.88587	2.82257	4.99817	3.24432	4.15532	3.65374	4.00391	6.11946	10.1385	8.68755	15.7095
MSTRG.13568.14~TRs	1.89184	0.261829	268.728	53.7942	5.02901	0	1.36017	1.47306	5.06779	50.0381	47.1775	0	193.999	16.6398	108.611	21.6186	2.62125	0.232647	4.47366	0	0.896416	0	0	0	0	0	0	0	0.34375	4.22628	0	0	0	0	0	16.6053	23.6988	39.3142	18.3413	0.940858	19.7296	18.0895	192.443	1.43935	15.4436	31.2689	0.654098	2.52219	2.16682
MSTRG.13568.17~TR	0.210204	0.174553	0.845056	0.15326	0	0.118392	0	0	0.115177	0.708755	0.155701	0.235541	0.713606	0.104653	0.155159	0	0	3.60604	8.78163	0.730682	0.149403	4.87826	0	0.479078	1.88277	0.648502	1.0682	0.300896	0.34375	1.97226	2.2279	0.205798	17.6448	0.154755	4.307	2.76755	0.356373	1.69296	2.64239	0.0940858	0	9.63463	0.649269	0.221439	0	0	17.9877	42.1299	39.1834
MSTRG.13568.6~TR	0.105102	0	72.3931	3.98476	1.14949	0	0	0.339936	0.230354	2.55152	7.78506	0	40.7775	0.418611	22.8084	1.67053	0	0	0.828456	0	0	0	0.458641	0	0.684643	0	0	0	0	0.845256	0	0	0.3676	0	0	0.638664	1.78186	3.57402	7.77174	0	1.57837	9.14307	52.0714	0	2.28795	2.83585	0	3.73658	4.51422
MSTRG.13568.8~TR	3.25816	1.04732	423.655	88.5842	9.48328	0.118392	6.68749	3.28605	8.5231	82.7826	106.5	1.76656	362.919	34.954	148.332	50.2141	5.01121	0	6.13057	0	1.64343	0.143478	0.764402	0.159693	0.513482	0.259401	0.356068	0.150448	0.0859374	3.94453	0.393159	0.102899	0.857734	0	0	23.6306	71.8091	83.331	32.4859	0.376343	62.2141	36.7689	429.686	1.10719	36.6072	57.2393	1.14467	1.9617	3.97251
MSTRG.13568.9~TR	0.105102	0	63.9426	13.3336	1.14949	0	1.24682	0.226624	0.921416	11.9071	12.7675	0.353312	42.3066	3.34889	16.7572	5.20811	0.925146	0	0.828456	0	0	0	0.15288	0	0	0	0	0	0	0.845256	0.131053	0	0	0	0	3.40621	5.88015	6.2075	6.06196	0.564515	6.97113	4.52238	44.9294	0.110719	4.95722	6.86574	0	0.373658	1.62512
MSTRG.13573.4~TR	7.09439	6.54573	24.7883	11.9543	4.88532	5.44602	8.95443	7.5919	6.44991	11.0566	12.1447	6.35962	18.146	3.7675	18.1536	14.9365	9.17437	1.27956	2.15399	0.974243	0.896416	0.286957	0.917282	1.11785	0	0.518801	3.20461	1.20359	0.515624	0	2.35895	0.205798	1.59294	0.61902	1.49088	6.17376	13.5422	3.38591	2.48696	3.293	12.7585	4.81732	23.6334	3.87517	12.0117	21.5674	0.490574	0.653901	3.06967
MSTRG.13574.1~TR	18.3929	17.7171	6.19708	6.43692	22.415	34.8072	11.2214	17.9033	15.6641	15.8761	9.80918	19.5499	6.21856	13.7095	17.3778	13.1677	20.1219	12.563	25.8478	15.3443	16.4343	9.61305	15.7467	20.281	16.7738	10.8948	12.2843	12.0359	12.8047	20.0044	13.6295	14.7145	15.0716	22.749	17.228	50.2416	26.1934	31.6018	53.3142	46.5725	24.9908	28.7073	19.8676	34.1015	23.2608	18.0599	73.586	120.411	171.179
MSTRG.13589.1~TR	8.61837	5.58569	11.1266	7.66299	7.32799	10.3001	19.8358	8.38509	10.0204	12.0488	11.989	9.06834	9.07299	18.4189	14.7401	10.9076	6.09055	11.2834	3.97659	7.30682	10.01	14.4913	6.72673	7.34586	11.1255	7.39292	14.4208	7.97375	7.99218	5.63504	9.82898	11.7305	7.10694	7.11873	6.95746	5.96087	6.05834	8.84099	16.1652	8.93815	3.02521	5.21057	6.49269	4.87165	8.96113	7.76127	10.6291	7.56657	5.05592
MSTRG.13589.4~TRs	31.4255	37.267	39.1543	33.7172	30.1741	33.6232	23.0095	28.4413	20.0408	31.0435	38.4582	32.5047	33.1317	8.26757	31.6524	38.9134	33.5366	36.5256	41.5885	46.7637	18.6753	15.4957	25.531	37.5277	37.6554	14.9155	51.6299	46.1876	35.75	30.4292	36.9569	33.4421	46.0726	19.4991	36.4438	38.7456	39.5574	16.3652	19.7402	32.0833	35.3818	26.741	39.4755	31.7764	23.0701	39.478	49.7115	35.6843	39.7251
MSTRG.13597.3~TR	17.9725	23.8264	12.8167	18.851	21.984	36.583	12.8082	18.5832	12.2088	16.1596	16.8157	19.6677	7.54383	6.80243	17.6881	16.8035	22.5119	0.465295	0	0.487121	0.448208	1.00435	0.15288	0.159693	0.855804	0.259401	1.60231	2.10627	1.375	0.845256	0.917371	0.720292	0.245067	1.70231	0.662615	13.6248	9.44388	5.07887	12.5902	20.3225	10.3909	8.25826	4.67474	16.3864	5.33854	11.5673	0.981147	0.560487	0.722275
MSTRG.13599.1~GN	0	0.174553	0	0.15326	0	0.473567	0	0	0.115177	0	0	0.117771	0	0	0	0	0.0770955	0.348971	0.165691	0.243561	0.298805	0.143478	0.305761	0.798463	0.513482	0.1297	0.712136	0.451345	0.34375	0.281752	0	0.411596	0.122533	0.30951	0.496961	0	0	0.376212	0.155435	0.282257	0.131531	0.294938	0.129854	0	0.381325	0.0746276	0	0.186829	0
MSTRG.13604.9~TR	20.5475	24.1755	14.7885	23.7553	14.656	25.099	15.7553	19.263	13.3605	27.925	25.3793	16.0168	18.9615	10.7792	26.0667	20.1446	20.7387	22.5668	19.7173	14.8572	13.745	7.74783	13.6063	15.1708	21.7374	10.2463	23.3225	19.4078	15.3828	9.86132	15.4643	15.4348	23.649	19.8087	19.0502	11.0702	15.8586	7.52424	11.813	13.6424	11.5747	9.04476	11.9465	13.6185	10.4864	11.3434	19.1324	18.4026	15.5289
MSTRG.13605.6~TRs	31.2679	35.0851	32.8163	31.8781	27.013	31.6106	36.1578	35.9199	19.8104	33.7368	40.4823	31.5625	32.8259	22.7096	36.7727	34.0984	37.0059	19.8914	19.0545	14.1265	15.5379	24.3913	17.1226	15.3305	22.0797	9.07903	21.8982	13.5403	23.0312	19.1591	17.8232	14.9203	23.7715	14.547	20.3754	18.5213	32.2517	12.7912	24.2478	22.6747	22.6233	32.0499	20.6467	22.2546	20.2102	25.0749	21.7488	19.0566	12.4592
MSTRG.13618.3~TR	6.30613	0	2.25348	4.5978	7.75904	0	9.40782	0	8.63827	3.40203	4.20393	0	0.815549	0	15.2056	6.58384	1.7732	0	0	9.98599	2.24104	0	0	8.30401	0	1.0376	4.45085	0	6.78905	6.19854	8.6495	0	6.73934	0	3.81004	6.81242	0	0	0	7.99729	0	2.85107	0	0	0	2.23883	0	0	0
MSTRG.13627.1~GN	9.61684	8.72763	34.3656	18.3912	10.2017	4.49888	8.50105	12.9176	9.90522	19.5617	22.421	7.18401	29.9714	8.16292	21.1016	16.0174	17.5778	4.53663	9.77578	1.46136	0.896416	3.87391	0.611521	1.59693	3.76554	2.98311	1.0682	0.752241	0.429687	3.09927	2.49001	0.308697	9.80268	0	5.13527	10.2186	16.3931	11.2864	9.01522	8.09138	19.2035	13.7638	31.1649	9.07898	14.109	24.7763	7.68565	9.43486	7.76446
MSTRG.13628.1~TR	49.0301	49.2239	53.9427	57.6257	48.4222	50.5533	35.7044	49.744	33.171	45.6439	38.7696	29.796	43.9377	26.4771	47.789	45.4973	52.7333	43.3887	42.0856	50.4171	35.5578	29.4131	39.9018	50.1435	47.2404	28.2747	55.3686	45.1345	39.1015	36.0643	36.0396	47.1277	36.3924	58.8069	43.7326	30.0172	32.4299	22.5727	17.7196	21.8279	28.6737	23.3001	31.4246	28.4548	25.9301	35.2988	25.3463	29.7058	23.8351
MSTRG.13634.5~TR	12.0867	7.94215	10.1407	10.5749	10.4891	7.57707	15.0752	9.74483	9.21416	9.78083	11.2105	7.77287	9.07299	12.349	12.1024	13.1677	6.63021	12.0977	12.9239	15.5879	10.9064	10.7609	12.0775	7.98463	12.8371	9.72753	12.9965	12.3368	13.8359	16.6234	14.6779	12.7595	11.2731	8.82104	14.2462	12.7733	6.94927	11.2864	10.8804	13.0779	6.31348	10.2245	9.21962	12.2898	7.43583	11.1941	17.9877	17.3751	16.7929
MSTRG.13644.1~TR	34.3684	38.3143	41.126	41.3802	33.3351	32.6761	35.251	36.1465	28.3335	31.1852	34.41	34.0357	34.355	17.791	39.7207	40.3874	36.1578	29.6625	34.6295	35.0727	26.4443	23.1	22.7792	31.6191	35.4303	21.2709	48.0692	46.9398	36.0937	30.9927	29.749	33.1335	36.1474	33.2723	37.2721	29.3786	35.1027	24.2657	25.3359	27.6612	34.8557	26.2495	37.268	31.555	27.8367	37.463	37.2836	33.1621	33.5858
MSTRG.13645.2~TR	2.31225	4.18926	2.53517	4.44454	5.02901	5.20923	6.12075	4.98573	1.38212	2.55152	4.51534	3.41535	3.16025	1.88375	3.56866	2.26012	5.78216	9.77119	10.4385	14.3701	13.1474	8.17826	10.7016	16.4483	12.1524	13.0997	16.5572	12.6376	9.53905	15.7781	11.2706	8.64351	10.4153	13.7732	7.28876	4.47065	7.8402	2.25727	3.26413	6.49192	5.78735	4.12913	8.18079	3.87517	5.14788	4.70154	6.54098	8.96779	8.30616
MSTRG.13649.1~GN	41.1475	39.3616	56.0554	51.6486	46.2669	47.1199	37.7446	37.5063	33.0558	46.0691	46.2433	37.6866	48.6271	32.233	47.4786	47.4626	43.559	41.9929	49.376	45.3023	55.7272	32.1391	44.4882	62.2801	46.7269	31.3875	45.9328	47.2407	36.9531	52.4059	30.5354	42.806	37.4952	54.1643	45.3891	35.1265	41.3392	30.097	30.4652	40.4569	37.4863	30.8702	41.0338	35.7623	36.4165	37.6869	45.1328	39.2341	28.891
MSTRG.13654.17~TRs	2.83776	2.18191	1.40843	3.0652	1.72423	2.13105	3.51377	0.453248	1.38212	2.55152	0.622805	2.11987	1.52916	2.40701	0.620636	0.687864	2.54415	0.814266	1.15984	0.974243	3.73506	1.00435	3.05761	1.91631	1.19813	2.59401	2.67051	3.91165	3.09375	0.563504	2.35895	2.05798	1.838	5.10692	0.662615	0.851552	2.13824	3.76212	3.575	4.13977	3.02521	2.26119	1.55825	1.66079	2.85993	1.49255	3.27049	2.89585	2.70853
MSTRG.13658.2~TR	114.824	89.7201	90.9843	85.3658	127.162	75.7707	158.686	110.932	153.992	94.548	84.8572	145.329	134.158	197.794	100.543	117.428	71.3134	387.591	238.927	311.271	429.084	464.296	440.448	318.267	340.781	527.621	320.817	343.022	503.679	312.181	377.826	460.267	249.601	361.044	311.76	339.131	208.122	347.244	297.347	220.631	279.898	329.052	308.013	289.088	323.554	229.181	269.161	232.135	194.834
MSTRG.13659.1~GN	14.2939	13.266	17.6053	18.2379	15.2307	11.2472	11.3347	13.3708	10.8266	14.7421	17.1271	11.7771	16.6168	7.32569	16.9123	17.4914	13.8772	13.4936	14.5808	16.075	6.72312	8.32174	11.0074	9.10247	11.1255	6.74442	14.2427	14.1421	10.7422	10.7066	12.0569	11.7305	16.7871	6.96398	13.2523	7.2382	9.80025	5.45508	6.83913	7.05643	7.36572	6.39032	9.08976	6.311	4.95722	10.3732	11.4467	13.9188	12.8204
MSTRG.13661.1~TR	37.1536	27.4048	35.3515	31.1118	23.2771	41.7923	22.7828	34.1069	24.763	29.3425	28.8047	30.8559	27.117	12.7676	29.4802	27.2198	31.7634	13.9588	21.5399	12.9087	9.71117	9.32609	8.86706	17.4065	15.4045	9.20873	18.1595	14.7439	12.6328	12.9606	17.9543	15.0232	17.5223	10.5233	21.3693	15.1151	12.8294	7.90046	9.7924	15.4301	12.89	9.53632	10.9077	14.7257	6.67318	15.224	16.3525	19.8039	22.7517
MSTRG.13675.3~TR	23.3327	19.7245	22.5348	18.851	24.8577	26.1646	19.269	22.889	19.0042	18.8529	23.978	20.1388	23.3451	15.07	25.2909	23.2891	22.6661	23.8464	36.7834	29.7144	24.2032	22.2391	27.0598	29.7028	30.4666	25.0322	34.0045	26.3284	36.4375	21.6949	28.0453	27.6798	28.0602	47.2003	29.9833	17.8826	22.0951	20.5036	17.4087	23.8037	18.0197	17.8929	20.387	24.0261	18.3036	23.5823	25.0193	36.9921	30.3355
MSTRG.13686.2~TR	0.105102	0	0	0	0.287372	0	0.453389	0.226624	0	0.283502	0	0	0	0	0	0.196533	0.154191	0.232647	0.331382	0.487121	0	0	0.458641	0	0.342322	0.389101	0	0	0.257812	0.563504	0	0.205798	0.245067	0.464265	0	0	0	0	0	0.188172	0.394592	0	0.259708	0	0	0.29851	0	0.560487	0.361137
MSTRG.13687.9~TR	6.67398	6.54573	4.50696	3.67824	4.59795	5.09084	9.18113	4.87242	5.75885	3.68553	5.76095	6.8307	6.83023	5.96521	7.29247	5.20811	6.16764	6.63045	5.79919	6.08902	8.06774	3.87391	5.35081	5.74893	5.47714	6.87412	5.34102	4.0621	7.04687	6.4803	7.33897	8.02612	3.18587	10.2138	4.96961	1.7031	3.20735	9.96962	3.1087	4.23386	2.63062	3.9325	3.89561	3.65374	4.95722	2.61196	0	4.85755	6.68104
MSTRG.13689.2~TRs	34.1056	25.8338	40.7035	37.8552	28.8809	27.9404	31.5105	29.8011	28.5639	30.76	32.0745	21.3165	38.025	20.7212	34.6004	38.8152	28.5253	39.5501	38.606	44.8152	41.8327	36.7305	54.5783	37.6874	36.1149	41.7635	44.5085	47.993	46.7499	31.5562	37.3501	44.3494	42.1515	51.6882	34.6216	26.1852	35.6373	29.9089	24.8696	31.2365	31.4359	27.2326	43.8906	41.6304	34.7005	37.9108	43.007	45.0258	32.6829
MSTRG.13692.1~GN	9.24898	10.8223	13.5209	11.9543	9.62696	11.1288	5.78071	7.81853	5.29814	10.6313	10.5877	8.8328	10.0924	8.16292	12.1024	8.1561	9.55984	6.3978	7.62179	5.35833	3.28686	5.02174	5.19793	3.19385	5.99063	2.72371	7.8335	9.92958	4.64062	4.78978	5.89739	3.70436	6.49427	5.57118	6.29484	4.25776	7.12746	4.70265	4.97392	4.79838	5.52429	4.42407	5.84342	4.87165	4.19457	5.9702	5.88688	5.88511	4.15308
MSTRG.13693.1~TR	13.1903	12.5678	18.4504	12.1075	14.5123	13.0231	22.2161	8.83834	13.3605	22.9637	21.3311	11.306	16.6168	18.0003	15.2056	15.0347	11.1018	13.2609	16.9005	14.3701	5.8267	8.75218	9.01994	10.8591	10.0985	11.673	9.61384	7.82331	8.24999	14.9329	9.17371	10.2899	11.2731	16.0945	9.11096	7.66397	14.9677	11.6626	5.75109	9.69084	11.0486	7.7667	14.8033	12.0684	11.0584	9.85084	8.99385	7.94023	5.05592
MSTRG.13696.2~TR	6.25357	6.80755	9.43646	5.21084	6.89693	7.93224	5.89406	7.81853	5.64367	7.22931	6.69515	6.94847	6.83023	3.55819	4.65477	8.1561	6.8615	7.09575	10.2729	6.08902	5.8267	6.88696	9.63146	9.90094	8.90036	4.92861	9.96991	6.92062	6.78905	8.73431	6.94581	8.84931	7.84214	7.73775	7.45442	7.87686	7.48383	5.45508	5.59566	6.02149	6.8396	5.70213	7.66137	5.86812	4.76656	8.88068	8.6668	7.19291	7.58389
MSTRG.13698.1~TR	317.566	307.475	350.135	302.229	219.84	211.566	249.704	302.883	329.752	396.903	320.433	349.072	304.098	260.167	308.611	306.394	305.144	219.852	181.1	191.195	126.096	250.513	132.7	170.871	196.835	165.627	217.38	190.919	184.078	159.472	235.764	185.012	186.373	154.446	220.982	228.855	300.6	258.646	253.048	193.534	250.303	202.917	249.579	187.226	207.25	265.002	187.399	181.598	182.736
MSTRG.13699.1~TR	0	0	0.140843	0	0	0	0.340042	0.113312	0	0	0.311403	0.588854	0.203887	0	0.465477	0	0.154191	0.465295	1.49122	0.974243	0.448208	0.143478	0.305761	0.319385	1.02696	0	0	0	0	0	0.262106	0	0.122533	0.30951	0	0.425776	0.534559	0.188106	0	0.470429	0.131531	0.0983126	0.259708	0.442877	0.381325	0	0.981147	0.467072	0.541706
MSTRG.13699.5~TR	0	0.610934	0	0	0	0.828742	0	0.793184	0	0.992258	0	0	0.713606	0	0	0	0	0	0	0	1.04582	0	1.07016	0	0	0	0	0	0.601562	5.91679	0	0	0	0	0	0	0	0	0	0	0.920715	0	0	0	0	0	0	0.653901	0
MSTRG.13699.8~TR	51.0271	53.1513	39.0134	38.928	50.0027	75.2971	58.3738	46.6845	51.0234	37.4223	44.6863	58.1787	62.2876	54.838	41.2723	52.5725	50.2663	56.417	73.0698	67.4663	107.57	72.887	79.6506	83.9983	78.3916	115.693	81.0055	86.0564	92.3827	71.2832	76.9281	96.0047	51.9542	149.958	72.8876	43.4292	36.35	53.4221	50.6718	45.8198	46.5619	47.6816	46.4876	42.4055	63.1092	35.5227	55.2713	62.8679	78.5474
MSTRG.1371.1~TR	64.7429	64.8463	72.2523	62.9898	67.1014	64.5235	56.3336	66.8541	63.4625	71.1591	73.1796	67.4826	60.4526	72.7337	71.0628	61.5147	59.0552	69.4453	70.4188	66.4921	74.2531	68.5826	68.0317	66.7515	71.5452	48.6376	66.9408	63.4891	62.9062	56.3504	67.6234	58.4466	59.1837	73.5087	52.0153	58.1185	69.3145	69.0349	56.7337	60.309	57.3474	49.058	54.2789	60.2313	62.1559	67.4633	68.6803	61.4667	43.8782
MSTRG.13714.2~TR	36.6806	29.7612	23.6616	31.1118	35.6341	37.175	31.5105	32.2939	35.129	27.2162	32.2302	32.5047	33.9472	31.1865	34.6004	31.74	33.1511	35.2461	36.4521	35.0727	43.6256	34.0044	34.7038	40.7216	51.5194	42.5417	43.7964	34.904	38.2421	35.5007	36.4327	40.6451	34.0643	40.7006	34.9529	27.2497	29.0444	31.2256	27.9783	31.0483	30.2521	29.887	29.3469	28.012	33.3659	31.2689	38.7553	29.8926	33.5858
MSTRG.13721.5~TRs	35.4194	25.2229	21.5489	24.9814	39.2263	54.9337	27.2033	35.9199	33.171	25.6569	25.8464	28.9716	27.7287	35.5819	36.152	22.4047	27.8315	148.08	247.708	129.331	214.393	116.791	188.654	198.977	147.027	130.608	135.306	174.219	157.695	272.454	136.295	138.605	156.353	341.08	142.297	203.521	244.472	243.597	156.523	188.924	146.788	166.443	237.892	214.574	168.164	244.48	255.916	238.861	235.642
MSTRG.13736.3~TR	0	1.57097	0	0.766299	0	0	0	0	0	0	0	0	0.815549	0	0	0	0	0	0	0	0	0	1.68168	0	0	0	0	0	0	0	0	0	0	0	0	0	0	0	0	3.01075	1.05225	0	0	0	0.953312	0.223883	0	0	0
MSTRG.13738.3~TR	6.46378	6.633	12.3942	8.12277	6.60956	8.87938	6.2341	6.5721	4.60708	8.36331	7.31796	5.77076	4.58747	2.82562	6.82699	7.07517	5.70507	62.5822	30.9843	83.0542	16.7331	21.6652	44.0295	33.8548	64.6988	12.5809	64.8044	74.4719	43.8281	22.5402	49.2759	41.6741	54.1598	21.511	67.7524	6.59953	10.3348	3.95023	3.73044	7.52686	7.62879	5.50551	10.2584	6.08956	2.28795	8.43291	59.6865	48.9492	58.8654
MSTRG.13751.1~TR	16.3959	14.3133	16.6194	16.7053	13.9375	7.45868	21.4226	13.2575	18.3131	19.7034	14.9473	10.5994	11.1119	17.3724	16.9123	15.133	16.4213	2.67545	3.97659	2.92273	1.34462	2.58261	3.05761	9.26217	1.54045	1.5564	3.56068	3.61076	1.46094	4.50803	1.9658	2.05798	0.612667	3.0951	2.65046	2.76755	4.09829	3.0097	3.1087	3.48117	4.47205	7.7667	2.46722	4.76093	4.95722	4.92542	1.47172	1.40122	0.722275
MSTRG.13751.2~TR	112.249	111.539	102.252	112.033	98.9996	79.3224	109.72	103.341	120.13	92.4217	106.188	113.06	137.012	111.664	89.9922	119.983	112.945	107.832	121.783	106.923	130.279	110.335	109.157	117.374	105.435	134.888	95.0702	102.154	109.656	113.546	108.25	112.571	114.569	119.935	108.338	108.36	106.021	125.843	107.25	106.411	126.27	135.573	123.88	101.862	119.927	91.7173	106.454	112.471	111.591
MSTRG.13753.1~TR	19.9168	7.24394	22.5348	10.4217	4.45427	36.583	4.53389	14.0507	5.64367	11.3401	18.3727	9.42166	4.38358	6.38382	20.1707	18.6706	8.71179	9.88752	13.5867	16.8057	4.18327	1.14783	4.28065	7.18616	16.7738	3.63161	17.2693	15.0448	2.14843	0	3.66948	4.21886	1.22533	4.17839	1.49088	9.79285	9.26569	13.5436	4.50761	7.15052	1.18378	0	0	0	2.09729	7.91052	2.94344	9.24803	2.16682
MSTRG.13755.1~TR	165.799	176.909	139.716	154.792	130.754	129.165	190.65	167.815	191.194	152.099	148.539	155.222	174.731	172.677	117.145	180.22	193.972	83.6368	76.0523	78.9137	93.6754	90.3913	70.0192	82.7207	66.9239	133.462	76.7327	75.0737	82.9296	89.5971	87.5434	93.638	84.1805	101.829	86.8026	123.262	124.374	160.266	148.907	152.983	152.707	170.867	135.567	133.749	166.067	111.643	70.4791	87.9964	102.202
MSTRG.13773.1~TR	0	0	0	0	6.60956	0	7.93431	0	0	0	6.22805	4.94637	0	4.81403	0	0	0	4.4203	0	0	0	4.59131	0	0	0	0	0	0	0	0	0	0	0	0	0	0	4.45466	0	3.88587	0	0	0	0	0	0	1.26867	0	1.68146	3.79194
MSTRG.13790.14~TRs	5.83317	4.10199	6.76045	5.05758	2.87372	3.90693	3.85381	5.43898	4.95261	5.24479	4.67104	4.35752	3.05831	5.65125	7.91311	6.09251	4.00897	0	0	1.2178	0	0	0	0	0	0.648502	0	0	0.257812	2.53577	0	0	1.34787	0	0	4.04487	6.77108	3.1978	4.19674	3.48117	4.47205	2.3595	2.20751	2.65726	2.66927	5.22393	0	0	1.26398
MSTRG.1380.3~TR	0.52551	0.610934	0	0	0.143686	0.473567	0.680084	0.679872	0.460708	1.27576	0	0.824395	0.611662	0	0.465477	0.687864	0.308382	0.814266	0	0	0.149403	1.2913	0.458641	0.479078	0.513482	0.389101	0.534102	0.902689	0.773436	0.845256	1.17948	0.617394	1.34787	0.464265	0.662615	1.27733	0.534559	0.564318	0.466305	0.564515	0	0.294938	0.389561	0.442877	0.762649	0.447765	0	0.373658	0.180569
MSTRG.1380.4~TR	3.62602	3.14195	3.94359	4.13802	2.73003	2.13105	3.40042	4.7591	4.37672	4.53604	2.80262	2.23764	4.99524	3.24424	1.86191	4.22545	2.15867	3.48971	3.14813	2.92273	1.94223	2.86957	3.36337	2.076	4.27902	3.50191	2.84854	3.15941	3.35156	2.25402	1.83474	4.52755	2.45067	2.78559	3.31307	1.7031	3.9201	3.38591	2.02065	1.50537	1.44684	1.573	2.07766	1.77151	2.85993	2.46271	1.63525	1.86829	1.98626
MSTRG.13800.2~TR	58.8572	76.2795	56.1962	59.9246	55.1754	62.0373	80.1365	65.0411	76.823	46.3526	71.3112	77.1398	102.046	104.548	53.3747	72.8153	66.3021	100.853	111.51	117.153	220.07	126.548	114.049	133.343	139.154	278.078	149.905	154.059	144.289	144.821	163.423	136.753	109.913	202.574	167.973	113.895	62.7216	92.5482	58.7544	61.0617	105.356	100.475	89.3394	54.806	121.261	49.4781	95.8254	110.976	189.055
MSTRG.13800.6~TR	398.389	421.807	380.838	356.176	318.408	286.271	281.215	343.335	356.703	354.094	318.72	386.406	297.472	456.6	320.093	291.753	332.05	380.844	392.191	326.128	247.859	491.987	330.986	289.682	314.251	230.478	311.916	357.465	349.078	276.117	376.646	377.33	287.954	184.778	276.145	399.591	483.954	501.867	482.47	352.069	414.585	386.958	357.877	408.665	330.036	395.377	394.748	335.732	219.21
MSTRG.13801.1~TR	2.73265	3.14195	1.83095	2.45216	3.16109	2.95979	1.9269	2.8328	1.4973	2.97677	3.11403	2.35541	2.44665	1.88375	4.03413	2.55492	3.31511	4.18765	4.63935	8.28106	2.98805	5.59565	5.19793	5.11016	8.7292	3.76131	7.47743	9.02689	6.10155	5.63504	6.6837	6.07104	4.77881	5.88069	5.63223	2.98043	3.56373	3.1978	3.73044	3.57526	2.89368	2.94938	4.67474	3.76445	4.38523	4.02989	4.08811	4.85755	5.95877
MSTRG.13809.1~TR	0	0	1.12674	3.52498	1.14949	0	4.3072	0.906496	0	1.13401	1.24561	0.942166	0	0.837222	0	0	0	0	0	0	0	0	0	0	0	0	0	0	0	0	0	0	0	0	0	1.7031	1.42549	0	0	0.752686	0	0	0	0.885754	0	0	0	0	0
MSTRG.13814.1~TR	93.2781	86.4909	92.1111	87.0516	80.6078	75.6523	97.7054	96.3152	115.638	89.3032	83.3002	85.1482	104.696	99.4201	69.9767	96.3009	99.4532	131.097	116.978	121.537	194.373	154.383	175.812	151.069	115.705	200.257	140.113	143.377	156.75	138.34	117.03	158.773	111.015	213.407	138.487	97.2899	90.6969	107.973	78.65	102.742	109.697	117.68	104.792	113.377	141.471	85.3739	103.184	112.845	111.23
MSTRG.13814.3~TR	16.7638	18.6771	22.5348	20.077	14.7997	12.4311	12.5815	17.1101	12.3239	15.3091	15.5701	15.1924	16.311	9.62805	20.0155	18.3758	14.9565	25.7075	25.6821	24.5996	11.8028	17.9348	14.2179	24.1136	34.4033	10.2463	32.4022	24.3726	21.0547	13.8058	34.729	18.4189	31.246	12.3804	28.3268	21.5017	24.0552	15.4247	11.9685	16.3709	21.9656	13.1739	24.9319	17.3829	10.8678	26.7913	35.9754	26.6231	23.2934
MSTRG.13825.2~TR	0.262755	0	0	0	0	0	0.226695	0	0	0.567004	0.311403	0	0.611662	0.941875	0	0	0.154191	0	0.331382	0.730682	0	0	0	0	0.342322	0	0	0.300896	0.429687	0	0	0.823191	0	0.30951	0.331307	0	0	0	0	0.376343	0	0	0	0.442877	0.381325	0.149255	0	0	0.902844
MSTRG.13826.15~TR	0.630613	1.4837	0.422528	2.60542	0.431058	2.60462	8.27435	0.906496	0.345531	4.39428	2.64692	2.0021	2.24276	3.7675	1.86191	2.55492	0.925146	1.9775	1.98829	5.35833	3.88447	3.15652	1.83456	0.479078	1.36929	5.18801	1.42427	3.30986	1.46094	0	1.57264	1.23479	2.08307	2.63084	1.32523	0	1.42549	0.564318	1.24348	1.12903	2.23602	1.67131	1.03883	1.32863	4.95722	0.895531	0.490574	0.747316	2.16682
MSTRG.13826.17~TR	7.4097	7.85487	8.30972	7.96951	9.48328	10.6553	8.04766	9.97146	10.3659	6.0953	4.82674	7.53733	9.17493	7.43035	8.53374	7.66477	7.09279	6.51413	6.62765	5.35833	6.42431	6.02609	5.19793	7.18616	7.53107	5.18801	7.12136	7.67286	7.47655	5.35329	6.55265	7.82032	5.88161	4.95216	5.30092	4.68354	5.34559	3.57402	4.97392	7.24461	5.91889	4.42407	7.79123	6.08956	6.10119	6.56722	5.72336	7.37974	6.86161
MSTRG.13826.24~TRs	4.72959	8.1167	6.19708	7.66299	7.61536	4.2621	9.40782	4.07923	3.22496	0	8.56357	7.89064	7.74772	4.81403	6.36152	0	3.62349	2.32647	8.61594	7.30682	0	4.16087	1.98744	0	4.96366	5.70682	2.67051	2.55762	0	5.07154	0	0	5.26894	0	6.62615	6.17376	3.56373	5.26697	1.08804	2.54032	4.34052	3.44094	5.45386	3.21086	6.86384	3.88063	2.94344	4.39048	8.48673
MSTRG.13826.30~TR	0	0	0	0	0	0	0	0	0	5.95355	0	0	0	0	0	7.36997	0	0	0	0	2.68925	0	0	7.98463	0	0	0	0	6.53124	0	7.60107	4.42465	0	5.41643	0	0	0	0	0	0	0	0	0	0	0	0	0	0	0
MSTRG.13826.43~TR	46.5077	50.3584	44.6471	51.6486	39.801	57.3016	45.5656	41.8121	41.2334	40.2573	49.2016	43.3396	57.1904	29.5121	48.5647	53.3586	44.3299	47.1111	58.3233	49.4428	45.8666	36.0131	41.5834	51.421	51.8617	43.3199	53.5882	55.3649	48.2109	40.0088	49.1449	45.1726	54.5274	44.4147	48.7022	26.611	42.2302	28.2159	25.1804	29.3548	34.5926	33.4263	30.1261	22.5867	29.934	35.8212	43.4975	37.4592	43.5171
MSTRG.13826.45~TR	60.0133	82.127	73.8015	73.718	69.9751	127.508	46.6991	58.0157	85.3461	57.8344	73.9581	70.6624	84.0016	53.4776	56.1675	64.6592	55.5859	24.5443	52.1927	24.1125	43.3268	32.5696	29.6588	40.8813	24.476	36.3161	46.6449	41.5237	37.039	25.6394	26.9969	38.1755	31.6136	39.4625	36.6095	48.1127	31.8954	38.7499	56.7337	50.2418	41.9583	46.7968	33.1127	35.6516	26.8834	29.1794	21.9123	38.6736	37.1972
MSTRG.1383.1~TR	53.2342	60.3952	35.4923	43.8323	58.9113	86.4259	53.4999	56.7693	50.2172	50.7469	49.3573	64.6561	43.5299	38.8262	55.0814	51.9829	62.2161	34.6645	47.0563	37.0212	37.6495	39.7435	31.3405	36.0905	43.4748	38.6507	43.9744	34.1517	40.0468	32.1197	35.9085	33.4421	40.3135	55.4023	35.7812	24.2692	29.0444	29.5327	29.9989	37.258	29.4629	29.6904	28.5678	32.1086	34.1286	34.6272	31.0697	34.3765	32.3218
MSTRG.13835.4~TR	0	0	0.140843	0	0	0	0	0	0	0	0	0	0	0	0	0	0	1.04691	0.662765	0	0.298805	0.430435	0.15288	1.11785	0.513482	0.259401	1.0682	0.902689	0.601562	0.281752	0.393159	0.514495	0.245067	0.464265	0.828269	0	0	0	0.155435	0	0	0	0.129854	0	0	0	0.490574	0.467072	0.541706
MSTRG.13837.2~TR	1.73418	2.44374	3.52107	1.99238	0.431058	2.72301	3.51377	2.26624	0.575885	0.708755	1.71271	2.35541	2.3447	0.627917	3.10318	3.04625	1.00224	1.16324	1.8226	2.19205	1.49403	1.86522	1.22304	0.479078	0.513482	1.6861	1.42427	0.902689	0.687499	1.40876	1.44158	1.85218	1.22533	0.773775	1.98784	0.638664	1.42549	1.12864	0.466305	0.282257	1.44684	0.491563	1.29854	0.332158	2.09729	0.59702	0.163525	0.747316	1.44455
MSTRG.13840.2~TR	39.8337	14.0515	40.9852	22.8357	16.2365	11.484	19.4957	31.1608	33.4013	19.1364	19.9298	14.8391	22.0198	48.3496	30.7215	28.0059	27.0605	3.14074	11.9298	7.55038	6.57371	6.88696	7.64402	8.30401	3.08089	3.63161	8.3676	4.363	5.58593	6.76205	4.32475	3.60146	4.90134	6.80922	5.13527	10.2186	11.0476	11.2864	6.06196	5.17472	6.31348	6.98019	6.36283	7.97179	4.5759	9.32844	2.94344	5.41804	3.61137
MSTRG.13844.1~GN	0.315306	0.174553	0.140843	0	0.143686	0.236783	0.340042	0.339936	0	0	0	0	0.101944	0.209306	0.155159	0.196533	0	0	0	0	0	0	0.15288	0	0	0.1297	0	0	0.171875	0	0.131053	0.102899	0	0.30951	0.496961	0	0	0	0	0	0.131531	0.0983126	0	0	0.190662	0	0	0	0.180569
MSTRG.13847.2~TR	4.04643	4.18926	5.07033	3.8315	4.16689	6.03798	2.49364	4.7591	3.10978	4.53604	4.35964	4.23975	3.56803	2.82562	3.87897	4.12718	4.00897	4.8856	6.95903	5.84546	5.9761	3.01304	3.66913	7.18616	6.67527	3.24251	8.01153	8.1242	4.81249	6.76205	3.40738	4.63045	5.26894	4.17839	5.96353	4.89643	6.94927	2.82159	3.575	4.79838	5.26123	4.32575	3.89561	5.64668	3.81325	5.1493	7.68565	5.88511	4.87536
MSTRG.1385.1~TR	0.105102	0.349105	0	0.15326	0.287372	0.118392	0.113347	0.226624	0.115177	0	0	0	0	0	0.310318	0.0982663	0.385478	0.116324	0.331382	0	0.149403	0	0	0.479078	0	0.259401	0	0.150448	0	0	0	0.102899	0.122533	1.23804	0.165654	0.212888	0.356373	0.564318	0.155435	0.376343	0.263062	0.196625	0.779123	0.664316	0.571987	0	0	0.653901	0.722275
MSTRG.13853.2~TR	0	0	0.281685	0	0	0.118392	0	0	0.115177	0.141751	0.155701	0.117771	0.203887	0	0.155159	0	0.0770955	5.11824	3.47951	1.94849	0.747013	4.59131	3.21049	1.91631	1.54045	2.07521	3.38265	2.40717	1.97656	2.25402	3.93159	1.44058	9.68014	0.773775	5.13527	0	0	0	0	0.0940858	0	0.39325	0.129854	0	0	0	4.57869	4.67072	5.23649
MSTRG.13854.5~TR	6.41123	6.19662	0	3.98476	6.03481	4.38049	5.89406	5.89222	5.29814	2.83502	2.80262	5.53522	5.70885	13.3956	6.20636	5.10985	6.70731	3.25706	16.2377	2.92273	22.1116	12.913	12.3833	8.78309	4.7925	15.8234	1.78034	7.37196	8.93749	14.0876	7.47002	11.216	5.02387	23.987	8.77965	16.1795	8.19657	17.4939	15.3881	9.69084	18.8089	16.9098	9.99874	13.6185	24.2141	7.01499	11.6102	21.5787	24.9185
MSTRG.13857.4~TR	13.4005	14.4006	12.535	11.6478	14.3686	17.0484	15.6419	13.0309	8.63827	11.9071	12.7675	13.3081	14.5779	9.00014	12.723	11.6937	11.0247	24.6606	32.9725	28.7402	28.5359	17.2174	23.3907	21.0794	27.8992	21.1412	25.4589	35.0544	21.8281	18.3139	27.9143	20.8885	29.7756	20.1182	20.7067	19.7986	23.1642	17.4939	18.3413	21.7338	25.78	19.171	22.0751	19.1544	20.4009	21.1942	27.6356	27.277	34.3081
MSTRG.13858.2~TR	231.435	245.334	227.883	228.357	274.297	294.677	205.045	229.57	221.6	193.774	231.372	224.353	229.679	241.539	259.271	211.666	186.957	362.348	383.244	363.88	372.311	345.496	373.181	315.712	388.706	391.954	382.951	411.777	381.82	283.724	365.245	406.862	307.682	362.436	350.689	318.694	320.735	300.782	310.87	274.636	287.263	286.974	300.352	271.151	281.799	256.644	409.956	439.048	508.301
MSTRG.13868.3~TRs	8.46072	19.5499	5.63371	12.8738	15.087	22.968	21.3093	11.1046	16.3551	15.1674	14.0131	26.8517	4.28163	2.93028	12.723	10.6128	33.3053	24.777	21.3742	71.6068	21.8128	26.2565	24.9195	80.3253	88.1478	164.071	132.635	121.261	68.4062	63.9577	74.176	78.1003	135.767	132.935	84.9804	32.5719	39.5574	36.1164	23.937	36.223	71.1582	65.7711	48.9549	32.2193	67.1131	84.4784	34.3402	12.7978	8.48673
MSTRG.13873.2~TR	6.77908	8.37853	10.2815	11.188	7.04061	4.02532	8.95443	9.29158	10.5963	8.22156	9.18637	8.12618	5.50496	4.70937	6.51668	8.84396	8.6347	7.56104	10.4385	3.65341	4.48208	3.01304	3.82201	1.43723	3.42322	4.53951	10.1479	7.97375	4.81249	10.4248	6.4216	3.49856	6.37174	8.66629	6.12919	1.49022	1.60368	7.52424	2.33152	6.58601	3.4198	4.719	4.41503	8.41466	6.67318	3.65675	2.45287	6.25877	1.62512
MSTRG.13875.2~TR	0	0	0.140843	0	0	0.118392	0	0	0	0	0	0	0	0	0	0	0	0.465295	0.497074	0.730682	0	0	0.917282	0	0.342322	0.259401	0.89017	0.300896	0.429687	0.281752	0	0	0.3676	0.61902	0.828269	0.638664	0.534559	0.188106	1.24348	0.188172	0.657654	0	0.389561	0.775035	0.190662	0.223883	0.654098	0.280243	0.180569
MSTRG.13881.1~TR	0	0.261829	0.422528	0	0	0	0	0	0	0	0.311403	0	0.407775	0	0	0	0.308382	0	1.32553	0.730682	0	0	1.68168	0	0.684643	0	0	0	0	0	0	0	1.4704	0	0	0	0	0	0	0.564515	0.920715	0.491563	1.94781	0	0.762649	0	0	0.653901	1.62512
MSTRG.13888.2~TR	77.5653	88.4109	27.8868	40.6139	62.6471	141.833	85.9172	71.2733	71.6401	47.3449	46.0876	109.527	40.2677	69.908	39.5655	46.4799	76.3246	111.438	88.8105	74.5296	105.478	159.691	82.2496	89.7472	61.4467	146.561	83.676	68.6044	97.2811	74.946	88.0676	97.8569	95.2085	102.603	97.2388	57.9056	27.6189	40.4428	93.4164	72.2579	37.4863	69.3104	27.2693	53.4774	41.9457	26.5674	69.3344	90.0515	109.605
MSTRG.13905.1~GN	0.052551	0	0.845056	0.15326	0.143686	0	0	0	0.115177	0	0	0	0.407775	0	0.465477	0	0	0	0	0	0	0	0	0.159693	0	0.259401	0.178034	0	0.0859374	0	0	0	0	0.154755	0.165654	0.212888	0.712746	1.12864	0.777174	0	0.131531	0	2.85678	0	0.571987	0.373138	0	0.186829	0
MSTRG.13913.1~TR	0	0	0	0	0.862116	0	0.566736	0.679872	0	0.850507	2.02412	0	0.611662	0.627917	0	0.491331	0	0	0	0	0	0	0	0	0	0	0	0	1.11719	0	0	0	0.612667	0	0	0	0	0	0.932609	0	0	0	0	0	0	0	0	0	0
MSTRG.13916.2~TR	8.82858	9.9495	40.5627	17.3184	7.32799	5.32763	8.3877	9.06496	7.94721	16.5849	17.7499	6.59516	23.6509	5.44194	18.4639	17.0001	9.17437	68.3983	35.2922	62.5951	20.0199	41.3218	46.3227	55.7327	52.204	47.0812	74.0622	63.4891	59.2968	36.9095	55.0423	49.0828	81.8524	24.6061	66.4272	12.5604	16.9277	7.33614	5.44022	5.73923	14.2053	11.2076	23.7632	5.42524	7.24517	10.9703	54.1266	54.9277	71.3247
MSTRG.13916.4~TR	0	0	0.985898	0	0	0	0	0	0	0	0.311403	0	0.407775	0	0.155159	0	0	0.697942	0	0.974243	0	0.286957	1.5288	0.63877	1.54045	0.518801	1.42427	0.902689	0.945311	0.845256	1.9658	0.720292	2.32814	0	1.82219	0.212888	0	0	0	0	0.131531	0	0	0	0	0.149255	0.490574	1.12097	2.70853
MSTRG.13916.7~TR	1.05102	0	0	0	0	0	1.36017	0	0	0.708755	0	0.706624	0	0	0	0	0	0	0	0	0	1.72174	0	0	3.42322	0	1.95837	1.80538	0.515624	0	0	0.514495	0	0.773775	2.81611	0	0	0.752424	0	0	0	0.786501	0.779123	0	0.381325	0	2.12582	0.467072	1.80569
MSTRG.13916.8~TR	1.89184	2.00736	9.85898	3.67824	1.58055	0.355175	0.906778	1.81299	0.806239	3.11852	6.22805	1.64879	6.72828	0.523264	5.12025	4.22545	1.31062	8.72428	3.31382	7.55038	2.98805	4.59131	2.44608	4.79078	8.04456	5.05831	12.9965	9.92958	4.98437	5.63504	6.02844	6.68843	12.3759	3.0951	10.9331	1.27733	1.96005	1.12864	1.86522	0.282257	1.18378	1.08144	3.50605	0.775035	0.381325	0.59702	6.21393	7.65999	9.38957
MSTRG.13925.4~TR	0.52551	0.436382	0.985898	0.919559	0.862116	0.947134	0	0.339936	0.230354	0.567004	0.934208	0.588854	0.611662	0.104653	0.620636	0	0.616764	0.348971	0.662765	0.730682	0	1.00435	1.07016	0	0	0.1297	0.534102	0.752241	0.0859374	0.845256	0.262106	0.205798	0.612667	0.928531	1.32523	0.638664	1.42549	0.564318	1.24348	0.376343	0.526123	0.196625	0	0.221439	0	0.447765	1.3082	0.653901	0.361137
MSTRG.1393.1~GN	0	0	0	0	0	0	0	0	0	0	0	0	0	0	0	0	0	0	0	0	0	0	0	0	0	0	0	0	0	0	0	0	0	0	0	0	0	0	0.31087	0.0940858	0.131531	0.0983126	0	0	0	0.0746276	0.817623	0.84073	0.180569
MSTRG.13931.1~TR	0.735715	0	0.563371	1.07282	3.30478	0	0	0	0.460708	0	0	0	0.407775	0.627917	0	0.78613	1.6961	0	2.15399	0	2.68925	0	2.44608	0.798463	2.90973	0.907903	1.95837	0	0	0.845256	0.524212	1.02899	2.9408	3.86888	0	0	2.49461	0	1.39891	0.564515	0	1.573	0	0.664316	0.571987	0.447765	0	0	2.34739
MSTRG.13931.5~TR	0	0	0	0	0	4.61728	4.42054	0	4.37672	0	0	3.65089	2.75248	0	0	2.65319	0	0	10.2729	12.6652	6.72312	0	9.78434	0	0	11.8027	0	0	0	0	0	4.42465	0	5.57118	0	3.19332	4.81103	4.32644	0	0	4.07745	5.30888	0	5.7574	0	0	7.19508	6.81926	5.23649
MSTRG.13934.1~TR	1.52398	2.44374	0.845056	1.83912	0.287372	2.36783	2.49364	0.56656	0.345531	1.41751	0.311403	1.76656	1.73304	0.627917	2.79286	1.96533	0.770955	0.93059	2.31968	0.730682	1.19522	0.86087	1.5288	1.75662	1.19813	0.259401	0.712136	1.20359	0.515624	2.25402	1.31053	1.74928	1.22533	1.08329	1.32523	0.638664	0.890932	1.69296	1.39891	0.846772	1.84143	1.27806	1.03883	1.43935	0.381325	1.86569	2.28934	2.05512	2.52796
MSTRG.13935.3~TR	3.78368	5.1493	5.35202	3.52498	6.46587	6.27476	6.46079	3.28605	4.37672	2.97677	2.49122	2.11987	6.52439	8.05826	2.32738	3.04625	4.08606	7.67737	4.80504	10.2295	16.4343	11.6217	6.87961	15.1708	3.25205	15.0452	11.0381	14.1421	7.30468	17.1869	7.60107	11.6276	9.06748	22.9038	10.7675	9.15419	4.45466	12.7912	6.83913	7.05643	11.1801	10.5194	7.66137	5.86812	14.2997	4.85079	7.52213	9.80852	4.87536
MSTRG.13941.2~TR	69.6301	27.6666	92.9561	71.8789	19.9724	9.58973	52.9332	52.6901	50.4475	25.7987	37.0569	23.7897	39.5541	138.456	29.9457	40.1909	35.3097	0	0	1.94849	1.19522	1.72174	0.15288	1.91631	0	0.259401	3.20461	0.902689	0	0.845256	0.917371	0.308697	0.490134	0.773775	0.496961	0.851552	1.42549	1.12864	1.70978	0.846772	0.657654	0	1.55825	0.553596	0.381325	3.20898	0	0.280243	0
MSTRG.13943.2~TR	2.6801	2.26918	1.26758	1.99238	2.44266	3.19658	1.47351	1.81299	1.61248	1.41751	3.26973	2.47318	2.24276	3.45354	1.08611	2.55492	1.7732	2.09383	2.48537	0.487121	2.24104	1.2913	1.68168	1.11785	0.855804	2.20491	1.78034	0.902689	1.80469	2.25402	1.9658	2.36668	1.838	3.71412	1.98784	2.34177	2.13824	1.69296	1.86522	1.50537	1.97296	1.96625	2.20751	1.99295	2.47861	1.94032	0.654098	1.02756	2.16682
MSTRG.1395.2~TR	9.35409	10.5604	10.8449	13.6401	6.75324	13.1415	11.9015	10.1981	8.9838	8.50507	8.25217	7.06624	9.27687	4.18611	13.0334	10.1214	8.94308	11.6324	14.5808	9.01175	17.9283	5.88261	10.8545	16.7677	11.1255	15.564	18.1595	10.3809	11.8594	14.3694	10.6153	12.1421	13.4787	20.8919	11.2645	8.51552	7.48383	6.58371	6.52826	7.62095	9.20715	10.3228	8.57035	9.30042	10.8678	9.32844	9.3209	12.7044	14.8066
MSTRG.13957.1~TR	0	0	0	0	0	0	0	0	0	0	0	0	0	0	0	0	0	0.93059	0.662765	0	1.04582	1.57826	0	2.39539	0	0.259401	3.91675	1.95583	0.171875	0.845256	0.655265	0	0.735201	1.85706	0.828269	0	0	0	0	0	0	0	0	0	0	0	1.47172	1.40122	3.25024
MSTRG.13957.6~TR	1.20867	0.872763	1.69011	0.766299	0.574744	0	1.47351	1.01981	0.575885	1.13401	1.40131	0.706624	0.815549	0.313958	0.465477	1.1792	1.46481	0	0	0.487121	0.149403	0.286957	0.15288	0.159693	0.342322	0	0.356068	0	0	0	0.262106	0	0.490134	0.30951	0.331307	4.25776	8.01839	4.13833	3.73044	4.98655	4.86664	3.34263	5.58371	3.65374	0.571987	7.23887	0.654098	0.560487	0.902844
MSTRG.1396.4~TR	0.788266	0.349105	0.845056	0.61304	0.574744	1.4207	1.02013	1.13312	0.230354	0.283502	1.08991	0.353312	0.407775	0.209306	0.775795	0.982663	0.69386	0.93059	1.32553	0.243561	1.04582	0.430435	0.611521	0.319385	1.02696	0.518801	1.42427	0.752241	0.859374	0.845256	0.917371	0.617394	0	0.928531	0.662615	0.851552	2.31642	0.940531	1.55435	1.41129	1.44684	1.37638	0.519415	1.55007	2.28795	0.820903	2.77992	0	0.902844
MSTRG.13963.1~TR	2.15459	1.30915	0.704213	1.22608	1.72423	2.8414	3.74046	2.49286	3.45531	1.55926	1.40131	1.29548	2.03887	2.82562	1.24127	1.57226	2.31287	1.86118	2.48537	1.46136	2.83865	1.86522	2.75185	2.55508	1.02696	3.37221	1.24624	1.80538	2.40625	1.12701	1.9658	2.88117	1.71547	5.10692	1.65654	0.851552	0.712746	2.25727	1.55435	2.44623	1.84143	1.37638	0.908976	0.775035	3.62258	1.19404	0.981147	1.49463	1.98626
MSTRG.13966.1~TR	0.420408	0.436382	0.281685	0.45978	0.71843	0.355175	0.566736	0.226624	0.115177	0.425253	0.622805	0.235541	0.203887	1.15118	0.620636	0.393065	0.848051	0.232647	1.65691	0.243561	0.59761	0.143478	0.458641	0	0	0	0.178034	0.451345	0.257812	0.281752	0.131053	0.205798	0.612667	0.773775	0.331307	0.638664	0	0.376212	0.31087	0.470429	0.526123	0.196625	0.779123	0.553596	0.190662	0.671648	1.14467	0.653901	1.08341
MSTRG.13968.1~TR	0	0	0	0	0	0	0	0	0	0	0	0.117771	0	0	0.155159	0.196533	0	0.581619	2.48537	0.730682	0.747013	1.86522	0.458641	0.63877	0.855804	0.518801	0.356068	0.300896	0.429687	1.97226	0.393159	0.102899	1.22533	0.30951	0.496961	1.27733	0.890932	1.69296	2.95326	1.12903	0.657654	0.983126	1.03883	2.76798	1.71596	0.820903	3.92459	4.29707	4.15308
MSTRG.13975.2~TR	0.157653	0	0.140843	0	0	0.236783	0.340042	0	0	0.283502	0	0	0.407775	0.313958	0.465477	0	0.539669	0.232647	4.97074	0.243561	0	0.717392	0.458641	0.159693	0.513482	0	0	0	0	0.281752	0.131053	0	1.96054	0.464265	0.331307	0.425776	0	0	0.155435	0	0	1.08144	0	0.110719	0.381325	0.149255	3.10697	6.35218	2.16682
MSTRG.13976.1~TR	134.846	119.132	176.194	151.574	218.403	46.6463	150.865	95.4087	97.3245	165.991	159.905	80.3196	107.653	115.641	172.847	125.879	152.88	0	0	0	1.64343	1.00435	0.611521	2.39539	1.54045	0.518801	0	4.0621	0	0	0	0	0	0	1.98784	46.4096	68.0672	34.4234	54.2468	53.6289	67.6068	57.5129	51.2922	99.8688	45.187	83.5082	0.490574	0	0
MSTRG.13976.6~TR	5.20255	3.66561	5.91539	6.74344	5.89113	1.30231	3.17372	2.15293	5.87403	7.51281	5.91665	2.47318	5.30107	4.60472	7.13731	4.61851	6.78441	0.116324	0.165691	0	0.149403	0.143478	0	0.319385	0.513482	0	0.178034	0.451345	0.171875	0.281752	0	0.308697	0	0.154755	0.331307	5.10931	5.70196	3.0097	3.88587	5.08063	4.60358	4.12913	7.40166	5.42524	4.5759	6.56722	0.327049	0	0
MSTRG.13998.1~TR	2.99541	2.00736	5.91539	1.5326	1.43686	4.97245	1.47351	1.69968	1.03659	1.41751	1.55701	0.235541	1.73304	0.209306	5.74088	1.37573	2.31287	4.76927	4.97074	0	3.43626	0.286957	2.59897	2.076	4.10786	3.63161	3.02658	4.66389	1.71875	0	4.71791	1.33769	0.735201	3.86888	6.4605	1.49022	2.31642	0	2.17609	1.78763	1.31531	0.294938	1.6881	1.88223	4.38523	3.88063	1.63525	2.89585	3.43081
MSTRG.140.3~TR	191.286	153.781	163.941	187.897	201.16	111.288	288.696	174.047	237.84	186.97	173.607	186.313	233.043	358.436	160.9	186.509	132.913	417.486	319.95	368.994	400.25	544.213	449.468	341.263	349.681	603.236	342.537	337.756	505.999	372.758	379.661	404.084	331.576	333.342	383.654	394.056	306.124	468.76	451.694	282.257	373.284	425.595	375.407	364.266	455.874	266.047	379.213	327.791	281.146
MSTRG.1400.1~TR	255.188	220.547	353.515	285.523	206.333	168.708	195.977	258.465	169.656	253.309	305.642	217.287	259.956	92.7223	330.023	290.966	285.253	102.946	100.74	129.818	58.7152	48.7826	72.1595	125.199	130.938	74.7074	145.098	130.739	96.6796	90.7241	116.768	96.8279	146.55	84.651	113.142	122.836	194.936	93.6769	93.1055	128.803	191.114	144.421	193.093	150.246	141.281	256.57	105.8	99.6732	98.7711
MSTRG.1400.3~TR	104.734	91.8147	199.574	120.462	57.9055	27.2301	71.2954	90.1964	77.8596	119.496	124.25	76.3154	141.396	47.5124	123.507	110.451	89.0453	4.8856	5.96488	2.19205	2.98805	3.44348	2.14032	3.19385	3.9367	1.6861	4.09478	4.66389	1.89062	4.22628	3.40738	1.02899	5.51401	0.61902	4.307	75.1495	148.964	85.7764	45.8533	48.9246	164.677	68.6222	231.14	57.9062	145.285	169.852	5.06926	6.63243	4.33365
MSTRG.1400.4~TR	0.210204	0.0872763	0	0	0.287372	0.236783	0.453389	0.453248	0.115177	0.141751	0.311403	0	0.509718	0.209306	0.310318	0.393065	0.308382	1.16324	0.994147	0.243561	1.49403	0.143478	0.764402	0.479078	0.513482	0.259401	0.356068	0.150448	0.945311	1.12701	0.393159	0.514495	0.3676	0.154755	0.331307	0.212888	0.534559	0.752424	0.31087	0.188172	0.131531	0.0983126	0.129854	0.553596	0.381325	0.820903	1.3082	0.653901	1.26398
MSTRG.14007.2~TR	0.420408	0.96004	0.281685	0.45978	1.72423	2.60462	0.226695	0.679872	0.921416	1.13401	0.622805	0.706624	0.407775	0.523264	0.155159	0.196533	0.616764	36.0604	21.5399	17.0492	18.3765	48.9261	18.1928	43.5961	35.9438	71.5946	36.1409	22.2663	49.414	41.1358	67.3612	52.9929	60.409	42.0934	66.2615	1.49022	0.178186	0.188106	1.55435	0.470429	0	2.16288	0	0.664316	0.190662	0.149255	19.2959	29.6124	35.7526
MSTRG.14008.2~TR	0.105102	0	0.985898	0.30652	0	0	0	0	0	0	0.934208	0	0.203887	0	0.155159	0	0	2.79177	0.828456	1.46136	0.149403	1.86522	0.764402	5.26985	4.7925	1.0376	2.67051	0	1.97656	0.845256	1.9658	1.54348	2.32814	3.0951	2.1535	0.212888	0	0	0	0	0	0.0983126	0	0	0	0	2.61639	0.747316	1.44455
MSTRG.14029.5~TR	2.83776	4.45109	1.69011	1.5326	3.01741	2.60462	3.74046	3.51267	3.10978	2.12627	3.58113	1.76656	3.2622	3.66285	1.55159	4.02892	3.08382	8.37531	12.0955	13.1523	20.1694	18.2217	14.8294	17.0871	14.2063	31.7766	14.2427	12.3368	17.5312	17.4686	18.0853	18.8305	13.1111	18.5706	15.4058	1.7031	2.6728	3.1978	1.86522	3.38709	3.15674	3.44094	3.3762	1.99295	5.91053	2.83585	10.6291	12.9846	11.3758
MSTRG.14039.1~TR	36.05	12.3932	40.5627	22.2227	29.743	28.1772	28.5635	36.1465	55.0546	34.3038	27.2477	20.6099	35.8842	42.9076	17.2226	27.7111	20.8158	27.1034	34.1324	29.7144	90.0898	58.5392	61.4579	37.8471	23.1067	63.4235	31.334	28.5852	41.8515	43.9533	28.1764	49.7002	19.4828	95.3291	29.8177	26.8239	12.2949	60.7583	39.325	40.9273	36.0394	44.7322	35.1904	38.5303	69.4011	27.4629	16.1889	55.675	36.836
MSTRG.14039.10~TR	9.40664	5.49841	8.16887	6.59018	8.1901	8.99777	17.6822	11.4445	1.72765	5.52829	10.5877	6.8307	8.15549	13.9188	11.4818	10.2197	6.63021	4.65295	7.95318	4.62765	7.47013	5.73913	4.12777	2.87447	5.99063	4.40981	2.67051	1.80538	4.72656	7.88906	0.917371	3.60146	2.32814	7.89251	3.97569	5.53509	2.13824	3.38591	6.21739	7.15052	4.60358	5.70213	5.97327	6.86459	3.62258	5.37318	5.88688	7.84682	5.41706
MSTRG.14039.11~TR	31.1102	36.307	35.2107	38.4682	46.8416	33.0313	62.2277	37.5063	29.6005	33.4533	49.9801	37.5689	55.5593	37.7796	48.7199	54.3412	32.6114	17.6812	21.5399	17.7799	14.6415	18.6522	14.9823	24.7523	23.1067	17.2501	18.1595	17.452	17.3594	18.8774	18.4785	13.8914	20.9532	14.0827	22.3633	23.4177	28.688	22.5727	28.2891	32.5537	24.4647	22.8085	25.0618	22.9189	20.2102	29.7018	28.6168	25.1285	31.0578
MSTRG.14063.1~TR	4.09898	4.53837	3.94359	4.75106	3.30478	2.13105	4.98728	3.17274	2.64907	2.83502	4.98244	2.35541	3.16025	2.82562	4.18929	4.61851	4.47154	1.74486	2.65106	3.40985	1.19522	3.3	3.36337	1.91631	3.59438	1.6861	2.67051	3.30986	2.40625	2.53577	2.2279	1.95508	3.79854	2.01182	4.307	1.7031	2.6728	1.12864	2.17609	3.293	2.63062	2.75275	2.33737	2.54654	1.33464	2.38808	3.92459	2.80243	3.61137
MSTRG.14069.10~TRs	54.8633	38.1398	64.3651	60.0779	31.1799	15.7461	65.7414	46.5712	37.2022	23.5307	34.41	34.8601	40.0639	88.6409	35.6866	50.1158	36.5433	16.4016	13.7524	10.4731	15.3885	29.1261	17.2755	16.1289	24.476	19.066	15.489	17.3015	17.4453	12.1153	17.8232	18.8305	19.8504	14.3922	16.731	14.6893	15.6804	15.2366	19.4294	9.78492	13.6792	17.1064	12.466	11.5148	12.965	15.0748	14.5537	22.4195	21.8488
MSTRG.14069.8~TR	4.72959	3.92744	7.46466	5.82388	1.58055	2.60462	3.17372	3.85261	2.76425	2.26802	4.67104	2.0021	3.87386	3.34889	3.10318	4.42198	4.77992	0.116324	0.165691	0	0.149403	0.573913	0.15288	0	0	0.778202	0.178034	1.05314	0.859374	0.563504	0.524212	0.102899	0	0.464265	0.496961	1.06444	0.534559	0	0	0.470429	1.18378	0.491563	0.908976	1.10719	0.571987	0.895531	0.981147	0.560487	0
MSTRG.14083.1~TR	3.52092	1.74553	2.81685	3.0652	2.15529	1.30231	0	1.47306	0	2.26802	2.02412	1.29548	3.46608	2.40701	2.79286	3.04625	1.6961	6.04883	6.29627	6.08902	5.07969	4.87826	4.73929	2.87447	4.62134	3.76131	6.05316	6.01793	4.21093	0	4.4558	3.70436	7.22947	1.70231	3.31307	7.45108	4.45466	3.0097	2.79783	2.72849	2.89368	2.65444	3.76576	3.98589	2.47861	5.52244	8.33975	5.69828	6.13934
MSTRG.14089.3~TR	1.68163	1.04732	0	0	0	0	0.680084	0	0.460708	0.850507	1.24561	0.588854	0	1.36049	0	1.1792	1.31062	1.27956	0	0	0	2.0087	1.22304	0	0	1.81581	1.60231	0	1.11719	0	0	1.85218	2.2056	0	2.98177	2.12888	0	1.12864	2.48696	0	0	1.08144	0	0	0	0	0	1.21439	1.44455
MSTRG.14096.3~TR	2.10204	2.70557	2.39432	2.2989	3.73584	1.53909	3.17372	2.94611	1.61248	1.84276	2.02412	2.35541	2.65054	1.67444	2.01707	2.45666	2.31287	2.67545	6.46196	4.62765	5.5279	4.01739	6.72673	4.15201	3.25205	6.09592	4.80692	4.21255	4.38281	7.0438	4.98001	2.46957	4.90134	8.82104	5.46657	3.83199	5.34559	4.51455	3.88587	4.79838	3.68286	4.62069	5.0643	6.08956	7.81715	4.62691	6.05041	7.7534	5.7782
MSTRG.14132.2~TR	1.10357	2.09463	2.53517	0	1.43686	0.473567	0	0	1.84283	3.40203	0	0	3.9758	2.40701	3.4135	3.73412	0	4.18765	3.8109	5.6019	3.43626	3.01304	3.05761	6.06832	9.24268	3.63161	5.69709	9.32779	7.04687	0	5.24212	5.35074	4.53374	6.49971	5.46657	1.7031	5.16741	1.50485	0.932609	0	3.55133	2.16288	4.80459	1.66079	2.28795	5.59707	3.10697	3.45634	5.41706
MSTRG.14133.1~TR	0	0.0872763	0	0	0.287372	0.118392	0.226695	0	0	0	0	0	0	0	0	0	0.231287	0	0.331382	0.243561	0.149403	0.286957	0	0	0	0	0	0.300896	1.03125	0.281752	0.393159	0.205798	0.490134	0.30951	0.496961	0.212888	0	0	0.621739	0.188172	0.657654	0	0.649269	0.442877	0.190662	0.223883	0	0.560487	0
MSTRG.14136.2~TR	0	0.523658	0	0.919559	0.574744	0.591959	0.226695	0.226624	0	0.708755	0.778506	0.353312	0.305831	0	0.620636	0.687864	0	0.697942	0.497074	0.243561	0.149403	0.573913	0.15288	0.159693	1.54045	0.259401	0.356068	0	0.773436	0.563504	0.262106	0.617394	1.22533	0	0.496961	0.425776	1.2473	0.188106	0.155435	0.470429	1.05225	0.688188	0.779123	0.110719	0	0.895531	0.654098	0.84073	0.541706
MSTRG.14141.1~TR	3.36327	3.14195	1.54927	2.75868	5.74744	5.44602	4.76059	3.51267	3.80084	3.26028	2.33552	2.70873	2.75248	4.91868	5.74088	3.04625	4.39444	8.49163	14.2494	9.25531	12.998	6.74348	10.3959	10.6994	10.0985	5.83652	11.7502	8.4251	9.8828	12.1153	7.07686	10.5986	8.33228	13.928	8.77965	7.45108	5.52378	11.6626	8.23805	10.5376	7.10266	6.78357	6.7524	8.19322	14.8717	9.70158	12.1008	11.2097	9.93128
MSTRG.14144.25~TR	1.83929	11.4332	4.36612	7.20322	9.48328	17.522	0	0	2.41872	0	2.95832	9.77497	0	0	0	0	10.2537	30.2442	47.5534	24.3561	23.9044	16.3565	24.9195	26.988	43.1325	11.0245	39.1675	22.2663	24.4062	33.8102	31.5838	22.5349	35.5347	16.8683	36.9408	21.7146	26.0152	18.4344	9.7924	18.5349	22.3602	12.879	22.205	14.8364	20.0195	39.1795	24.8557	20.3644	24.5573
MSTRG.14153.1~TR	75.3056	69.2101	133.8	104.523	66.0956	76.9546	72.769	68.8937	73.0222	87.7439	101.206	62.3007	116.42	60.3846	97.2847	91.4859	72.7011	48.0417	62.9627	51.1477	67.2312	38.3087	47.3929	61.801	55.1138	61.9968	59.6414	57.6217	52.5937	56.0686	51.6349	46.819	54.6499	69.0208	52.5122	47.0483	81.4312	63.3918	46.6305	49.8655	76.6824	62.6251	91.9365	57.3526	77.7902	77.6127	45.1328	49.3228	58.5043
MSTRG.14173.1~TR	0.210204	1.13459	0.281685	0	0.287372	0.71035	0.453389	0.226624	0.230354	0.283502	0.311403	0.824395	0.713606	1.67444	0.310318	0.196533	1.00224	0.465295	0.662765	0.487121	0.298805	0.286957	0	0.63877	0.342322	0.518801	0	0.300896	0.773436	0.563504	0	0.205798	0	1.54755	0.662615	1.7031	1.42549	0.188106	1.08804	0.940858	0.657654	0	0.259708	0.221439	0.953312	1.04479	1.14467	0.373658	0.541706
MSTRG.14173.3~TR	0.99847	0.436382	6.05623	1.83912	1.43686	0.473567	0.680084	0.906496	0.806239	0.850507	1.24561	1.05994	4.07775	0	2.94802	0.884396	0.770955	10.0038	14.4151	3.40985	1.94223	8.6087	5.50369	5.42955	7.01759	2.85341	5.34102	2.55762	3.60937	9.01606	7.47002	2.26378	16.7871	1.70231	9.44226	0	0	1.12864	0.932609	0.752686	0.394592	2.06456	4.80459	1.21791	0	0.29851	16.843	23.2602	23.1128
MSTRG.14173.8~TR	17.1316	26.9684	18.1687	21.9162	21.6966	41.5555	28.3368	16.0903	17.5069	18.5694	19.4627	19.5499	17.1265	23.3376	17.8433	19.2602	28.6795	14.5405	21.0428	22.8947	37.5001	31.2783	21.0975	29.2237	19.8547	32.4251	22.2543	18.0538	24.4922	18.3139	16.6437	20.1682	19.6054	58.8069	14.5775	23.2048	17.8186	28.5921	25.8022	29.4489	24.5963	24.7748	16.881	28.012	30.1246	18.8808	17.4971	21.0183	22.5711
MSTRG.14178.1~TR	2.73265	3.22922	3.38022	2.14564	3.44846	4.38049	2.83368	2.03962	1.72765	3.82728	2.17982	2.11987	2.75248	5.23264	3.25834	2.26012	3.23801	5.23457	5.96488	6.08902	9.26296	6.88696	6.72673	8.30401	6.67527	5.05831	4.62888	7.52241	6.70312	6.19854	5.11107	6.58553	4.90134	11.6066	4.80396	4.47065	3.38554	3.76212	4.19674	4.98655	3.4198	2.75275	4.80459	4.65021	4.19457	5.29856	5.72336	6.91267	5.95877
MSTRG.14180.2~TR	0.315306	0.96004	0.281685	0.15326	0.287372	0.473567	0.226695	0.113312	0.345531	0.425253	0	0.471083	0.713606	0.418611	0	0.491331	0.385478	0.93059	0.662765	0.730682	0.298805	0.717392	0.764402	0.479078	1.02696	0.1297	0.534102	0.601793	0.515624	0.845256	0.393159	0.411596	0.122533	0.30951	1.65654	0.212888	0.712746	0.188106	0.777174	0.188172	0.394592	0.491563	0.259708	0.442877	0.571987	0.746276	0.327049	1.02756	0.180569
MSTRG.14197.1~TR	21.9663	15.3606	13.2392	16.5521	24.2829	26.283	25.0497	22.0958	30.5219	17.5771	14.4802	24.8496	16.9226	32.4424	19.55	20.7342	32.1488	12.3303	13.2553	13.883	27.6395	15.6391	24.7666	14.6917	13.1794	19.066	10.326	18.5051	23.6328	16.9051	13.4985	20.1682	11.7632	26.3084	16.3997	14.2635	7.66201	18.9987	19.2739	17.2177	10.1279	14.6486	11.0376	16.0543	20.9729	11.7912	16.3525	17.5619	24.5573
MSTRG.14197.2~TR	2.73265	4.45109	3.94359	2.14564	4.74164	4.49888	8.61439	5.89222	5.75885	5.38654	4.98244	0	7.95161	4.70937	8.84406	5.79771	4.00897	2.67545	9.4444	0	15.8367	0	11.466	6.22801	9.07152	5.96622	0	6.77017	2.57812	13.5241	9.56687	14.4058	5.63654	14.8565	5.79788	7.45108	6.05834	0	9.48153	7.99729	0	6.88188	7.27181	6.08956	1.5253	4.92542	5.55983	7.47316	6.31991
MSTRG.14197.6~TR	1.15612	1.4837	0	0	0	0	0	0	0	0	0	4.8286	0	2.19771	0	0	0	9.42222	0	13.883	4.93029	20.9478	0	8.4637	0	11.2839	11.5722	1.95583	7.1328	0	0	0	0	0	0	0	0	7.33614	0	0.752686	7.23419	0	0	0	5.71987	0	0	0	0
MSTRG.14197.7~TR	0	0	0	0	0	0	0	0	0	0	0	0	0	0	0	0	0	0	0	0	0	0	0	0	0	0	0	0	0.515624	0	1.9658	0.617394	0.857734	0	0	0	0	0	0	0	0	0	0	0	3.43192	0	0	0	0
MSTRG.14199.2~TR	0	0	0	0	0	0	0	0	0	0	0	0	0	0	0	0	0	0.581619	0	1.2178	0.747013	0	1.22304	0.798463	0.855804	0.259401	0.712136	1.80538	0.859374	0	0.262106	1.13189	0.612667	2.78559	0.662615	0	0	0	0	0	0	0	0	0	0	0	0.490574	0	0
MSTRG.14200.1~GN	14.3464	13.266	15.3518	11.6478	10.9201	4.2621	16.322	15.0705	10.9418	12.6158	13.0789	7.30178	21.9179	10.8839	11.9472	15.5261	15.1107	10.4691	5.96488	14.8572	8.06774	9.03913	10.7016	13.7336	12.3236	19.8442	13.5306	14.443	17.1015	10.1431	15.0711	15.229	13.1111	13.928	19.0502	11.7088	12.2949	14.2961	10.2587	7.71503	20.1242	13.4688	23.5035	11.847	13.9183	14.5524	7.03156	6.91267	10.2924
MSTRG.14201.2~TR	0.630613	0.96004	1.69011	0.766299	0.287372	1.53909	2.04025	3.96592	1.95801	0.567004	1.55701	0.824395	1.42721	2.40701	0.620636	2.16186	0.69386	46.8785	14.9122	48.225	31.5239	37.0174	36.0798	63.5576	71.374	94.5516	58.5732	77.0295	81.4686	131.86	173.252	163.198	70.7018	166.671	109.663	0.212888	1.60368	1.12864	2.64239	0.0940858	1.31531	0.589876	0.649269	1.21791	0.190662	0.29851	9.3209	9.90193	18.5986
MSTRG.14201.5~TR	0.788266	0.436382	1.12674	1.22608	1.14949	0.355175	0.340042	1.47306	1.38212	0.708755	0.934208	1.29548	1.42721	2.93028	1.24127	1.47399	2.15867	32.687	43.0797	18.2671	8.06774	71.1652	15.8996	16.7677	25.8453	22.6976	28.3074	5.41614	9.1953	27.8934	53.4696	13.7885	92.6353	34.6651	50.3587	2.55466	2.49461	10.5339	34.1957	1.78763	4.20899	4.32575	4.02547	1.88223	5.33854	4.55228	23.2205	24.568	51.2815
MSTRG.14201.6~TR	6.14847	8.29125	11.9716	7.50974	10.7764	7.81385	4.42054	8.04515	9.79004	8.07981	6.53945	6.94847	8.05355	8.47687	13.3437	8.54917	10.7934	3.95501	2.15399	2.67917	2.53984	2.86957	3.66913	1.43723	4.62134	3.89101	1.95837	2.70807	0.945311	3.09927	5.89739	2.05798	6.49427	5.41643	3.14742	4.89643	4.27647	4.70265	10.4141	3.85752	6.57654	4.81732	4.28517	6.64316	7.05451	7.53738	1.14467	0.373658	0.722275
MSTRG.14203.1~TR	0	0	0	0	0	0	0	0	0	0	0	0	0	0	0	0	0	64.4433	17.8946	0.730682	1.34462	116.361	0	2.55508	1.02696	5.96622	4.45085	0.902689	3.69531	0	8.9116	2.26378	62.8597	0.30951	29.8177	3.6191	0	0	0	0	0	0	0	0	0	0	16.0254	44.4653	75.8389
MSTRG.14203.2~TR	0.683164	0	0	0	1.58055	1.30231	1.47351	0.226624	0.691062	0	0	0.471083	0.101944	0.627917	0.310318	0.393065	1.23353	0.93059	3.47951	0	5.22909	1.00435	1.83456	2.2357	0.342322	2.98311	1.78034	0.902689	1.54687	0.281752	2.09685	0.92609	0.612667	2.16657	2.31915	2.34177	0.712746	3.76212	3.1087	4.89246	4.99817	1.86794	2.98664	2.54654	7.62649	2.23883	5.55983	5.04438	4.87536
MSTRG.14203.9~TRs	2.10204	3.14195	46.7598	16.2455	0	0	3.74046	7.13866	0	18.7111	18.0613	2.23764	39.5541	3.9768	28.7044	15.7226	6.8615	9.65487	7.12472	26.3046	0.896416	5.16522	8.10266	3.67293	53.5733	2.46431	205.985	252.452	8.33593	4.22628	67.3612	6.48263	24.5067	5.88069	41.2478	0.638664	4.63285	6.58371	18.1859	0	9.20715	0.688188	38.177	0	1.90662	9.70158	7.68565	4.76414	5.05592
MSTRG.14204.1~GN	0.052551	0.0872763	0.140843	0.15326	0.431058	1.30231	0	0	0.115177	0.141751	0	0.706624	0.101944	0	0	0	0	19.6587	25.6821	11.6909	4.18327	20.8044	6.26809	8.14432	15.918	8.56022	12.6404	6.01793	9.71092	6.76205	12.319	5.35074	47.4205	2.78559	23.8541	2.76755	2.6728	1.31674	3.41957	4.04569	3.02521	4.719	4.54488	1.77151	2.28795	2.9851	32.5414	36.3382	28.3493
MSTRG.14206.3~TR	33.2648	33.3396	21.2672	19.7705	23.1334	9.35294	21.7627	33.3137	28.9094	35.0125	23.6666	17.3123	19.981	15.07	20.0155	22.6995	27.6002	9.65487	10.9356	15.5879	3.13745	9.9	6.26809	8.14432	11.6389	14.0076	19.0496	12.0359	15.4687	5.91679	11.0085	10.3928	20.5856	8.04726	15.5715	8.51552	9.80025	12.415	6.99457	7.05643	14.4684	11.9941	8.18079	11.4041	13.537	12.0897	12.1008	13.3583	6.50047
MSTRG.14209.1~GN	0	0.0872763	0	0	0	0.118392	0.113347	0.113312	0.115177	0.283502	0	0.117771	0.101944	0.209306	0.155159	0	0	7.79369	9.11302	1.94849	1.04582	15.3522	3.21049	2.87447	2.39625	4.40981	3.56068	1.35403	4.12499	4.50803	6.15949	2.36668	14.704	1.54755	5.79788	0.425776	0	0.188106	2.02065	0	0	0.884813	1.03883	0.332158	0	0.149255	5.06926	9.24803	14.0844
MSTRG.14214.2~TR	29.1658	41.8054	32.1121	30.652	40.0884	39.898	18.0222	27.7614	25.1086	34.0203	33.7872	27.4406	27.3209	16.5351	35.6866	29.4799	37.8539	3.14074	2.81675	0	1.94223	0	3.36337	1.91631	4.96366	2.33461	5.16299	5.86748	3.95312	2.81752	3.40738	4.73335	2.81827	0	0	11.2831	14.2549	11.4745	10.8804	12.1371	10.5225	14.3536	11.2973	5.64668	5.14788	14.8509	1.47172	0	0
MSTRG.14214.3~TR	3.46837	9.16402	0	4.29128	3.01741	12.9047	2.49364	6.5721	8.63827	0	0	4.35752	2.44665	4.50007	5.74088	6.28904	6.78441	0	0	3.65341	0	2.15217	0	1.75662	0	0	0.89017	0	0	0	0	0.308697	0	4.02363	3.81004	0	0	0	4.50761	3.293	3.4198	0	2.59708	2.54654	1.14397	3.43287	0	0.560487	0.180569
MSTRG.14220.1~GN	4.46684	3.22922	8.73224	5.3641	2.15529	1.4207	3.40042	3.85261	3.68566	6.9458	4.82674	4.12197	7.64578	1.7791	7.44763	5.79771	3.31511	0.348971	0.331382	0.730682	0.448208	0.717392	0.15288	0.798463	0.855804	0.518801	0.89017	0.601793	0.34375	1.40876	0.393159	0.411596	1.22533	0.61902	0.165654	1.49022	3.74191	1.88106	1.55435	0.846772	2.49908	1.96625	2.72693	1.55007	2.47861	4.25377	0.163525	0.280243	0
MSTRG.14229.2~TRs	2.31225	6.98211	12.8167	3.52498	2.29898	1.65748	2.04025	12.1244	5.64367	12.8994	18.217	8.00841	6.11662	4.39542	2.48254	5.20811	1.85029	1066.34	684.967	941.362	513.049	1419.57	1128.56	694.982	992.048	1612.31	1069.63	966.78	996.014	972.044	1354.3	1064.7	1202.3	490.109	1231.8	10.0057	7.30564	5.45508	9.48153	1.12903	3.28827	2.85107	2.98664	3.98589	0.762649	3.58212	632.513	673.518	897.788
MSTRG.14235.3~TR	1.94439	0.610934	0.704213	0.45978	1.86792	2.36783	1.24682	1.69968	1.26695	0.992258	0.622805	0.824395	0.407775	0.837222	0.775795	0.982663	1.46481	0.93059	2.81675	2.19205	3.73506	1.00435	3.36337	1.91631	1.88277	1.4267	1.42427	2.40717	0.859374	1.69051	1.57264	1.64638	2.45067	2.32133	1.65654	2.98043	3.02917	2.44538	2.33152	5.17472	2.63062	2.3595	1.6881	1.88223	2.47861	5.00005	7.52213	12.8912	26.1825
MSTRG.14239.2~TR	41.3577	17.368	42.957	37.0889	23.1334	6.27476	32.5307	35.6933	28.4487	24.0977	27.4034	12.1304	23.1412	41.0239	26.9977	25.0579	18.8113	7.79369	42.914	21.6769	14.9403	14.0609	14.2179	50.6225	8.38688	5.31771	11.7502	6.46927	7.90624	24.2307	12.0569	7.40872	8.94494	14.8565	7.62007	32.1461	21.3824	18.6225	10.4141	3.38709	38.6701	33.9178	22.7244	13.2863	27.8367	15.7464	17.4971	8.22047	0
MSTRG.14242.7~TR	1.57653	0.96004	0	0	3.01741	5.32763	1.13347	1.81299	0	0	0	0	0.815549	0	0	0	2.69834	1.9775	1.98829	0.974243	0	0	0.611521	3.99231	1.71161	0	1.0682	0.752241	1.20312	2.81752	0	1.95508	2.81827	1.70231	2.81611	0	0	0	0.621739	4.13977	0	0	0	2.8787	0	0.447765	4.41516	2.24195	1.26398
MSTRG.14250.2~TR	6.04337	6.633	3.23938	4.29128	4.02321	15.8645	3.51377	4.64579	3.10978	4.96129	3.42543	10.1283	2.24276	1.25583	2.32738	3.73412	2.85253	1.16324	0.994147	1.70492	0.149403	0.86087	0.305761	1.11785	1.36929	0.259401	0.89017	3.15941	1.46094	1.12701	1.17948	2.16088	0.980268	1.70231	1.32523	4.47065	4.81103	3.0097	4.81848	7.24461	2.23602	3.34263	2.85678	4.31805	1.71596	4.02989	0.490574	0.84073	1.62512
MSTRG.14252.1~TR	389.403	324.668	524.78	475.872	338.38	211.329	572.177	388.887	421.778	529.866	520.042	376.042	550.7	469.368	543.832	486.221	675.357	587.202	515.3	321.987	473.606	475.2	325.482	538.803	367.482	529.437	385.444	239.363	332.406	575.901	449.381	303.861	587.67	324.521	496.796	565.644	614.03	568.08	507.65	656.06	814.176	809.211	724.065	607.295	891.156	751.873	684.35	573.565	635.602
MSTRG.1426.1~TR	0.683164	0.96004	0.704213	0.766299	0.287372	0.947134	0.113347	0.56656	1.03659	0.708755	1.40131	1.05994	0.713606	0.732569	0.930954	0.884396	0.462573	1.62853	2.81675	4.87121	2.53984	1.72174	1.98744	2.87447	3.08089	1.6861	2.49248	2.70807	3.17968	2.25402	1.70369	1.33769	1.22533	2.01182	2.31915	4.04487	2.49461	1.12864	1.24348	1.3172	2.10449	1.27806	1.55825	2.21439	1.71596	2.23883	3.59754	2.61561	3.43081
MSTRG.1426.12~TR	4.36174	4.45109	2.53517	3.37172	4.16689	5.91959	5.21397	2.94611	3.68566	4.81954	4.35964	2.94427	3.16025	2.93028	4.18929	5.60118	1.85029	9.42222	6.62765	15.3443	5.6773	3.58696	6.42097	10.2203	5.99063	4.02071	9.07974	3.76121	4.55468	2.53577	9.69792	7.40872	9.06748	5.10692	8.77965	4.68354	1.96005	6.0194	4.81848	4.32795	3.28827	4.32575	4.93444	2.3251	3.62258	5.89558	10.7926	9.99535	11.9175
MSTRG.14263.1~TR	7.04184	5.58569	6.19708	9.19559	7.75904	7.69546	6.91418	8.83834	7.0258	6.52055	8.09647	5.18191	5.81079	4.29076	7.29247	6.58384	7.55536	8.49163	10.2729	6.33258	7.76894	5.3087	6.57385	7.82493	10.0985	6.74442	8.9017	6.61972	6.27343	8.73431	8.12529	6.79133	7.96468	7.27349	8.77965	6.17376	6.05834	3.76212	4.66305	6.11558	6.57654	5.60382	6.7524	7.08603	6.48252	7.68664	19.1324	14.2924	12.4592
MSTRG.14266.1~GN	1.99694	1.74553	1.12674	0.45978	1.14949	2.24944	2.38029	2.37955	1.15177	0.708755	1.55701	1.53102	0.713606	1.88375	1.24127	1.47399	1.07934	2.32647	6.95903	1.70492	3.58566	2.72609	3.05761	1.43723	2.05393	0.778202	1.24624	1.95583	2.32031	3.09927	1.70369	2.57247	2.45067	4.64265	2.31915	4.47065	5.16741	9.2172	10.725	8.84406	3.68286	3.9325	4.41503	5.09309	9.72378	5.1493	14.0631	22.3261	32.6829
MSTRG.1427.2~TR	3.10051	2.18191	0	0	4.45427	3.43336	0	0	0	0	0.622805	0	0	0	0	0	0	1.86118	0	0	0	0	0.611521	3.99231	0	1.81581	0	0	0	2.81752	0	0	0	3.24986	0	5.53509	0	0	0	0.658601	0	3.04769	0	0	0	1.04479	0	0	4.33365
MSTRG.14277.1~TR	57.9638	55.0714	67.0411	62.53	53.7386	22.1392	36.4978	47.2511	33.7469	63.0792	77.3835	41.9264	60.5545	27.0004	65.9426	67.8037	67.6899	18.4955	26.5106	19.7284	10.1594	12.1957	15.4409	19.0034	25.8453	8.81962	24.2126	23.7708	20.2812	11.2701	25.0311	18.1102	26.9574	13.6184	27.9955	34.4879	51.8522	32.3543	41.812	46.1961	41.8268	31.9516	42.8517	50.0451	43.2803	63.5827	91.4102	77.7208	64.463
MSTRG.14277.2~TR	8.46072	12.9169	9.85898	11.9543	9.33959	4.38049	7.14088	8.4984	5.06779	6.80405	11.989	9.42166	15.4954	3.34889	9.4647	12.3815	8.24922	2.21015	2.31968	3.40985	2.39044	2.86957	3.36337	2.076	4.96366	2.85341	4.27282	4.363	2.57812	3.38102	4.32475	3.49856	3.79854	4.4879	5.13527	6.59953	6.94927	6.0194	4.35218	7.62095	8.81256	10.1262	7.53152	12.4006	7.05451	10.2986	12.5914	17.2817	9.57014
MSTRG.1428.1~TR	31.2153	30.1103	31.9713	32.0313	23.5645	33.86	24.8231	30.2543	30.6371	21.8297	34.0986	28.6183	37.2094	17.477	23.8945	30.4625	35.9265	30.7095	30.9843	17.0492	16.2849	21.0913	17.1226	23.6345	23.449	25.1619	33.4704	36.258	27.414	29.3022	38.6606	32.2074	34.1868	17.0231	30.3146	18.5213	22.6297	15.989	16.9424	22.2042	26.4377	21.9237	25.1916	19.5973	14.2997	15.7464	24.5287	47.1743	59.4071
MSTRG.1428.4~TRs	137.999	128.645	137.322	120.309	157.192	191.558	135.903	139.147	119.208	130.836	131.879	117.771	136.808	118.676	161.831	125.191	146.404	127.258	211.422	130.792	112.65	106.03	147.529	151.868	144.46	123.864	133.169	164.289	145.234	147.638	137.213	150.232	116.162	157.85	150.248	67.4855	81.253	82.2024	91.5511	102.177	113.774	86.7117	103.753	94.7757	86.37	91.8665	159.109	272.21	274.645
MSTRG.14280.4~TR	0.367857	0.436382	0	0.30652	0.287372	0.236783	0.113347	0.339936	0	0	0	0.471083	0.305831	0	0.775795	0.294799	0	0.348971	0.331382	0.487121	0	0	0	0	0	0	0	0	0	0	0	0.205798	0	0	0	0	0.890932	0.940531	0.31087	0.376343	0	0	0	0	0.571987	0.59702	0.654098	0.653901	0.722275
MSTRG.14295.3~TRs	8.30306	7.94215	8.16887	8.73581	6.75324	12.1943	10.3146	7.5919	8.29274	8.93032	7.78506	6.47739	9.27687	10.3606	8.84406	8.54917	9.40565	12.6793	10.6042	11.2038	14.4921	11.0478	10.7016	17.0871	11.9813	12.4512	11.2161	9.62868	12.6328	14.6511	10.0911	11.216	8.08721	17.6421	11.2645	10.6444	6.77108	13.7317	9.7924	8.84406	8.94409	9.3397	9.08976	8.41466	9.53312	8.58217	8.6668	11.6768	9.38957
MSTRG.14309.1~TR	156.812	103.597	138.167	131.344	108.196	76.481	141.117	149.005	176.797	125.024	105.877	112.235	147.716	229.922	112.801	125.191	133.144	159.247	145.311	130.305	172.859	215.217	170.156	150.43	126.488	230.996	134.416	124.12	175.914	162.007	172.728	183.983	145.325	159.552	171.12	163.072	123.84	213.689	163.517	136.424	161.52	175.095	152.448	139.728	191.234	108.882	164.506	204.017	205.126
MSTRG.14311.13~TR	3.57347	8.1167	6.90129	7.81625	7.90273	13.9702	3.51377	6.5721	3.10978	7.08755	6.22805	5.41745	3.05831	1.88375	11.6369	5.79771	2.85253	22.2178	21.3742	7.79394	1.79283	4.16087	6.11521	7.82493	16.2603	2.72371	23.8566	22.4168	6.18749	8.45256	21.4927	4.63045	26.3447	4.95216	17.8906	15.5408	29.2226	5.26697	5.75109	9.03224	12.2324	6.98019	12.466	4.76093	4.95722	15.1494	21.9123	15.5068	24.0156
MSTRG.14312.2~TR	0.105102	0	0	0	0	0.473567	0	0	0.460708	1.27576	0.622805	0	0.203887	0.732569	0	0.196533	0	0.348971	0	0	0	0	0.305761	0.63877	0	0.648502	0.89017	0.300896	0.515624	0.845256	0.786318	0.205798	0.3676	0.773775	0.331307	1.7031	0	0.564318	0.31087	1.9758	2.49908	0.294938	0.259708	0.221439	1.5253	1.04479	0.981147	0.653901	0
MSTRG.14312.3~TR	0.578061	0.698211	0	1.5326	1.58055	2.48623	2.60699	1.81299	0.921416	0	0.467104	1.76656	1.93693	1.25583	1.55159	0.196533	0.925146	3.60604	2.65106	1.94849	2.39044	2.58261	1.37592	6.54739	1.36929	0	1.60231	1.50448	1.63281	5.63504	3.27633	2.98407	4.28867	3.86888	4.6383	3.83199	5.88015	2.25727	5.28479	3.19892	4.99817	4.03082	5.58371	7.08603	7.43583	8.28366	10.7926	6.35218	6.86161
MSTRG.14313.1~TR	83.1883	113.721	7.74634	28.6596	113.512	129.994	52.7065	78.6385	74.4043	35.7213	25.535	95.6298	8.35938	20.7212	40.8068	30.1677	75.1681	5.58354	7.29041	3.65341	3.88447	5.59565	3.66913	3.19385	4.96366	5.05831	4.45085	4.363	2.49218	3.09927	5.63528	2.36668	6.73934	3.40461	4.307	71.7433	16.5713	21.0679	88.9087	98.696	20.3873	48.9597	4.15532	68.9781	9.53312	14.5524	8.83033	6.81926	7.22275
MSTRG.14314.2~TR	0	3.92744	0	5.67062	0	0	1.47351	0	0	2.40977	0	0	0	20.7212	0	0	0	0	0	0	0	0	0	0	0	0	0	2.10627	0	0	0	0	0	0	0	0	0	0	0	0	0	2.65444	0	0	0	0	0	0	0
MSTRG.14315.1~TR	67.7383	57.8642	101.407	82.9136	43.5369	36.7014	42.5052	61.0752	43.9976	79.8059	75.6708	48.6393	65.9576	29.826	74.7866	72.5205	64.9915	2.32647	5.79919	3.40985	1.49403	2.72609	1.68168	3.35354	2.39625	1.0376	4.09478	4.81434	2.32031	2.81752	1.70369	1.33769	3.06334	2.16657	2.48481	31.5074	57.5542	28.404	20.9837	27.8494	49.324	32.6398	60.7716	31.4443	29.1713	63.8812	2.94344	2.61561	2.16682
MSTRG.14322.1~TR	32.4765	47.7402	36.1966	40.0008	33.6225	41.5555	30.037	33.767	23.9568	38.6981	41.4165	39.6887	29.6656	26.5818	40.6516	36.8499	41.7858	25.4749	27.1734	28.7402	16.8825	29.8435	14.065	31.9385	37.9977	22.6976	43.7964	30.8419	28.3593	21.1314	33.2875	21.8146	38.2304	18.8801	34.456	29.1657	51.6741	26.523	32.4859	34.9999	36.5656	33.033	27.0096	31.2228	27.4554	41.5675	26.3275	27.8375	37.0166
MSTRG.14329.2~TR	0	0	49.4358	0	0	0	0	0	0	0	0	0	27.3209	0	5.89604	0	0	0.116324	0	0	0	0	0	0	0	0	0	0	0	0	0	0	0	0	0	0	0	0	1.86522	0	0	0	54.6684	0	0	0	0	2.42878	0
MSTRG.1433.1~GN	2.575	3.14195	2.81685	5.05758	3.87952	3.55175	2.1536	2.26624	2.30354	2.69327	4.20393	2.94427	3.2622	2.09306	4.49961	3.43932	3.85478	3.25706	4.63935	2.92273	2.53984	2.43913	4.73929	3.99231	3.59438	1.81581	4.45085	5.11524	3.26562	2.53577	3.53843	3.29277	2.9408	4.17839	3.31307	1.7031	2.85098	1.50485	2.33152	3.19892	2.23602	1.47469	2.46722	2.65726	3.43192	2.83585	4.57869	4.57731	3.06967
MSTRG.14330.1~TR	102.212	96.004	120.42	101.305	97.2754	92.8191	79.9098	100.281	82.9274	103.337	110.704	95.7476	98.8854	79.0128	125.679	100.035	112.868	174.486	179.609	158.314	119.074	145.2	138.051	159.373	166.711	103.89	177.856	141.722	147.125	135.241	154.118	122.656	159.784	124.423	162.009	139.442	153.062	112.299	127.923	145.268	138.107	105.981	132.711	143.049	111.728	172.315	183.638	150.117	132.718
MSTRG.14331.1~TR	0	1.4837	0.563371	2.75868	2.58635	1.30231	2.83368	2.03962	2.07319	1.55926	0.622805	2.11987	2.54859	1.15118	0.620636	2.45666	3.00673	0	1.49122	7.79394	1.64343	2.58261	0	2.87447	0	0.518801	1.95837	3.76121	0.34375	1.12701	3.27633	3.29277	3.92107	0.61902	0.662615	0.851552	1.96005	2.06917	3.88587	0	1.44684	1.76963	1.42839	0.442877	2.09729	1.19404	6.37746	3.64316	3.25024
MSTRG.14331.4~TR	39.2031	40.0598	47.0414	45.3649	32.6167	38.4773	35.591	42.2654	26.9514	39.2651	47.4889	34.8601	46.8941	25.326	36.6175	42.7458	37.3913	34.8971	39.6002	28.0095	23.4562	21.9522	26.7541	31.9385	38.34	24.7728	39.3455	31.895	35.664	26.7664	39.1849	28.0914	36.6375	24.7608	35.9469	25.1208	29.0444	19.1868	22.6935	31.3306	25.517	23.0051	30.6455	27.4584	22.8795	33.3585	33.5225	32.7885	32.5024
MSTRG.14335.10~TR	0	0	0	0	0	0	0	2.60618	0	0	0	1.76656	2.3447	2.93028	0	6.58384	0	0	0	0	0	0	0	0	0	0	0	0	0	0	0	0	0	0	0	0	0	0	0	1.50537	0	0	0	1.43935	0	0.970158	0	0	0
MSTRG.14335.11~TRs	30.1117	31.8559	30.9854	29.7324	27.013	34.6888	32.9841	29.8011	27.988	34.0203	32.2302	29.3249	25.9956	16.9537	24.8254	27.1215	29.9902	41.7602	47.5534	54.8012	30.7769	35.2957	35.774	37.5277	49.4655	30.9984	59.1073	56.719	45.8906	25.9212	39.0538	43.8349	52.4443	45.3432	48.0396	19.5857	21.5606	14.8604	18.4967	20.1344	21.4395	17.4013	25.0618	17.2722	14.681	22.7614	47.7492	43.4377	51.6427
MSTRG.14335.19~TR	0.262755	0.174553	0.281685	0.919559	0	0	0.340042	0	0	0.567004	0	0	0	0	2.79286	0	1.92739	4.18765	3.64521	0	2.24104	0	0	8.78309	7.35991	1.5564	0	2.70807	7.99218	3.94453	6.02844	4.42465	0	1.54755	4.96961	0	0	0	0.466305	0	0	0.294938	0.779123	0	0.381325	0	0	2.61561	4.15308
MSTRG.14353.3~TR	10.3	10.0368	19.1546	14.4064	9.91433	12.3127	8.61439	12.5776	8.75345	12.1906	9.96488	7.41955	8.8691	7.01173	12.723	11.2024	11.0247	16.518	13.421	20.9462	16.7331	9.61305	11.466	18.0453	13.0082	9.85723	19.5837	16.2484	11.4297	12.1153	13.1053	11.6276	12.866	11.9161	17.5593	13.6248	15.5022	9.78152	8.85979	14.9596	10.1279	8.06163	12.0764	10.9612	15.253	17.239	32.0508	26.9968	30.155
MSTRG.14354.1~TR	70.3658	70.3447	59.0131	72.1854	62.9345	58.8407	99.859	63.7947	68.0696	58.5432	75.8265	64.4206	80.7394	66.3498	63.3048	78.613	85.4218	48.7396	46.3935	46.5201	64.2431	55.5261	50.7563	52.8582	52.3752	76.5232	55.0125	47.2407	51.7343	51.5606	49.538	50.3176	44.6022	62.5211	49.1992	65.3567	67.1763	69.2231	66.3707	78.3735	92.8607	92.6105	72.1987	72.189	99.9071	76.1201	40.8811	46.6138	54.8929
MSTRG.14365.3~TR	0	0	0.563371	0	0.431058	0.473567	0.793431	0	0.460708	0.283502	0.311403	0.235541	0	0.313958	0	0	0.154191	1.39588	0.828456	3.16629	0	0.286957	0	1.11785	0.342322	0.907903	1.0682	1.35403	0	0.563504	0.393159	0.617394	1.71547	0	0	0	0.356373	0	0	0.188172	0	0.196625	0.259708	0.221439	0	0	2.12582	0.186829	0.361137
MSTRG.14365.4~TR	85.448	86.1417	72.8156	75.4039	96.4133	83.7029	99.6323	85.5506	103.774	71.1591	73.8024	87.1503	89.2007	80.3733	85.8029	86.0813	87.8118	243.466	262.455	242.343	325.548	284.087	338.936	256.306	248.354	352.266	235.183	242.071	301.125	229.064	210.733	287.705	223.256	343.711	232.744	106.657	95.5079	133.932	122.327	132.379	115.221	137.244	115.31	143.603	156.343	103.956	236.784	305.278	295.772
MSTRG.14382.2~TR	79.0893	106.914	95.773	98.0863	86.499	103.119	94.985	71.1599	63.9232	84.0584	101.517	82.0862	107.245	49.3961	83.7858	102.197	90.9727	44.901	57.8262	60.403	56.3248	40.8913	57.3301	66.9112	64.8699	44.6169	61.5998	62.7369	54.3984	46.7708	52.1591	52.7871	59.6738	56.0213	57.4819	42.5776	62.7216	39.6904	49.1174	57.7687	65.6339	60.7572	72.848	53.6988	50.9068	59.4035	34.8307	38.4868	38.4611
MSTRG.14382.3~TR	25.75	23.3028	12.6758	17.1651	44.83	62.1556	29.697	32.8605	30.2915	15.4509	18.6842	28.1472	25.7917	51.8031	33.9798	21.2255	29.5276	43.854	88.6448	32.6371	142.829	66	75.8286	62.1204	51.6906	75.8747	40.0577	37.3112	58.6952	80.0176	47.5722	46.7161	42.6416	99.3528	56.1566	80.4717	49.714	116.25	68.0805	89.0992	71.4212	73.1446	63.6283	78.4999	148.145	63.6573	165.65	185.521	173.346
[truncated: 18,789 more rows]
[truncated: 15 more columns]
