# Supplementary material for: Ontogenetic Sequence of Differential Gene Expression in Predator‐Induced Daphnia pulex
Source: Mol Ecol. 2026 Jul 1;35(13):e70446. doi: 10.1111/mec.70446 (PMC13322756; doi:10.1111/mec.70446)
Supplement: Supplementary file 3 — Data S3: Results of the differential gene expression analysis. [file MEC-35-e70446-s003.xlsx]

## Sheet: Log-ratio_test_results
	Stage	Condition	Gene	baseMean	log2FoldChange	lfcSE	lfcShrink	lfcShrinkSD	LRT_statistic_confirmation	LRT_statistic_screeening	LRT_pvalue_confirmation	LRT_pvalue_screeening	LRT_padjusted_confirmation	LRT_padjusted_screeening	Is_evidence_suggestive	Is_evidence_strong	Is_DEG_in_both_kairomones
1	e18	n	LOC124188696~GN	27.6906	-0.406924	0.320598	-0.013966	0.0616495	1.5759	1.576	NA	0.454754	NA	0.862307	FALSE	FALSE	FALSE
2	e18	n	LOC124190315~GN	11.9251	-0.162565	0.442562	-0.00298346	0.0598825	0.13614	0.43312	NA	0.805284	NA	0.955673	FALSE	FALSE	FALSE
3	e18	n	LOC124190727~TR	63.0046	-0.217794	0.223762	-0.0144038	0.0606653	0.920029	1.26603	NA	0.530988	NA	0.885721	FALSE	FALSE	FALSE
4	e18	n	LOC124192216~TR	32.5065	-0.153943	0.264737	-0.0073997	0.0594994	0.328276	0.328632	NA	0.848474	NA	0.965991	FALSE	FALSE	FALSE
5	e18	n	LOC124192538~GN	68.48	0.0535672	0.164122	0.00647791	0.0570877	0.105706	0.244814	NA	0.884788	NA	0.973109	FALSE	FALSE	FALSE
6	e18	n	LOC124193234~GN	9.77446	-0.195396	0.336394	-0.0060834	0.059826	0.335801	0.358745	NA	0.835794	NA	0.961886	FALSE	FALSE	FALSE
7	e18	n	LOC124193412~GN	34.9311	-0.00403133	0.205664	-0.000279154	0.0579197	0.000379827	0.70429	NA	0.703178	NA	0.928379	FALSE	FALSE	FALSE
8	e18	n	LOC124194799~TR	14.4753	0.139907	0.306487	0.00534173	0.0595134	0.212274	0.289585	NA	0.865202	NA	0.970274	FALSE	FALSE	FALSE
9	e18	n	LOC124197712~TR	81.2015	0.234629	0.18304	0.0242113	0.0637886	1.62262	1.96527	NA	0.374323	NA	0.824779	FALSE	FALSE	FALSE
10	e18	n	LOC124197735~TR	22.9598	-0.0784671	0.289717	-0.00227154	0.0591454	0.0721526	0.881302	NA	0.643617	NA	0.91117	FALSE	FALSE	FALSE
11	e18	n	LOC124198402~TR	66.2275	0.0231866	0.158933	0.00300059	0.0564509	0.0215639	0.226443	NA	0.892953	NA	0.97439	FALSE	FALSE	FALSE
12	e18	n	LOC124199640~GN	37.546	-0.000115135	0.214352	-0.000268391	0.0580498	3.30424e-07	0.164518	NA	0.921034	NA	0.98299	FALSE	FALSE	FALSE
13	e18	n	LOC124199746~TR	23.262	-0.225807	0.272117	-0.010751	0.0602431	0.690339	2.05198	NA	0.358442	NA	0.817499	FALSE	FALSE	FALSE
14	e18	n	LOC124199758~GN	87.0194	0.0115637	0.330789	0.00125139	0.0593493	0.00125431	0.76752	NA	0.681295	NA	0.923284	FALSE	FALSE	FALSE
15	e18	n	LOC124200538~TR	517.174	-0.0530245	0.137749	-0.008623	0.0559475	0.149046	1.06502	NA	0.587131	NA	0.899136	FALSE	FALSE	FALSE
16	e18	n	LOC124200560~GN	106.431	-0.116899	0.181253	-0.0118183	0.0587442	0.415076	0.793884	NA	0.672373	NA	0.919879	FALSE	FALSE	FALSE
17	e18	n	LOC124200769~TR	17.9766	0.0582603	0.304845	0.00214329	0.0592709	0.035487	0.850628	NA	0.653564	NA	0.913194	FALSE	FALSE	FALSE
18	e18	n	LOC124203497~TR	396.294	-0.247076	0.136443	-0.0511713	0.0820789	3.25513	3.30914	NA	0.191174	NA	0.729705	FALSE	FALSE	FALSE
19	e18	n	LOC124203564~TR	33.7495	-0.0404271	0.239335	-0.00236031	0.0585967	0.0280213	1.78653	NA	0.409316	NA	0.840462	FALSE	FALSE	FALSE
20	e18	n	LOC124204847~GN	57.6801	-0.185262	0.190835	-0.0174805	0.0608778	0.940085	1.04054	NA	0.59436	NA	0.900665	FALSE	FALSE	FALSE
21	e18	n	LOC124205399~TR	47.7816	-0.570484	0.735763	-0.00361625	0.0603034	0.577749	0.877563	NA	0.644822	NA	0.91117	FALSE	FALSE	FALSE
22	e18	n	LOC124205790~TR	23.2173	-0.369741	0.301723	-0.0145935	0.0616874	1.51134	1.52741	NA	0.465936	NA	0.865778	FALSE	FALSE	FALSE
23	e18	n	LOC124207075~TR	338.122	-0.0252623	0.0751755	-0.00986742	0.0476198	0.112973	0.360873	NA	0.834906	NA	0.961448	FALSE	FALSE	FALSE
24	e18	n	LOC124207652~TR	22.1958	0.429375	0.500426	0.00624948	0.0603746	0.745796	0.851543	NA	0.653265	NA	0.913194	FALSE	FALSE	FALSE
25	e18	n	LOC124209143~GN	3923.67	0.779506	0.42587	0.0155999	0.062768	3.32299	3.62229	NA	0.163467	NA	0.717375	FALSE	FALSE	FALSE
26	e18	n	LOC124210417~TR	20.1079	0.0666188	0.297066	0.00269814	0.0592167	0.0500571	1.75089	NA	0.416676	NA	0.844756	FALSE	FALSE	FALSE
27	e18	n	MSTRG.100.3~TR	1252.34	0.0131805	0.0819309	0.00435521	0.0487158	0.0258584	0.115771	NA	0.943758	NA	0.98704	FALSE	FALSE	FALSE
28	e18	n	MSTRG.10002.2~TR	76.2941	-0.357385	0.160554	-0.0642391	0.107232	4.90995	5.63106	NA	0.059873	NA	0.652482	FALSE	FALSE	FALSE
29	e18	n	MSTRG.10004.1~TR	223.097	0.233944	0.172505	0.0280857	0.0654415	1.87076	1.87091	NA	0.392407	NA	0.832949	FALSE	FALSE	FALSE
30	e18	n	MSTRG.10009.1~TR	44.5521	-0.0809711	0.213908	-0.00593879	0.0584925	0.141039	0.184459	NA	0.911896	NA	0.979827	FALSE	FALSE	FALSE
31	e18	n	MSTRG.10011.3~TR	23.3988	0.811485	0.893493	0.003653	0.060369	0.821108	1.32826	NA	0.514722	NA	0.882377	FALSE	FALSE	FALSE
32	e18	n	MSTRG.10024.1~TR	313.62	0.363112	0.266591	0.0187857	0.0629998	1.88553	2.54597	NA	0.279995	NA	0.786615	FALSE	FALSE	FALSE
33	e18	n	MSTRG.10024.7~TR	21.4344	0.640655	0.283696	0.0325344	0.0722309	5.24433	5.26685	NA	0.071832	NA	0.652482	FALSE	FALSE	FALSE
34	e18	n	MSTRG.10025.1~GN	7.77329	0.512488	0.707142	0.00384375	0.0602905	0.546873	0.572868	NA	0.750937	NA	0.941285	FALSE	FALSE	FALSE
35	e18	n	MSTRG.10029.3~TR	15.0204	-0.0518242	0.433647	-0.00101445	0.0597593	0.0145583	1.0118	NA	0.602963	NA	0.902321	FALSE	FALSE	FALSE
36	e18	n	MSTRG.1003.1~GN	32.7179	-0.0999237	0.303178	-0.00367775	0.0593611	0.105642	0.509347	NA	0.77517	NA	0.947101	FALSE	FALSE	FALSE
37	e18	n	MSTRG.10033.1~GN	713.225	0.0648898	0.102193	0.0154285	0.0538265	0.40441	0.624358	NA	0.73185	NA	0.935172	FALSE	FALSE	FALSE
38	e18	n	MSTRG.10038.2~TRs	535.702	-0.00381198	0.296542	0.00167355	0.0591307	0.00016785	6.55355	NA	0.0377498	NA	0.631056	FALSE	FALSE	FALSE
39	e18	n	MSTRG.10047.4~TR	60.4349	-0.386802	0.294458	-0.0162193	0.062233	1.73984	2.27386	NA	0.320802	NA	0.802621	FALSE	FALSE	FALSE
40	e18	n	MSTRG.10049.1~TR	298.959	-1.21875	0.822378	-0.00645674	0.0607091	2.17341	5.62378	NA	0.0600912	NA	0.652482	FALSE	FALSE	FALSE
41	e18	n	MSTRG.1005.2~TR	74.8482	-0.23532	0.177882	-0.0259448	0.0645343	1.72708	2.37844	NA	0.304459	NA	0.795752	FALSE	FALSE	FALSE
42	e18	n	MSTRG.10055.1~TR	83.4031	0.152892	0.154102	0.021711	0.0609393	0.997495	3.62104	NA	0.163569	NA	0.717375	FALSE	FALSE	FALSE
43	e18	n	MSTRG.10058.2~TR	243.822	0.724193	0.413692	0.0157032	0.0627478	3.10989	3.68587	NA	0.158352	NA	0.715891	FALSE	FALSE	FALSE
44	e18	n	MSTRG.10061.1~TR	25.7238	-0.155892	0.364286	-0.005591	0.0599136	0.179139	0.344524	NA	0.841759	NA	0.964088	FALSE	FALSE	FALSE
45	e18	n	MSTRG.10066.1~GN	129.839	0.0470051	0.269879	0.00305521	0.0589695	0.0307387	0.155698	NA	0.925104	NA	0.9837	FALSE	FALSE	FALSE
46	e18	n	MSTRG.10070.1~TR	135.52	0.0322195	0.100409	0.00716784	0.0521066	0.103142	1.34869	NA	0.509491	NA	0.88142	FALSE	FALSE	FALSE
47	e18	n	MSTRG.10071.2~GN	1299.67	-0.11318	0.133643	-0.0204802	0.0590174	0.712853	0.753994	NA	0.685918	NA	0.924873	FALSE	FALSE	FALSE
48	e18	n	MSTRG.1008.1~TR	9.58974	-0.21133	0.413453	-0.0043753	0.0599352	0.259533	3.34032	NA	0.188217	NA	0.728571	FALSE	FALSE	FALSE
49	e18	n	MSTRG.10080.2~TR	260.198	-0.183	0.150175	-0.026914	0.0635253	1.44447	3.85253	NA	0.145691	NA	0.70327	FALSE	FALSE	FALSE
50	e18	n	MSTRG.10089.1~TR	896.592	-0.0860736	0.144281	-0.0144985	0.057801	0.350525	2.634	NA	0.267939	NA	0.781735	FALSE	FALSE	FALSE
51	e18	n	MSTRG.10089.2~TR	12.824	0.021713	0.934201	8.84853e-05	0.060216	0.000505879	0.306194	NA	0.858047	NA	0.968665	FALSE	FALSE	FALSE
52	e18	n	MSTRG.10094.5~TR	27.6802	0.0266108	0.685103	0.00023611	0.0600992	0.00153709	0.0248816	NA	0.987636	NA	0.995852	FALSE	FALSE	FALSE
53	e18	n	MSTRG.10094.6~TRs	275.731	-0.247637	0.125587	-0.067042	0.0983838	3.87209	4.33845	NA	0.114266	NA	0.68331	FALSE	FALSE	FALSE
54	e18	n	MSTRG.10106.4~TR	29.9019	-0.771315	0.277457	-0.041505	0.0817137	7.50382	8.96435	NA	0.0113088	NA	0.509592	FALSE	FALSE	FALSE
55	e18	n	MSTRG.10106.5~TR	521.62	-0.293152	0.12687	-0.103739	0.15725	5.31468	5.59925	NA	0.0608329	NA	0.652482	FALSE	FALSE	FALSE
56	e18	n	MSTRG.10106.6~TR	932.157	-0.203974	0.0917473	-0.105673	0.103067	4.86596	4.91643	NA	0.0855874	NA	0.663871	FALSE	FALSE	FALSE
57	e18	n	MSTRG.1011.4~TR	22.56	-0.0528685	0.467275	-0.000836358	0.0598623	0.0123304	1.83725	NA	0.399068	NA	0.835624	FALSE	FALSE	FALSE
58	e18	n	MSTRG.1012.5~TR	131.543	0.376102	0.577845	0.00416029	0.060216	0.432622	0.457436	NA	0.795553	NA	0.952263	FALSE	FALSE	FALSE
59	e18	n	MSTRG.1012.7~TRs	307.703	-0.575401	0.408412	-0.0116739	0.0614033	1.82377	1.84746	NA	0.397035	NA	0.83561	FALSE	FALSE	FALSE
60	e18	n	MSTRG.10124.1~TR	14.6427	0.0632316	0.38342	0.0012228	0.0596643	0.025439	0.100031	NA	0.951215	NA	0.987947	FALSE	FALSE	FALSE
61	e18	n	MSTRG.10129.4~TR	41.1928	0.0911726	0.203001	0.00753551	0.0584363	0.203494	0.20675	NA	0.901789	NA	0.976653	FALSE	FALSE	FALSE
62	e18	n	MSTRG.10133.1~GN	59.1132	0.340764	0.210873	0.0292062	0.0678539	2.66307	3.70701	NA	0.156687	NA	0.712763	FALSE	FALSE	FALSE
63	e18	n	MSTRG.10146.4~TR	144.382	-0.255311	0.145633	-0.0459484	0.0780182	3.06867	5.1469	NA	0.0762719	NA	0.652482	FALSE	FALSE	FALSE
64	e18	n	MSTRG.1015.2~TR	26.5105	-0.65501	0.4989	-0.00874432	0.0608668	1.60962	1.62537	NA	0.443666	NA	0.857583	FALSE	FALSE	FALSE
65	e18	n	MSTRG.10158.2~TR	27.797	0.0991648	0.216377	0.0072932	0.0587063	0.210452	0.325082	NA	0.849981	NA	0.966541	FALSE	FALSE	FALSE
66	e18	n	MSTRG.10163.5~TR	67.7764	-0.314407	0.319744	-0.0104533	0.0606355	0.923051	3.39721	NA	0.182938	NA	0.728571	FALSE	FALSE	FALSE
67	e18	n	MSTRG.1017.1~TR	7445.48	0.0298272	0.104226	0.00759529	0.0526452	0.0823172	0.139765	NA	0.932504	NA	0.984655	FALSE	FALSE	FALSE
68	e18	n	MSTRG.1017.2~TR	761.423	0.269511	0.200768	0.0244067	0.0644576	1.83564	2.07609	NA	0.354146	NA	0.815083	FALSE	FALSE	FALSE
69	e18	n	MSTRG.10174.1~TR	148.141	0.203705	0.23042	0.0142335	0.0607248	0.765404	10.4169	NA	0.00547018	NA	0.41202	FALSE	FALSE	FALSE
70	e18	n	MSTRG.10178.1~TR	45.6431	-0.240744	0.180522	-0.0263543	0.0648119	1.78847	2.03942	NA	0.360699	NA	0.81845	FALSE	FALSE	FALSE
71	e18	n	MSTRG.10181.2~TR	10.5806	-0.407477	0.353249	-0.0119167	0.0611621	1.3451	1.69689	NA	0.428079	NA	0.848219	FALSE	FALSE	FALSE
72	e18	n	MSTRG.10210.5~TR	77.9534	0.315134	0.251941	0.0180449	0.0624525	1.58916	5.75713	NA	0.0562153	NA	0.645125	FALSE	FALSE	FALSE
73	e18	n	MSTRG.10213.2~TR	86.4591	0.00993394	0.122258	0.00196238	0.0541507	0.00658716	0.00663685	NA	0.996687	NA	0.998749	FALSE	FALSE	FALSE
74	e18	n	MSTRG.10228.1~TR	76.1819	0.0333218	0.289117	0.000810792	0.0591309	0.01263	1.17767	NA	0.554972	NA	0.894089	FALSE	FALSE	FALSE
75	e18	n	MSTRG.10232.1~TR	7.57152	-0.318417	0.513038	-0.00418539	0.0601443	0.375232	0.384955	NA	0.824913	NA	0.959153	FALSE	FALSE	FALSE
76	e18	n	MSTRG.10232.13~TR	278.945	-0.481075	0.196759	-0.0567797	0.100565	5.92206	7.45469	NA	0.0240566	NA	0.59978	FALSE	FALSE	FALSE
77	e18	n	MSTRG.10232.14~TR	653.333	0.166027	0.249759	0.00935308	0.0596406	0.445391	3.8231	NA	0.147851	NA	0.70327	FALSE	FALSE	FALSE
78	e18	n	MSTRG.10238.3~TR	80.3272	0.0913202	0.184378	0.00896406	0.0581613	0.248813	2.84739	NA	0.240823	NA	0.766408	FALSE	FALSE	FALSE
79	e18	n	MSTRG.10249.5~TR	20.8951	-0.296076	0.385799	-0.0072721	0.0602283	0.603805	0.773235	NA	0.679351	NA	0.923119	FALSE	FALSE	FALSE
80	e18	n	MSTRG.10254.1~TR	8620.15	-0.156075	0.360078	-0.00432548	0.0597087	0.192509	2.19529	NA	0.333655	NA	0.806577	FALSE	FALSE	FALSE
81	e18	n	MSTRG.10262.1~TR	7.95642	0.517527	0.588224	0.00549265	0.0603859	0.785799	0.815027	NA	0.665303	NA	0.917269	FALSE	FALSE	FALSE
82	e18	n	MSTRG.10262.2~TR	9.13028	-0.469911	0.652981	-0.00378555	0.0602661	0.494131	0.57919	NA	0.748567	NA	0.940126	FALSE	FALSE	FALSE
83	e18	n	MSTRG.10270.1~GN	6.82633	0.791586	0.639381	0.00727711	0.0607141	1.5956	1.91476	NA	0.383898	NA	0.829634	FALSE	FALSE	FALSE
84	e18	n	MSTRG.1028.4~TRs	506.195	-0.192256	0.213522	-0.0142492	0.0603728	0.798847	5.80655	NA	0.0548433	NA	0.645125	FALSE	FALSE	FALSE
85	e18	n	MSTRG.10289.6~TR	438.468	0.0354203	0.0876495	0.0115389	0.0506566	0.162606	3.01428	NA	0.221543	NA	0.7514	FALSE	FALSE	FALSE
86	e18	n	MSTRG.1029.1~TR	43.8454	-0.492906	0.367045	-0.0142165	0.0619801	1.83504	2.60309	NA	0.272111	NA	0.78288	FALSE	FALSE	FALSE
87	e18	n	MSTRG.10297.1~TR	38.9635	-0.0751947	0.575532	-0.000816767	0.0600136	0.0169821	0.424787	NA	0.808647	NA	0.956191	FALSE	FALSE	FALSE
88	e18	n	MSTRG.10298.1~TR	707.323	0.227567	0.140918	0.0435914	0.0748404	2.63927	3.31908	NA	0.190227	NA	0.728571	FALSE	FALSE	FALSE
89	e18	n	MSTRG.10300.2~TR	472.55	-0.288678	0.125943	-0.105295	0.157757	5.23464	15.8091	NA	0.000369069	NA	0.131809	FALSE	FALSE	FALSE
90	e18	n	MSTRG.10303.2~TR	234.764	-0.38737	0.222603	-0.0281144	0.0676315	2.91341	5.2984	NA	0.0707077	NA	0.652482	FALSE	FALSE	FALSE
91	e18	n	MSTRG.10304.1~TR	921.337	-0.0110309	0.122263	-0.00245788	0.0541345	0.00817383	0.998281	NA	0.607052	NA	0.903645	FALSE	FALSE	FALSE
92	e18	n	MSTRG.10314.2~TR	11.0786	-0.135155	0.414242	-0.0028027	0.0597963	0.106649	0.633705	NA	0.728438	NA	0.934836	FALSE	FALSE	FALSE
93	e18	n	MSTRG.10317.2~TR	285.045	0.165797	0.18786	0.0161752	0.0602607	0.787176	0.878191	NA	0.644619	NA	0.91117	FALSE	FALSE	FALSE
94	e18	n	MSTRG.10326.2~TR	187.887	0.170337	0.233688	0.0104348	0.0596119	0.543567	1.09221	NA	0.5792	NA	0.897168	FALSE	FALSE	FALSE
95	e18	n	MSTRG.10330.3~TR	650.351	-0.106783	0.192491	-0.00942808	0.058609	0.299156	1.8453	NA	0.397465	NA	0.83561	FALSE	FALSE	FALSE
96	e18	n	MSTRG.10341.3~TR	148.004	0.0684729	0.113396	0.0155757	0.055313	0.366401	2.14442	NA	0.342251	NA	0.809869	FALSE	FALSE	FALSE
97	e18	n	MSTRG.10347.2~TR	31.9624	-0.180377	0.453619	-0.00307994	0.0599252	0.157002	1.49313	NA	0.473992	NA	0.868831	FALSE	FALSE	FALSE
98	e18	n	MSTRG.10348.1~TR	593.991	0.0797458	0.161558	0.0108698	0.0577216	0.244916	3.66199	NA	0.160254	NA	0.716248	FALSE	FALSE	FALSE
99	e18	n	MSTRG.1035.2~TR	67.7371	-0.0310481	0.344787	-0.000860257	0.0594211	0.00827111	0.00842191	NA	0.995798	NA	0.998519	FALSE	FALSE	FALSE
100	e18	n	MSTRG.10354.1~GN	68.2133	-0.206671	0.163152	-0.0266646	0.0641387	1.59261	4.19407	NA	0.12282	NA	0.690518	FALSE	FALSE	FALSE
101	e18	n	MSTRG.10364.1~TR	3224.31	0.101123	0.294625	0.006069	0.0595166	0.120559	3.99901	NA	0.135402	NA	0.698221	FALSE	FALSE	FALSE
102	e18	n	MSTRG.10378.3~TR	98.1447	-0.287019	0.153	-0.0491008	0.0826432	3.51695	4.15483	NA	0.125253	NA	0.691058	FALSE	FALSE	FALSE
103	e18	n	MSTRG.10388.1~TR	198.916	0.191825	0.176691	0.0214624	0.0620847	1.1731	1.29434	NA	0.523525	NA	0.885721	FALSE	FALSE	FALSE
104	e18	n	MSTRG.10411.2~TR	11.2093	-0.626218	0.624188	-0.00586749	0.060475	1.02871	1.56085	NA	0.458211	NA	0.862936	FALSE	FALSE	FALSE
105	e18	n	MSTRG.10445.1~TR	203.039	-0.258775	0.145493	-0.0461202	0.078261	3.13686	4.44098	NA	0.108556	NA	0.67422	FALSE	FALSE	FALSE
106	e18	n	MSTRG.10445.2~TR	100.114	-0.0105717	0.169102	-0.00116424	0.0568263	0.00392283	0.0644812	NA	0.968274	NA	0.991874	FALSE	FALSE	FALSE
107	e18	n	MSTRG.10462.1~TR	66607.8	0.111046	0.0817926	0.0460142	0.0611721	1.85389	2.47409	NA	0.29024	NA	0.790376	FALSE	FALSE	FALSE
108	e18	n	MSTRG.1048.1~TR	3192.34	-0.143464	0.101255	-0.0435626	0.0667697	1.98378	6.91241	NA	0.0315492	NA	0.615963	FALSE	FALSE	FALSE
109	e18	n	MSTRG.10539.4~TR	30.8342	0.266869	0.430043	0.00519868	0.0600854	0.379788	0.506224	NA	0.776381	NA	0.947433	FALSE	FALSE	FALSE
110	e18	n	MSTRG.10543.5~TR	29.7354	-0.212608	0.221714	-0.0148067	0.0607042	0.914249	1.21409	NA	0.544958	NA	0.890183	FALSE	FALSE	FALSE
111	e18	n	MSTRG.10577.2~TR	3669.38	0.0485206	0.107818	0.0112672	0.0536972	0.202642	0.246887	NA	0.883872	NA	0.97301	FALSE	FALSE	FALSE
112	e18	n	MSTRG.10580.3~TR	14.0108	-0.00429614	0.335293	-0.000121237	0.0593623	0.000167067	0.208196	NA	0.901137	NA	0.976608	FALSE	FALSE	FALSE
113	e18	n	MSTRG.10586.1~TR	156.575	-0.152755	0.306133	-0.00577432	0.0595611	0.255166	2.98361	NA	0.224967	NA	0.754865	FALSE	FALSE	FALSE
114	e18	n	MSTRG.1059.2~TR	73.2434	-0.0187089	0.17726	-0.00187955	0.0571853	0.0110165	0.87699	NA	0.645006	NA	0.91117	FALSE	FALSE	FALSE
115	e18	n	MSTRG.10590.2~TR	487.467	0.157785	0.377542	0.0040191	0.0597635	0.176689	6.52958	NA	0.0382049	NA	0.631056	FALSE	FALSE	FALSE
116	e18	n	MSTRG.10591.1~TR	202.342	-0.134487	0.310278	-0.00500147	0.0594929	0.192386	0.957792	NA	0.619467	NA	0.907143	FALSE	FALSE	FALSE
117	e18	n	MSTRG.10591.10~TR	35.6629	-0.245528	0.338557	-0.00738615	0.0600299	0.536344	1.0056	NA	0.604834	NA	0.902741	FALSE	FALSE	FALSE
118	e18	n	MSTRG.10591.3~TR	160.422	-0.257848	0.336021	-0.00827176	0.060181	0.602284	2.32243	NA	0.313105	NA	0.797687	FALSE	FALSE	FALSE
119	e18	n	MSTRG.10591.4~TR	692.099	-0.206675	0.280101	-0.00943273	0.0599924	0.556847	1.75556	NA	0.415704	NA	0.843967	FALSE	FALSE	FALSE
120	e18	n	MSTRG.10617.1~TR	20.0019	0.858424	1.11615	0.00249781	0.0603272	0.594093	0.632215	NA	0.728981	NA	0.934836	FALSE	FALSE	FALSE
121	e18	n	MSTRG.10617.18~TR	12.6959	0.592787	1.16868	0.00138037	0.0602863	0.230063	0.260614	NA	0.877826	NA	0.971212	FALSE	FALSE	FALSE
122	e18	n	MSTRG.10617.21~TRs	3040	-0.190559	0.115966	-0.0497529	0.0758043	2.65186	10.0572	NA	0.00654786	NA	0.438203	FALSE	FALSE	FALSE
123	e18	n	MSTRG.10617.9~TR	51.2034	0.48889	0.512268	0.00655398	0.0604437	0.927375	1.13902	NA	0.565802	NA	0.896344	FALSE	FALSE	FALSE
124	e18	n	MSTRG.10620.1~GN	3358.79	-0.245878	0.126997	-0.0601682	0.0905226	3.67436	3.98774	NA	0.136167	NA	0.699207	FALSE	FALSE	FALSE
125	e18	n	MSTRG.10630.4~TR	29.7061	-0.922409	0.641624	-0.00798995	0.060872	2.0513	3.97443	NA	0.137077	NA	0.699415	FALSE	FALSE	FALSE
126	e18	n	MSTRG.10638.3~TR	53.0683	-0.167591	0.419697	-0.00346086	0.0598517	0.162954	1.00832	NA	0.604013	NA	0.902487	FALSE	FALSE	FALSE
127	e18	n	MSTRG.10640.1~TR	24.4679	0.0114235	0.334046	0.00038683	0.0593555	0.00119354	0.27155	NA	0.873039	NA	0.970274	FALSE	FALSE	FALSE
128	e18	n	MSTRG.10651.1~TR	3471.82	-0.0937889	0.1267	-0.0157691	0.0568692	0.536462	1.40105	NA	0.496325	NA	0.876037	FALSE	FALSE	FALSE
129	e18	n	MSTRG.10651.2~TR	2416.78	-0.0997565	0.141911	-0.0163992	0.0581117	0.497939	0.563602	NA	0.754424	NA	0.941697	FALSE	FALSE	FALSE
130	e18	n	MSTRG.10656.2~TR	21.0097	0.709416	1.10812	0.0020691	0.0603018	0.403998	0.418393	NA	0.811236	NA	0.956664	FALSE	FALSE	FALSE
131	e18	n	MSTRG.1066.1~TR	378.386	-0.043383	0.0938284	-0.0128207	0.0519599	0.213782	0.823924	NA	0.66235	NA	0.91591	FALSE	FALSE	FALSE
132	e18	n	MSTRG.10667.10~TRs	75.4996	-1.71122	0.776439	-0.00957887	0.0613361	4.7031	8.2256	NA	0.0163619	NA	0.558406	FALSE	FALSE	FALSE
133	e18	n	MSTRG.10669.3~TR	90.3009	-0.909552	0.806762	-0.00503794	0.060489	1.28286	5.44308	NA	0.0657733	NA	0.652482	FALSE	FALSE	FALSE
134	e18	n	MSTRG.10681.1~TR	2312.28	-0.253071	0.12749	-0.0650398	0.0969032	3.87282	3.94161	NA	0.139345	NA	0.700546	FALSE	FALSE	FALSE
135	e18	n	MSTRG.1069.3~TR	29.8688	0.186066	0.231542	0.0122039	0.0600541	0.653596	1.21628	NA	0.544361	NA	0.889727	FALSE	FALSE	FALSE
136	e18	n	MSTRG.10717.3~TR	6.11408	1.51921	2.40657	0.000967396	0.0603299	0.443385	0.468896	NA	0.791007	NA	0.95063	FALSE	FALSE	FALSE
137	e18	n	MSTRG.10722.12~TR	1731.88	0.00410398	0.110401	0.00139888	0.0529587	0.00138197	4.18887	NA	0.12314	NA	0.690518	FALSE	FALSE	FALSE
138	e18	n	MSTRG.10734.1~TR	10.2177	-0.101514	0.322108	-0.00338752	0.0594473	0.0981552	1.56842	NA	0.45648	NA	0.862347	FALSE	FALSE	FALSE
139	e18	n	MSTRG.10745.1~TR	53.7815	-0.21498	0.168713	-0.0263871	0.0642575	1.62314	1.96312	NA	0.374725	NA	0.825157	FALSE	FALSE	FALSE
140	e18	n	MSTRG.10748.2~TR	143.367	-0.172033	0.129263	-0.0347808	0.0661868	1.76921	1.81683	NA	0.403163	NA	0.837519	FALSE	FALSE	FALSE
141	e18	n	MSTRG.10753.4~TR	14.5404	-0.0182191	0.311031	-0.000342285	0.0592262	0.00344173	0.495822	NA	0.780429	NA	0.948419	FALSE	FALSE	FALSE
142	e18	n	MSTRG.1076.1~TR	28.6274	-0.243099	0.289916	-0.0100056	0.0602762	0.684554	1.09356	NA	0.578809	NA	0.897168	FALSE	FALSE	FALSE
143	e18	n	MSTRG.10763.3~TR	72.6731	-0.232464	0.172823	-0.0272844	0.0650666	1.79236	2.14615	NA	0.341955	NA	0.809869	FALSE	FALSE	FALSE
144	e18	n	MSTRG.10768.1~TR	14258.1	0.0914202	0.149003	0.0132643	0.0576473	0.379024	0.501247	NA	0.778315	NA	0.947874	FALSE	FALSE	FALSE
145	e18	n	MSTRG.10796.1~TR	718.456	-0.0146867	0.0734537	-0.00603994	0.0468283	0.0399917	0.84975	NA	0.653851	NA	0.913327	FALSE	FALSE	FALSE
146	e18	n	MSTRG.10799.3~TR	9545.78	0.0958801	0.103656	0.0319976	0.0603693	0.85492	2.80629	NA	0.245823	NA	0.767507	FALSE	FALSE	FALSE
147	e18	n	MSTRG.10827.1~TR	35.7644	0.0367347	0.401417	0.000787568	0.0597455	0.00740783	2.49229	NA	0.287611	NA	0.789245	FALSE	FALSE	FALSE
148	e18	n	MSTRG.1083.1~TR	27.7217	-0.27342	0.225327	-0.018565	0.0622195	1.46911	3.16216	NA	0.205752	NA	0.741669	FALSE	FALSE	FALSE
149	e18	n	MSTRG.1083.2~TR	15.7288	-0.381013	0.400732	-0.0082087	0.0604966	0.874202	1.46034	NA	0.481826	NA	0.871479	FALSE	FALSE	FALSE
150	e18	n	MSTRG.10832.4~TR	18.4352	-0.369591	0.569206	-0.00390007	0.0602009	0.400754	1.84386	NA	0.39775	NA	0.83561	FALSE	FALSE	FALSE
151	e18	n	MSTRG.10839.5~TR	8.5448	-0.00108865	0.808842	1.73464e-06	0.0601688	1.69196e-06	0.0396617	NA	0.980364	NA	0.994709	FALSE	FALSE	FALSE
152	e18	n	MSTRG.10867.1~TR	18.8214	0.12378	0.608992	0.00122852	0.0600689	0.0397337	0.118599	NA	0.942425	NA	0.986724	FALSE	FALSE	FALSE
153	e18	n	MSTRG.10870.3~TR	86.2978	0.347963	0.639325	0.00277414	0.0601853	0.273035	1.51934	NA	0.467822	NA	0.86651	FALSE	FALSE	FALSE
154	e18	n	MSTRG.10894.1~GN	87.7005	0.154137	0.195721	0.013525	0.0597011	0.611839	0.618941	NA	0.733835	NA	0.93525	FALSE	FALSE	FALSE
155	e18	n	MSTRG.10898.1~TR	60.9696	0.0286531	0.216662	0.00214577	0.05813	0.0178541	0.253804	NA	0.88082	NA	0.97249	FALSE	FALSE	FALSE
156	e18	n	MSTRG.10915.1~TR	111.149	-0.422976	0.159618	-0.219689	0.284726	6.96103	7.90753	NA	0.0191823	NA	0.572342	FALSE	FALSE	FALSE
157	e18	n	MSTRG.1092.1~TR	201.274	0.185035	0.0920597	0.0834873	0.0907448	4.05449	8.09076	NA	0.0175031	NA	0.564835	FALSE	FALSE	FALSE
158	e18	n	MSTRG.10922.1~TR	194.145	-0.216796	0.241647	-0.0124237	0.0604271	0.751663	1.50527	NA	0.471124	NA	0.867773	FALSE	FALSE	FALSE
159	e18	n	MSTRG.10926.2~TR	94.0234	-0.173485	0.15527	-0.0244597	0.0623734	1.25518	2.81086	NA	0.245261	NA	0.767507	FALSE	FALSE	FALSE
160	e18	n	MSTRG.10926.8~TRs	6.05192	-1.08834	1.37157	-0.0020247	0.060336	0.66753	2.2698	NA	0.321454	NA	0.802685	FALSE	FALSE	FALSE
161	e18	n	MSTRG.10928.3~TR	857.42	-0.00830968	0.168778	-0.0011927	0.056808	0.00243667	2.58028	NA	0.275232	NA	0.784851	FALSE	FALSE	FALSE
162	e18	n	MSTRG.10936.2~TRs	269.413	0.0138771	0.0920889	0.00416123	0.0505548	0.0228174	0.0265257	NA	0.986825	NA	0.995487	FALSE	FALSE	FALSE
163	e18	n	MSTRG.10937.1~TR	245.511	-0.0409999	0.147696	-0.00571954	0.0561724	0.0771011	0.11983	NA	0.941845	NA	0.986514	FALSE	FALSE	FALSE
164	e18	n	MSTRG.10944.6~TR	140.045	-0.115789	0.150003	-0.0164123	0.0587374	0.587366	2.29934	NA	0.316741	NA	0.800486	FALSE	FALSE	FALSE
165	e18	n	MSTRG.10957.6~TR	127.565	-0.15207	0.279925	-0.00774129	0.0597597	0.276781	0.9169	NA	0.632263	NA	0.909286	FALSE	FALSE	FALSE
166	e18	n	MSTRG.1096.4~TR	312.634	-0.0523389	0.123412	-0.0101228	0.0552314	0.176374	3.76088	NA	0.152523	NA	0.707768	FALSE	FALSE	FALSE
167	e18	n	MSTRG.1096.7~TR	119.926	-0.374049	0.222268	-0.0276319	0.0672168	2.79111	3.08287	NA	0.214074	NA	0.746495	FALSE	FALSE	FALSE
168	e18	n	MSTRG.10968.1~TR	18.6892	-0.163233	0.446314	-0.00296002	0.0598826	0.136921	0.593544	NA	0.743214	NA	0.938427	FALSE	FALSE	FALSE
169	e18	n	MSTRG.10973.1~TR	20.6723	-0.263055	0.279036	-0.0118153	0.0606218	0.876621	1.72185	NA	0.42277	NA	0.845718	FALSE	FALSE	FALSE
170	e18	n	MSTRG.10981.1~TR	7.83474	-0.628179	0.527842	-0.00798481	0.0607327	1.38032	1.66574	NA	0.434799	NA	0.851384	FALSE	FALSE	FALSE
171	e18	n	MSTRG.10982.1~TR	30.4283	-0.331597	0.413444	-0.00753871	0.060385	0.648503	5.75102	NA	0.0563875	NA	0.645125	FALSE	FALSE	FALSE
172	e18	n	MSTRG.10986.2~GN	97.6953	-0.0653337	0.170423	-0.00684568	0.0573335	0.148285	0.321571	NA	0.851475	NA	0.967023	FALSE	FALSE	FALSE
173	e18	n	MSTRG.10987.3~TR	119.402	-0.539207	0.237926	-0.0376618	0.0762107	5.06777	5.81545	NA	0.0545999	NA	0.644581	FALSE	FALSE	FALSE
174	e18	n	MSTRG.1099.1~TR	15.7914	-0.411726	0.283183	-0.0187088	0.0631762	2.09913	2.88281	NA	0.236596	NA	0.763971	FALSE	FALSE	FALSE
175	e18	n	MSTRG.1100.1~TR	37.2622	-0.0676861	0.208733	-0.00522555	0.0582408	0.106075	0.379903	NA	0.826999	NA	0.959377	FALSE	FALSE	FALSE
176	e18	n	MSTRG.1100.2~TR	100.622	-0.1232	0.155365	-0.0165052	0.0590506	0.623224	0.65323	NA	0.721362	NA	0.933509	FALSE	FALSE	FALSE
177	e18	n	MSTRG.11006.1~TR	132.255	-0.130425	0.118894	-0.0288756	0.0612649	1.19979	1.47382	NA	0.47859	NA	0.870073	FALSE	FALSE	FALSE
178	e18	n	MSTRG.11006.3~TR	9416.25	-0.00197479	0.143514	-0.000254112	0.0555975	0.000190502	0.703539	NA	0.703442	NA	0.928379	FALSE	FALSE	FALSE
179	e18	n	MSTRG.11008.2~TR	25.8606	-0.341924	0.426146	-0.00661934	0.0602798	0.632779	1.39179	NA	0.498629	NA	0.877207	FALSE	FALSE	FALSE
180	e18	n	MSTRG.11008.3~TR	28.4095	0.302139	0.341789	0.00932315	0.0604467	0.788947	1.78621	NA	0.409383	NA	0.840462	FALSE	FALSE	FALSE
181	e18	n	MSTRG.11010.2~TR	137.053	-0.0448352	0.111254	-0.00882238	0.0536844	0.162602	0.250211	NA	0.882404	NA	0.972759	FALSE	FALSE	FALSE
182	e18	n	MSTRG.11016.1~GN	137.431	0.323602	0.213448	0.0265558	0.0661546	2.34494	2.36491	NA	0.306526	NA	0.795777	FALSE	FALSE	FALSE
183	e18	n	MSTRG.11019.1~TR	97.8179	-0.138224	0.169388	-0.0158876	0.0595281	0.658321	0.767168	NA	0.681415	NA	0.923284	FALSE	FALSE	FALSE
184	e18	n	MSTRG.11019.3~TR	303.415	0.119542	0.183085	0.0119006	0.0587909	0.430799	1.10284	NA	0.576132	NA	0.897168	FALSE	FALSE	FALSE
185	e18	n	MSTRG.11019.6~TR	448.331	0.0155971	0.236468	0.000998446	0.0584448	0.00442448	0.632523	NA	0.728869	NA	0.934836	FALSE	FALSE	FALSE
186	e18	n	MSTRG.11023.10~TR	17943.1	-0.0192241	0.0983547	-0.0057483	0.0517393	0.0379013	1.82596	NA	0.401327	NA	0.836887	FALSE	FALSE	FALSE
187	e18	n	MSTRG.11028.2~TR	297.634	-0.330648	0.261953	-0.0173716	0.0623191	1.61888	1.97086	NA	0.373279	NA	0.824457	FALSE	FALSE	FALSE
188	e18	n	MSTRG.11036.1~TR	430.071	0.171889	0.125968	0.0357367	0.0663478	1.87017	1.91226	NA	0.384378	NA	0.829634	FALSE	FALSE	FALSE
189	e18	n	MSTRG.11039.2~TR	24.1699	0.274255	0.990139	0.00110748	0.0602329	0.0795097	2.16722	NA	0.338372	NA	0.809759	FALSE	FALSE	FALSE
190	e18	n	MSTRG.11040.1~TR	688.007	0.45885	0.135115	0.368464	0.152826	11.6248	11.9739	NA	0.00251133	NA	0.309825	FALSE	FALSE	FALSE
191	e18	n	MSTRG.11040.6~TR	1667.54	0.00336117	0.675516	0.000137806	0.0601206	2.24178e-05	0.335808	NA	0.845435	NA	0.965088	FALSE	FALSE	FALSE
192	e18	n	MSTRG.11040.7~TR	38.2299	-0.617887	1.82887	-0.000392897	0.0603127	0.0714376	0.420977	NA	0.810188	NA	0.956616	FALSE	FALSE	FALSE
193	e18	n	MSTRG.11040.9~TR	1941.44	-0.00468616	0.581118	-2.90262e-06	0.0600291	6.18103e-05	0.702876	NA	0.703675	NA	0.928399	FALSE	FALSE	FALSE
194	e18	n	MSTRG.11042.4~TR	2027.36	-0.164731	0.261319	-0.00825717	0.0596039	0.389841	5.19167	NA	0.0745835	NA	0.652482	FALSE	FALSE	FALSE
195	e18	n	MSTRG.11046.1~TR	976.017	-0.135211	0.147336	-0.0203701	0.05997	0.844578	9.78592	NA	0.00749918	NA	0.45004	FALSE	FALSE	FALSE
196	e18	n	MSTRG.11046.2~TR	1533.73	0.286599	0.271426	0.0137447	0.0611297	1.10669	3.80855	NA	0.148931	NA	0.703802	FALSE	FALSE	FALSE
197	e18	n	MSTRG.11052.6~TR	122.132	0.212021	0.194385	0.0196141	0.0618619	1.19639	1.49321	NA	0.473973	NA	0.868831	FALSE	FALSE	FALSE
198	e18	n	MSTRG.11055.1~TR	26.5358	0.138555	0.23068	0.00905622	0.0592805	0.364202	0.557163	NA	0.756857	NA	0.941697	FALSE	FALSE	FALSE
199	e18	n	MSTRG.11059.2~TR	217.707	0.030453	0.22821	0.00144511	0.0583905	0.0174535	0.134689	NA	0.934873	NA	0.985086	FALSE	FALSE	FALSE
200	e18	n	MSTRG.11067.1~TR	198.11	0.0981278	0.179684	0.0102425	0.0582622	0.30319	0.667469	NA	0.716244	NA	0.931543	FALSE	FALSE	FALSE
201	e18	n	MSTRG.11067.2~TR	35.7852	0.416422	0.401145	0.00943431	0.060736	1.09146	2.86032	NA	0.239271	NA	0.765491	FALSE	FALSE	FALSE
202	e18	n	MSTRG.11073.5~TRs	1553.57	-0.0673475	0.439471	-0.00123663	0.0597786	0.0240217	4.28955	NA	0.117094	NA	0.686605	FALSE	FALSE	FALSE
203	e18	n	MSTRG.11074.2~TR	46.6311	0.075729	0.234554	0.00478821	0.058667	0.105582	0.149549	NA	0.927953	NA	0.9837	FALSE	FALSE	FALSE
204	e18	n	MSTRG.11082.2~TR	126.67	-0.260723	0.319092	-0.00920247	0.0602704	0.682161	2.20496	NA	0.332046	NA	0.805932	FALSE	FALSE	FALSE
205	e18	n	MSTRG.11098.1~GN	2581.72	0.121812	0.391885	0.00278501	0.0597459	0.0936647	2.94492	NA	0.22936	NA	0.759535	FALSE	FALSE	FALSE
206	e18	n	MSTRG.111.1~GN	46.6263	0.690876	0.369809	0.0187464	0.0638804	3.50656	3.8713	NA	0.14433	NA	0.70327	FALSE	FALSE	FALSE
207	e18	n	MSTRG.11109.1~TR	69.8978	0.0630271	0.195042	0.00553372	0.0579883	0.103738	2.57384	NA	0.27612	NA	0.785438	FALSE	FALSE	FALSE
208	e18	n	MSTRG.11110.1~TR	127.124	-0.0637955	0.15066	-0.00831056	0.056689	0.17964	0.319228	NA	0.852473	NA	0.96751	FALSE	FALSE	FALSE
209	e18	n	MSTRG.11113.1~TR	485.151	0.283615	0.180865	0.0325677	0.069045	2.50183	10.0147	NA	0.00668872	NA	0.438203	FALSE	FALSE	FALSE
210	e18	n	MSTRG.11114.1~TR	309.703	0.0320258	0.231112	0.00208851	0.0584086	0.0193764	2.14726	NA	0.341765	NA	0.809869	FALSE	FALSE	FALSE
211	e18	n	MSTRG.11128.2~TR	611.397	0.0566632	0.134788	0.00856319	0.0557346	0.177926	1.9094	NA	0.384928	NA	0.829986	FALSE	FALSE	FALSE
212	e18	n	MSTRG.11129.1~TR	80.9227	0.0219394	0.159083	0.00274476	0.0564685	0.0191262	0.0211359	NA	0.989488	NA	0.996495	FALSE	FALSE	FALSE
213	e18	n	MSTRG.11131.1~TR	21.5081	-0.340383	0.303191	-0.0133181	0.061272	1.26671	1.93138	NA	0.38072	NA	0.828233	FALSE	FALSE	FALSE
214	e18	n	MSTRG.1114.6~TR	5944.99	-0.014502	0.0743994	-0.00574529	0.0470341	0.0380698	0.472055	NA	0.789759	NA	0.950497	FALSE	FALSE	FALSE
215	e18	n	MSTRG.11149.1~TR	122.755	-0.0546332	0.347761	-0.00248313	0.0594983	0.0252697	0.769683	NA	0.680558	NA	0.923119	FALSE	FALSE	FALSE
216	e18	n	MSTRG.11149.10~TR	296.128	-0.287264	0.372505	-0.00749002	0.0602211	0.605457	1.00962	NA	0.603619	NA	0.902321	FALSE	FALSE	FALSE
217	e18	n	MSTRG.11149.11~TR	83.835	-0.122508	1.12098	-0.000337242	0.0602463	0.0120087	0.270536	NA	0.873482	NA	0.970274	FALSE	FALSE	FALSE
218	e18	n	MSTRG.11149.21~TR	5367.05	-0.284975	0.145558	-0.0557327	0.0900157	3.74667	5.18024	NA	0.0750109	NA	0.652482	FALSE	FALSE	FALSE
219	e18	n	MSTRG.11149.8~TR	494.397	-0.0503202	0.286406	-0.00166226	0.0590726	0.0307814	0.130554	NA	0.936808	NA	0.985645	FALSE	FALSE	FALSE
220	e18	n	MSTRG.11159.1~GN	7.44142	-0.108367	0.412168	-0.00225711	0.0597589	0.0689283	0.912689	NA	0.633596	NA	0.909713	FALSE	FALSE	FALSE
221	e18	n	MSTRG.11162.1~GN	59.8569	0.274431	0.280824	0.0126603	0.0608501	0.971155	1.73408	NA	0.420194	NA	0.845718	FALSE	FALSE	FALSE
222	e18	n	MSTRG.11169.1~TR	143.005	-2.0986	0.955623	-0.00736513	0.0609304	4.5652	7.28603	NA	0.0261733	NA	0.61126	FALSE	FALSE	FALSE
223	e18	n	MSTRG.11169.2~TR	4411.7	-0.103903	0.0938638	-0.0261133	0.0558245	1.22059	1.6168	NA	0.445571	NA	0.858287	FALSE	FALSE	FALSE
224	e18	n	MSTRG.11169.6~TR	193.015	-0.059058	0.104054	-0.015098	0.0540348	0.321777	0.321827	NA	0.851366	NA	0.966976	FALSE	FALSE	FALSE
225	e18	n	MSTRG.1117.1~TR	154.56	0.158335	0.186678	0.0158689	0.0600956	0.730598	1.11495	NA	0.572653	NA	0.897168	FALSE	FALSE	FALSE
226	e18	n	MSTRG.11170.4~TRs	41.8331	0.0941867	0.241018	0.00543706	0.0588625	0.152824	0.181418	NA	0.913283	NA	0.980549	FALSE	FALSE	FALSE
227	e18	n	MSTRG.11178.1~TR	15.8261	-0.355646	0.299466	-0.0139126	0.0614636	1.37803	1.41203	NA	0.493608	NA	0.875246	FALSE	FALSE	FALSE
228	e18	n	MSTRG.11180.3~TRs	559.35	0.00765263	0.123763	0.00149537	0.0542647	0.00381463	0.0845384	NA	0.958612	NA	0.989565	FALSE	FALSE	FALSE
229	e18	n	MSTRG.11180.6~TR	9.23103	-0.567906	0.518601	-0.0077263	0.0606553	1.21395	2.33351	NA	0.311376	NA	0.796729	FALSE	FALSE	FALSE
230	e18	n	MSTRG.11183.2~TR	24.7733	-0.225284	0.486445	-0.0032008	0.0600214	0.203755	0.723883	NA	0.696323	NA	0.927663	FALSE	FALSE	FALSE
231	e18	n	MSTRG.11184.1~TR	10.4856	-0.246259	0.983091	-0.000841628	0.0602343	0.0595434	1.7987	NA	0.406835	NA	0.839767	FALSE	FALSE	FALSE
232	e18	n	MSTRG.11185.1~GN	8.22327	-0.47309	0.433743	-0.00889548	0.0607272	1.1649	1.51591	NA	0.468624	NA	0.866771	FALSE	FALSE	FALSE
233	e18	n	MSTRG.11187.5~TR	3295.37	-0.37474	0.296802	-0.0151217	0.0618548	1.59146	3.39604	NA	0.183046	NA	0.728571	FALSE	FALSE	FALSE
234	e18	n	MSTRG.11187.7~TRs	16.1096	-0.307609	0.850028	-0.00146096	0.0602149	0.125346	0.187691	NA	0.910423	NA	0.979777	FALSE	FALSE	FALSE
235	e18	n	MSTRG.11187.8~TRs	130.166	-0.16868	0.465663	-0.00133011	0.0598467	0.133501	0.44744	NA	0.799539	NA	0.953927	FALSE	FALSE	FALSE
236	e18	n	MSTRG.11195.1~TR	1215.28	0.0228404	0.562673	0.000293128	0.0600201	0.00150172	3.07418	NA	0.215006	NA	0.747727	FALSE	FALSE	FALSE
237	e18	n	MSTRG.11195.11~TR	3276.17	0.15296	0.481735	0.00225713	0.0599592	0.0942307	2.09987	NA	0.34996	NA	0.812819	FALSE	FALSE	FALSE
238	e18	n	MSTRG.11195.14~TR	1131.33	0.451588	0.401835	0.00979397	0.0608593	1.22534	2.31815	NA	0.313777	NA	0.797687	FALSE	FALSE	FALSE
239	e18	n	MSTRG.11195.20~TR	2834.28	0.696538	0.267858	0.0406218	0.0804213	6.76952	7.17026	NA	0.027733	NA	0.61291	FALSE	FALSE	FALSE
240	e18	n	MSTRG.11195.3~TR	5046.69	0.00885014	0.664077	0.000116615	0.0601059	0.000159905	2.13771	NA	0.343401	NA	0.810179	FALSE	FALSE	FALSE
241	e18	n	MSTRG.11195.8~TR	96.3747	0.213708	0.679233	0.00172134	0.0601308	0.100111	2.38496	NA	0.303468	NA	0.795188	FALSE	FALSE	FALSE
242	e18	n	MSTRG.11196.3~TR	1871.7	-0.373332	1.0829	-0.000977939	0.0602627	0.102848	0.473124	NA	0.789337	NA	0.950497	FALSE	FALSE	FALSE
243	e18	n	MSTRG.11197.5~TR	11.4549	0.193275	0.881268	0.000798893	0.0602182	0.0422064	0.473819	NA	0.789063	NA	0.950497	FALSE	FALSE	FALSE
244	e18	n	MSTRG.112.6~TR	42.3145	0.0443712	0.1974	0.00382807	0.057847	0.0507552	2.69372	NA	0.260056	NA	0.775507	FALSE	FALSE	FALSE
245	e18	n	MSTRG.11204.2~TR	14821.8	0.160506	0.412893	0.00403236	0.0599377	0.141502	0.593978	NA	0.743052	NA	0.938357	FALSE	FALSE	FALSE
246	e18	n	MSTRG.11216.2~TR	185.683	-0.0715738	0.101605	-0.0179118	0.0544278	0.494877	1.31619	NA	0.517837	NA	0.8841	FALSE	FALSE	FALSE
247	e18	n	MSTRG.1122.3~TR	2529.23	0.247741	0.192509	0.0241342	0.0640186	1.68337	4.5716	NA	0.101693	NA	0.67422	FALSE	FALSE	FALSE
248	e18	n	MSTRG.11221.1~TR	8.52149	-0.381063	0.444807	-0.0068605	0.0603576	0.729739	1.04059	NA	0.594346	NA	0.900665	FALSE	FALSE	FALSE
249	e18	n	MSTRG.1123.3~TR	149.636	0.0730577	0.16195	0.00902724	0.0573669	0.203914	5.47697	NA	0.0646684	NA	0.652482	FALSE	FALSE	FALSE
250	e18	n	MSTRG.11242.4~TRs	167.359	0.204352	0.18986	0.0201048	0.0619228	1.16745	1.26445	NA	0.531407	NA	0.885721	FALSE	FALSE	FALSE
251	e18	n	MSTRG.11262.2~TR	905.225	0.52744	0.409019	0.0116165	0.0613324	1.69174	1.84258	NA	0.398005	NA	0.83561	FALSE	FALSE	FALSE
252	e18	n	MSTRG.11267.1~TR	142.484	-0.189287	0.143822	-0.0314005	0.0655616	1.73459	1.73548	NA	0.4199	NA	0.845718	FALSE	FALSE	FALSE
253	e18	n	MSTRG.11270.1~GN	10.7461	-0.256787	0.414488	-0.00529632	0.0600425	0.383213	0.678641	NA	0.712254	NA	0.93031	FALSE	FALSE	FALSE
254	e18	n	MSTRG.11272.2~TR	552.342	-0.239323	0.2016	-0.0202159	0.0624656	1.36559	3.47731	NA	0.175756	NA	0.726172	FALSE	FALSE	FALSE
255	e18	n	MSTRG.11274.1~TR	221.161	-0.29919	0.230272	-0.0193355	0.0627696	1.61546	1.85545	NA	0.395452	NA	0.834462	FALSE	FALSE	FALSE
256	e18	n	MSTRG.11275.1~TR	20.2734	-0.417672	0.24293	-0.0267453	0.0670137	2.98058	6.17665	NA	0.0455782	NA	0.644521	FALSE	FALSE	FALSE
257	e18	n	MSTRG.11277.2~TRs	1390.16	-0.133304	0.104288	-0.0375053	0.0637221	1.61251	1.64504	NA	0.439324	NA	0.854003	FALSE	FALSE	FALSE
258	e18	n	MSTRG.11288.1~TR	25.8317	0.174257	0.211481	0.0137879	0.0601276	0.684229	2.05653	NA	0.357628	NA	0.817095	FALSE	FALSE	FALSE
259	e18	n	MSTRG.11288.7~TR	7.60335	-0.744946	0.696073	-0.00563078	0.0604996	1.16248	1.7222	NA	0.422697	NA	0.845718	FALSE	FALSE	FALSE
260	e18	n	MSTRG.11290.2~TRs	44.3652	-0.0900936	0.231781	-0.0055712	0.0587333	0.15136	1.23047	NA	0.540513	NA	0.888062	FALSE	FALSE	FALSE
261	e18	n	MSTRG.11290.3~TR	37.2216	0.279212	0.393812	0.00659347	0.0601545	0.509427	1.90957	NA	0.384895	NA	0.829986	FALSE	FALSE	FALSE
262	e18	n	MSTRG.11308.7~TR	170.419	-0.0532523	0.181422	-0.00566154	0.0575978	0.0859683	1.25845	NA	0.533006	NA	0.885721	FALSE	FALSE	FALSE
263	e18	n	MSTRG.11309.1~TR	952.374	-1.4907	1.02874	-0.00480475	0.0605366	2.0576	7.31016	NA	0.0258594	NA	0.610662	FALSE	FALSE	FALSE
264	e18	n	MSTRG.11309.2~TR	8.84853	-1.79097	1.23523	-0.00414479	0.0604863	2.11697	4.73588	NA	0.0936734	NA	0.66855	FALSE	FALSE	FALSE
265	e18	n	MSTRG.1131.1~GN	26.2782	-0.251398	0.269263	-0.0120695	0.0605758	0.86837	0.944357	NA	0.623642	NA	0.908839	FALSE	FALSE	FALSE
266	e18	n	MSTRG.11314.3~TR	42.7975	-0.189678	0.211971	-0.0145689	0.0604095	0.798371	1.09262	NA	0.579082	NA	0.897168	FALSE	FALSE	FALSE
267	e18	n	MSTRG.11333.1~GN	23.6543	0.469979	0.464221	0.00807449	0.060615	1.05966	1.50362	NA	0.471512	NA	0.867773	FALSE	FALSE	FALSE
268	e18	n	MSTRG.11336.3~TR	238.069	-0.140349	0.268582	-0.00716051	0.0594281	0.279333	2.64516	NA	0.266447	NA	0.780737	FALSE	FALSE	FALSE
269	e18	n	MSTRG.11342.2~TR	73.5678	-0.470194	0.26212	-0.0248107	0.0662481	3.12248	4.51787	NA	0.104462	NA	0.67422	FALSE	FALSE	FALSE
270	e18	n	MSTRG.11343.1~TR	56.3524	-0.121938	0.193635	-0.010769	0.0589075	0.390098	0.619123	NA	0.733769	NA	0.93525	FALSE	FALSE	FALSE
271	e18	n	MSTRG.11347.1~TR	85.7019	0.0234714	0.438199	0.000461473	0.0597715	0.00286961	0.610241	NA	0.737035	NA	0.936857	FALSE	FALSE	FALSE
272	e18	n	MSTRG.11347.2~TR	773.568	-0.000377396	0.098386	-8.89291e-05	0.051522	1.4518e-05	2.95298	NA	0.228439	NA	0.75904	FALSE	FALSE	FALSE
273	e18	n	MSTRG.1135.1~GN	105.889	0.152181	0.195505	0.0136246	0.0596714	0.609149	0.778672	NA	0.677507	NA	0.922706	FALSE	FALSE	FALSE
274	e18	n	MSTRG.11365.1~TR	23.7378	0.353489	0.480117	0.00446065	0.0601517	0.494291	1.78339	NA	0.409961	NA	0.840538	FALSE	FALSE	FALSE
275	e18	n	MSTRG.11372.2~TR	43.2618	-0.273581	0.229227	-0.0184571	0.0623032	1.39246	2.25151	NA	0.324408	NA	0.80319	FALSE	FALSE	FALSE
276	e18	n	MSTRG.11376.1~TR	16113	0.0736438	0.0796037	0.0245667	0.0516952	0.859201	3.8261	NA	0.14763	NA	0.70327	FALSE	FALSE	FALSE
277	e18	n	MSTRG.11376.3~TR	4558.42	-0.0978792	0.101912	-0.0272444	0.0577456	0.926402	0.950904	NA	0.621604	NA	0.908103	FALSE	FALSE	FALSE
278	e18	n	MSTRG.11389.1~GN	101.903	-0.244807	0.23362	-0.0148815	0.0610547	1.04089	1.70332	NA	0.426707	NA	0.847429	FALSE	FALSE	FALSE
279	e18	n	MSTRG.11390.1~TR	102.763	0.0207527	0.323024	0.000734218	0.0592973	0.00419582	0.670268	NA	0.715242	NA	0.931009	FALSE	FALSE	FALSE
280	e18	n	MSTRG.11390.2~TR	2946.28	-0.119344	0.183603	-0.0115013	0.0587977	0.413912	2.65586	NA	0.265025	NA	0.779928	FALSE	FALSE	FALSE
281	e18	n	MSTRG.11396.1~GN	43.3641	0.521098	0.512736	0.00720262	0.0605602	1.03982	1.25994	NA	0.532608	NA	0.885721	FALSE	FALSE	FALSE
282	e18	n	MSTRG.11398.1~TR	559.444	0.0404343	0.0782693	0.0148205	0.0490404	0.269377	0.491269	NA	0.782208	NA	0.948553	FALSE	FALSE	FALSE
283	e18	n	MSTRG.114.1~GN	106.901	0.133561	0.129419	0.0256518	0.0608506	1.06852	6.70374	NA	0.0350188	NA	0.629932	FALSE	FALSE	FALSE
284	e18	n	MSTRG.11428.1~TR	3479.31	0.201312	0.119213	0.0535437	0.0798172	2.89165	3.47323	NA	0.176115	NA	0.726172	FALSE	FALSE	FALSE
285	e18	n	MSTRG.11429.1~TR	79.8229	-0.325121	0.1524	-0.06295	0.102361	4.53315	4.88704	NA	0.0868546	NA	0.66719	FALSE	FALSE	FALSE
286	e18	n	MSTRG.11435.1~TR	89.1662	-0.011134	0.215068	-0.000705218	0.0580736	0.00270671	1.58401	NA	0.452936	NA	0.862307	FALSE	FALSE	FALSE
287	e18	n	MSTRG.11437.5~TRs	508.487	0.139872	0.0912763	0.0502034	0.0675601	2.34798	2.35092	NA	0.308677	NA	0.7967	FALSE	FALSE	FALSE
288	e18	n	MSTRG.11442.1~TR	66.1749	0.257972	0.179959	0.0295408	0.0668061	2.08377	6.98066	NA	0.0304908	NA	0.61291	FALSE	FALSE	FALSE
289	e18	n	MSTRG.11454.3~TR	184.897	0.0148886	0.114971	0.00413317	0.0535418	0.0168558	0.771879	NA	0.679812	NA	0.923119	FALSE	FALSE	FALSE
290	e18	n	MSTRG.11455.2~TR	22.0023	0.383593	0.547982	0.00468486	0.0602306	0.505669	1.40452	NA	0.495465	NA	0.875886	FALSE	FALSE	FALSE
291	e18	n	MSTRG.11455.4~TRs	17.2929	0.550558	1.12067	0.0016196	0.0602791	0.244556	0.26277	NA	0.87688	NA	0.971212	FALSE	FALSE	FALSE
292	e18	n	MSTRG.11481.1~TR	202.421	-0.238026	0.196438	-0.0208629	0.0626122	1.42204	1.51429	NA	0.469003	NA	0.866771	FALSE	FALSE	FALSE
293	e18	n	MSTRG.11491.1~TR	2465.45	-0.0480577	0.106233	-0.0118251	0.053609	0.204609	0.216975	NA	0.89719	NA	0.975794	FALSE	FALSE	FALSE
294	e18	n	MSTRG.11492.2~TRs	2509.93	0.111498	0.0689628	0.0589311	0.0600582	2.62683	3.06194	NA	0.216326	NA	0.748591	FALSE	FALSE	FALSE
295	e18	n	MSTRG.1150.2~TR	17.9165	0.685496	0.374726	0.0167537	0.0630679	3.12192	3.47335	NA	0.176105	NA	0.726172	FALSE	FALSE	FALSE
296	e18	n	MSTRG.11503.1~TR	163.595	-0.0396154	0.120778	-0.00790602	0.0545589	0.107011	0.322555	NA	0.851056	NA	0.966701	FALSE	FALSE	FALSE
297	e18	n	MSTRG.11504.2~TR	937.368	0.0773296	0.153179	0.0106658	0.057232	0.257961	0.409904	NA	0.814686	NA	0.957404	FALSE	FALSE	FALSE
298	e18	n	MSTRG.11505.25~TR	50.7711	-0.264356	0.265751	-0.0130582	0.0608493	0.975205	2.54849	NA	0.279643	NA	0.786395	FALSE	FALSE	FALSE
299	e18	n	MSTRG.11505.29~TR	47.0599	-0.102807	0.522882	-0.0013451	0.0599527	0.0391194	0.413026	NA	0.813416	NA	0.956852	FALSE	FALSE	FALSE
300	e18	n	MSTRG.11505.36~TRs	7617.67	0.289845	0.149516	0.0549908	0.0893039	3.81566	3.83836	NA	0.146727	NA	0.70327	FALSE	FALSE	FALSE
301	e18	n	MSTRG.11505.39~TR	1266.11	0.268997	0.132419	0.0697298	0.105504	4.14372	4.3646	NA	0.112782	NA	0.681613	FALSE	FALSE	FALSE
302	e18	n	MSTRG.11512.2~TR	166.731	-0.329033	0.1746	-0.040922	0.0763143	3.45572	3.96067	NA	0.138023	NA	0.700201	FALSE	FALSE	FALSE
303	e18	n	MSTRG.11515.3~TRs	273.393	-0.0134934	0.109347	-0.00311642	0.0529442	0.0151332	0.0224782	NA	0.988824	NA	0.996413	FALSE	FALSE	FALSE
304	e18	n	MSTRG.11546.3~TRs	177.148	-0.0613716	0.110558	-0.0142633	0.0547248	0.305692	0.350837	NA	0.839106	NA	0.963349	FALSE	FALSE	FALSE
305	e18	n	MSTRG.11557.1~TR	350.311	-0.430355	0.199562	-0.042845	0.0802658	4.50108	12.9539	NA	0.00153846	NA	0.253068	FALSE	FALSE	FALSE
306	e18	n	MSTRG.11558.3~TR	1059.79	-0.0657193	0.0965114	-0.0189652	0.0540305	0.45513	5.45647	NA	0.0653344	NA	0.652482	FALSE	FALSE	FALSE
307	e18	n	MSTRG.11558.4~TRs	12.415	-1.41282	1.21346	-0.0035011	0.0604226	1.33413	1.36823	NA	0.504537	NA	0.879575	FALSE	FALSE	FALSE
308	e18	n	MSTRG.11566.1~TR	246.204	0.162722	0.126761	0.0340251	0.0653226	1.65268	1.71353	NA	0.424534	NA	0.846642	FALSE	FALSE	FALSE
309	e18	n	MSTRG.1157.2~TR	12.5131	-0.358052	0.371901	-0.00907833	0.0605593	0.90693	4.26594	NA	0.118485	NA	0.687886	FALSE	FALSE	FALSE
310	e18	n	MSTRG.11575.1~GN	158.584	0.390342	0.223287	0.0290287	0.0682386	3.01677	4.59083	NA	0.100719	NA	0.674179	FALSE	FALSE	FALSE
311	e18	n	MSTRG.11576.1~GN	9.21513	0.178499	0.442522	0.00328147	0.0599109	0.162733	2.00798	NA	0.366414	NA	0.820286	FALSE	FALSE	FALSE
312	e18	n	MSTRG.11586.6~TR	20.5945	-0.0291608	0.275977	-0.00133382	0.0589553	0.0112132	0.822072	NA	0.662963	NA	0.916329	FALSE	FALSE	FALSE
313	e18	n	MSTRG.11589.21~TR	129.832	0.243342	0.339592	0.00704129	0.0599763	0.525008	0.673402	NA	0.714122	NA	0.930782	FALSE	FALSE	FALSE
314	e18	n	MSTRG.11594.1~GN	18.5933	0.579606	0.686438	0.00456982	0.0603579	0.731754	0.750269	NA	0.687197	NA	0.924873	FALSE	FALSE	FALSE
315	e18	n	MSTRG.11598.1~GN	28.4442	0.455597	0.644876	0.00393154	0.0602665	0.494962	1.63166	NA	0.442271	NA	0.857029	FALSE	FALSE	FALSE
316	e18	n	MSTRG.11603.1~TR	8.308	0.128145	0.404237	0.00279133	0.0597683	0.100197	2.0931	NA	0.351147	NA	0.813677	FALSE	FALSE	FALSE
317	e18	n	MSTRG.11607.3~TR	7.81658	0.641498	0.563202	0.00716332	0.0606278	1.28268	4.11087	NA	0.128037	NA	0.691058	FALSE	FALSE	FALSE
318	e18	n	MSTRG.11619.1~TR	85.9443	-0.5529	0.149156	-0.457724	0.166744	13.6334	19.8717	0.000222201	4.84076e-05	0.176662	0.0384867	TRUE	FALSE	FALSE
319	e18	n	MSTRG.11622.1~TR	185.92	-0.143304	0.133653	-0.0258867	0.0614528	1.14234	9.64276	NA	0.00805566	NA	0.462497	FALSE	FALSE	FALSE
320	e18	n	MSTRG.1163.1~TR	12.1051	-0.10732	0.408518	-0.00239417	0.0597388	0.070642	4.31412	NA	0.115664	NA	0.685647	FALSE	FALSE	FALSE
321	e18	n	MSTRG.11630.1~TR	353.476	0.186753	0.170363	0.0221158	0.0620733	1.20622	1.63447	NA	0.441651	NA	0.856435	FALSE	FALSE	FALSE
322	e18	n	MSTRG.11657.1~TR	11.4468	-0.30794	0.377937	-0.00781909	0.0602986	0.674867	1.2476	NA	0.535904	NA	0.886195	FALSE	FALSE	FALSE
323	e18	n	MSTRG.1166.3~TR	77.1282	-0.106455	0.168122	-0.0124795	0.0584744	0.393648	1.43715	NA	0.487445	NA	0.873524	FALSE	FALSE	FALSE
324	e18	n	MSTRG.11663.1~TR	279.399	0.310156	0.21229	0.0256405	0.0655463	2.1812	2.20357	NA	0.332277	NA	0.805932	FALSE	FALSE	FALSE
325	e18	n	MSTRG.11663.2~TR	41.7066	1.63805	1.97994	0.00140832	0.0603363	0.647292	0.649165	NA	0.722829	NA	0.933839	FALSE	FALSE	FALSE
326	e18	n	MSTRG.1168.2~TR	17.285	0.202163	0.288033	0.00863188	0.0599194	0.494996	1.73421	NA	0.420165	NA	0.845718	FALSE	FALSE	FALSE
327	e18	n	MSTRG.11683.1~TR	13.8009	-0.202044	0.388368	-0.00471838	0.0598664	0.277556	0.946195	NA	0.623069	NA	0.908839	FALSE	FALSE	FALSE
328	e18	n	MSTRG.11689.5~TR	14.0214	0.512801	0.970114	0.0020585	0.0602689	0.285468	5.20401	NA	0.0741248	NA	0.652482	FALSE	FALSE	FALSE
329	e18	n	MSTRG.11699.3~TR	493.801	-1.57877	0.974748	-0.00564556	0.0606388	2.56568	7.13156	NA	0.028275	NA	0.61291	FALSE	FALSE	FALSE
330	e18	n	MSTRG.11701.1~TR	455.357	0.443309	0.442869	0.0109128	0.0612319	1.0228	2.20981	NA	0.331242	NA	0.805779	FALSE	FALSE	FALSE
331	e18	n	MSTRG.11707.1~TR	4224.21	0.44152	0.295711	0.0188131	0.0633502	2.27411	2.91883	NA	0.232372	NA	0.761677	FALSE	FALSE	FALSE
332	e18	n	MSTRG.11711.3~TR	78.396	0.117392	0.161797	0.0148016	0.0588152	0.523291	0.747063	NA	0.688299	NA	0.925307	FALSE	FALSE	FALSE
333	e18	n	MSTRG.11715.1~TR	23599.8	-0.0182997	0.248671	-0.000947877	0.0586621	0.00535045	1.27689	NA	0.528113	NA	0.885721	FALSE	FALSE	FALSE
334	e18	n	MSTRG.11715.2~TR	122.548	0.487402	0.642181	0.00436544	0.0603033	0.586551	0.714578	NA	0.69957	NA	0.927682	FALSE	FALSE	FALSE
335	e18	n	MSTRG.11715.3~TR	18.9452	-0.285898	1.53872	-0.000431333	0.0602881	0.0352871	0.0352962	NA	0.982507	NA	0.995159	FALSE	FALSE	FALSE
336	e18	n	MSTRG.11715.6~TR	857.582	0.294899	0.352451	0.00868794	0.0603582	0.715412	1.74649	NA	0.417595	NA	0.844756	FALSE	FALSE	FALSE
337	e18	n	MSTRG.11715.7~TR	23.2312	0.108298	0.793094	0.000636149	0.0601596	0.0191403	0.0796042	NA	0.96098	NA	0.990577	FALSE	FALSE	FALSE
338	e18	n	MSTRG.11720.2~TR	8117.66	0.130472	0.483826	0.00208444	0.0599119	0.0742423	5.82894	NA	0.0542328	NA	0.644521	FALSE	FALSE	FALSE
339	e18	n	MSTRG.11721.3~TR	313.722	-0.0303848	0.142437	-0.00436766	0.0557838	0.0450153	2.13084	NA	0.344584	NA	0.810179	FALSE	FALSE	FALSE
340	e18	n	MSTRG.11721.5~TR	320.489	0.0356463	0.120842	0.00735065	0.0544026	0.0879152	0.21356	NA	0.898723	NA	0.976139	FALSE	FALSE	FALSE
341	e18	n	MSTRG.11722.1~GN	38.4493	0.00903155	0.183268	0.000701456	0.0573383	0.00240662	0.39332	NA	0.82147	NA	0.959098	FALSE	FALSE	FALSE
342	e18	n	MSTRG.11728.1~TR	17.1656	-0.323619	0.275364	-0.0152274	0.0616614	1.37413	1.61797	NA	0.445309	NA	0.858287	FALSE	FALSE	FALSE
343	e18	n	MSTRG.11729.2~TR	530.303	0.126615	0.159665	0.01663	0.0592053	0.641572	0.64163	NA	0.725557	NA	0.934361	FALSE	FALSE	FALSE
344	e18	n	MSTRG.11738.3~TR	10.4761	0.159605	0.38102	0.00378293	0.0597536	0.177642	0.513944	NA	0.77339	NA	0.946654	FALSE	FALSE	FALSE
345	e18	n	MSTRG.1174.1~TR	28.7725	-0.285814	0.382593	-0.00645969	0.0601518	0.516695	2.62917	NA	0.268586	NA	0.782074	FALSE	FALSE	FALSE
346	e18	n	MSTRG.11740.1~TR	19.1422	-0.163955	0.327138	-0.00509082	0.0596773	0.241346	0.508037	NA	0.775677	NA	0.947101	FALSE	FALSE	FALSE
347	e18	n	MSTRG.11742.27~TRs	13.7528	0.759394	0.546452	0.00950016	0.0610775	1.99245	2.15999	NA	0.339598	NA	0.809759	FALSE	FALSE	FALSE
348	e18	n	MSTRG.11743.3~TR	282.881	0.216959	0.360558	0.00604792	0.059935	0.36703	2.48775	NA	0.288265	NA	0.789694	FALSE	FALSE	FALSE
349	e18	n	MSTRG.11744.1~GN	496.334	0.474011	0.414673	0.0101525	0.0609556	1.33196	3.51928	NA	0.172107	NA	0.722664	FALSE	FALSE	FALSE
350	e18	n	MSTRG.11747.7~TR	88.5526	-0.0498097	0.188634	-0.00465999	0.0576784	0.0702316	0.755177	NA	0.685512	NA	0.924873	FALSE	FALSE	FALSE
351	e18	n	MSTRG.11755.1~GN	8.13552	0.124494	0.397433	0.00280745	0.0597467	0.0978743	0.183927	NA	0.912138	NA	0.979947	FALSE	FALSE	FALSE
352	e18	n	MSTRG.11771.1~TR	16.2946	0.503859	1.03122	0.00173587	0.0602691	0.239116	2.92177	NA	0.232031	NA	0.761081	FALSE	FALSE	FALSE
353	e18	n	MSTRG.11773.3~TR	108.337	-0.116333	0.177849	-0.0120435	0.0587481	0.418045	1.98944	NA	0.369827	NA	0.822261	FALSE	FALSE	FALSE
354	e18	n	MSTRG.11792.1~TR	132.419	0.00508752	0.181933	0.000530535	0.0572508	0.000786503	0.563973	NA	0.754284	NA	0.941697	FALSE	FALSE	FALSE
355	e18	n	MSTRG.11797.3~TR	61.1906	0.0424652	0.155075	0.00555657	0.0565771	0.0742342	0.0983777	NA	0.952001	NA	0.988112	FALSE	FALSE	FALSE
356	e18	n	MSTRG.11797.4~TR	17.1393	0.263105	0.260008	0.0137468	0.0609749	1.02257	1.17586	NA	0.555476	NA	0.894089	FALSE	FALSE	FALSE
357	e18	n	MSTRG.11818.1~GN	106.981	-0.094254	0.13954	-0.0151714	0.0576265	0.454187	0.669129	NA	0.71565	NA	0.93123	FALSE	FALSE	FALSE
358	e18	n	MSTRG.11820.7~TR	10.9678	-0.574153	0.380125	-0.0142093	0.0620495	2.2373	3.27377	NA	0.194585	NA	0.733011	FALSE	FALSE	FALSE
359	e18	n	MSTRG.11831.1~TR	77.9719	0.292827	0.178573	0.0349537	0.0708073	2.73379	4.58805	NA	0.10086	NA	0.67422	FALSE	FALSE	FALSE
360	e18	n	MSTRG.11842.8~TR	89.7095	0.0516486	0.179647	0.00557129	0.057501	0.0832908	1.38667	NA	0.499905	NA	0.878004	FALSE	FALSE	FALSE
361	e18	n	MSTRG.11842.9~TR	4.11979	-21.2	2.39547	-0.0020836	0.0603857	4.0781	4.15456	NA	0.12527	NA	0.691058	FALSE	FALSE	FALSE
362	e18	n	MSTRG.11849.1~TR	8.53301	-2.01648	1.17976	-0.00493373	0.0605728	2.83673	4.48805	NA	0.106031	NA	0.67422	FALSE	FALSE	FALSE
363	e18	n	MSTRG.11856.1~GN	27.1513	-0.108918	0.494328	-0.00160049	0.0599142	0.0491576	0.0621968	NA	0.96938	NA	0.99217	FALSE	FALSE	FALSE
364	e18	n	MSTRG.11860.6~TR	377.764	-0.369534	0.858365	-0.00169581	0.0602269	0.176812	3.13763	NA	0.208292	NA	0.742802	FALSE	FALSE	FALSE
365	e18	n	MSTRG.11860.7~TR	1494	-0.143913	0.836046	-0.000407119	0.0601876	0.0277018	2.80272	NA	0.246262	NA	0.767507	FALSE	FALSE	FALSE
366	e18	n	MSTRG.11860.8~TR	816.748	-0.343805	0.830674	-0.00162964	0.0602185	0.158396	2.67777	NA	0.262138	NA	0.777858	FALSE	FALSE	FALSE
367	e18	n	MSTRG.11879.1~TR	25.8697	0.0453464	0.312821	0.00166448	0.0593124	0.0202728	0.489665	NA	0.782836	NA	0.948553	FALSE	FALSE	FALSE
368	e18	n	MSTRG.11902.1~TR	50.3567	0.522626	0.409937	0.0113738	0.0612645	1.65403	6.28215	NA	0.0432363	NA	0.644521	FALSE	FALSE	FALSE
369	e18	n	MSTRG.11902.2~TR	321.424	-0.135667	0.209423	-0.0101754	0.0591881	0.408053	0.50787	NA	0.775742	NA	0.947101	FALSE	FALSE	FALSE
370	e18	n	MSTRG.11909.2~TR	198.918	-0.1777	0.132106	-0.0348802	0.0665913	1.81674	1.82068	NA	0.402387	NA	0.837122	FALSE	FALSE	FALSE
371	e18	n	MSTRG.1191.2~TR	43.1179	-0.387548	0.394143	-0.00913396	0.0606372	0.987183	2.37809	NA	0.304512	NA	0.795752	FALSE	FALSE	FALSE
372	e18	n	MSTRG.11919.3~TRs	127.777	0.089747	0.13319	0.016021	0.0573322	0.458674	1.08652	NA	0.580853	NA	0.897324	FALSE	FALSE	FALSE
373	e18	n	MSTRG.11923.1~GN	64.7219	-0.21353	0.195499	-0.0190121	0.0616976	1.17213	2.07628	NA	0.354114	NA	0.815083	FALSE	FALSE	FALSE
374	e18	n	MSTRG.11924.1~TR	269.294	-0.0366083	0.156751	-0.00462439	0.0565375	0.0543105	1.06127	NA	0.58823	NA	0.89979	FALSE	FALSE	FALSE
375	e18	n	MSTRG.11928.4~TR	1639.72	0.000293641	0.123737	-7.39928e-05	0.0542915	5.7255e-06	2.3673	NA	0.30616	NA	0.795752	FALSE	FALSE	FALSE
376	e18	n	MSTRG.11929.3~TR	119.539	0.0406583	0.120732	0.00818796	0.0545228	0.114331	0.337242	NA	0.844829	NA	0.965053	FALSE	FALSE	FALSE
377	e18	n	MSTRG.11937.5~TR	1822.76	0.0959609	0.144351	0.0145054	0.0577942	0.436665	5.42626	NA	0.0663288	NA	0.652482	FALSE	FALSE	FALSE
378	e18	n	MSTRG.11941.1~TR	61.4432	-0.194108	0.156869	-0.0269107	0.0638554	1.52629	1.53339	NA	0.464545	NA	0.865778	FALSE	FALSE	FALSE
379	e18	n	MSTRG.1195.1~TR	552.023	-0.00442036	0.0807101	-0.00175031	0.0483094	0.00301001	0.313424	NA	0.85495	NA	0.968204	FALSE	FALSE	FALSE
380	e18	n	MSTRG.11953.6~TRs	15.6774	-0.204692	1.42919	-0.000279333	0.0602878	0.0172908	0.39673	NA	0.82007	NA	0.958669	FALSE	FALSE	FALSE
381	e18	n	MSTRG.11957.2~TR	27.1998	0.343974	0.283341	0.0156426	0.0618813	1.49917	2.32787	NA	0.312254	NA	0.797577	FALSE	FALSE	FALSE
382	e18	n	MSTRG.11978.2~TR	17.6433	0.433287	0.330239	0.0145955	0.0618975	1.74858	2.22376	NA	0.328939	NA	0.805028	FALSE	FALSE	FALSE
383	e18	n	MSTRG.11979.1~GN	39.2852	-0.323697	0.351508	-0.00872079	0.0604352	0.788508	1.95567	NA	0.376125	NA	0.825547	FALSE	FALSE	FALSE
384	e18	n	MSTRG.11986.3~TR	11.1656	1.15361	1.01288	0.00378431	0.0604194	1.22008	1.2358	NA	0.539075	NA	0.886951	FALSE	FALSE	FALSE
385	e18	n	MSTRG.11991.1~GN	107.214	0.408943	0.289074	0.0181432	0.0629729	2.04154	2.14969	NA	0.34135	NA	0.809869	FALSE	FALSE	FALSE
386	e18	n	MSTRG.11996.3~TR	20.1903	-1.08623	0.28468	-0.909183	0.315505	14.7371	14.7407	NA	0.000629637	NA	0.183892	FALSE	FALSE	FALSE
387	e18	n	MSTRG.11998.2~TR	14.4827	1.22078	3.40607	0.000299093	0.0603266	-0.0538379	0.492856	NA	0.781588	NA	0.948553	FALSE	FALSE	FALSE
388	e18	n	MSTRG.11998.3~TR	149.717	0.0621212	0.109418	0.0148946	0.0546746	0.323059	0.95759	NA	0.61953	NA	0.907143	FALSE	FALSE	FALSE
389	e18	n	MSTRG.1200.1~TR	410.325	0.514489	0.203042	0.0623335	0.112652	6.54816	6.66594	NA	0.035687	NA	0.631056	FALSE	FALSE	FALSE
390	e18	n	MSTRG.12012.6~TR	94.8737	-1.1069	0.7505	-0.00693779	0.0607548	2.15633	5.47111	NA	0.0648581	NA	0.652482	FALSE	FALSE	FALSE
391	e18	n	MSTRG.12040.1~TR	7.4552	1.37541	1.05283	0.00414305	0.0604639	1.60681	1.63309	NA	0.441957	NA	0.856793	FALSE	FALSE	FALSE
392	e18	n	MSTRG.12047.2~TR	8.71769	1.28992	1.81525	0.0013189	0.0603267	0.470651	0.558651	NA	0.756294	NA	0.941697	FALSE	FALSE	FALSE
393	e18	n	MSTRG.12047.3~TR	6587.58	0.0149892	0.144652	0.00226102	0.055741	0.0107161	1.04137	NA	0.594114	NA	0.900665	FALSE	FALSE	FALSE
394	e18	n	MSTRG.12047.4~TR	13018	0.232545	0.147789	0.0394984	0.0720758	2.50105	2.83669	NA	0.242115	NA	0.767377	FALSE	FALSE	FALSE
395	e18	n	MSTRG.12047.6~TR	2531.2	-0.314359	0.121186	-0.160888	0.175359	6.55231	9.40619	NA	0.00906717	NA	0.485358	FALSE	FALSE	FALSE
396	e18	n	MSTRG.12064.5~TRs	54.607	0.0127135	0.166569	0.00125242	0.0567994	0.00572893	2.49913	NA	0.28663	NA	0.789192	FALSE	FALSE	FALSE
397	e18	n	MSTRG.12071.1~TR	23.7846	-0.210566	0.577628	-0.00230719	0.060066	0.135467	3.20052	NA	0.201844	NA	0.741234	FALSE	FALSE	FALSE
398	e18	n	MSTRG.1209.2~TR	216.973	0.205079	0.167345	0.0259315	0.0638588	1.52785	1.53272	NA	0.464703	NA	0.865778	FALSE	FALSE	FALSE
399	e18	n	MSTRG.12106.3~TR	8.01537	0.59851	1.05827	0.00196702	0.0602847	0.322883	0.41899	NA	0.810993	NA	0.956664	FALSE	FALSE	FALSE
400	e18	n	MSTRG.12112.1~TR	17.3577	0.697336	0.293153	0.0332193	0.0730043	5.79977	5.99054	NA	0.050023	NA	0.644521	FALSE	FALSE	FALSE
401	e18	n	MSTRG.1212.16~TR	251.943	0.261325	0.1518	0.045542	0.0783112	3.01545	3.3384	NA	0.188397	NA	0.728571	FALSE	FALSE	FALSE
402	e18	n	MSTRG.12122.2~TR	1168.32	0.227867	0.123732	0.057276	0.0852964	3.41601	4.09786	NA	0.128873	NA	0.691295	FALSE	FALSE	FALSE
403	e18	n	MSTRG.12123.2~TRs	87.5923	-0.121329	0.140513	-0.0196565	0.0592204	0.743446	3.89031	NA	0.142965	NA	0.70327	FALSE	FALSE	FALSE
404	e18	n	MSTRG.12127.1~TR	285.821	0.0206963	0.203578	0.00212195	0.0578753	0.0104166	0.0172809	NA	0.991397	NA	0.996952	FALSE	FALSE	FALSE
405	e18	n	MSTRG.12127.17~TR	35.9116	0.00746093	0.823914	5.38495e-05	0.060168	8.60005e-05	0.139799	NA	0.932487	NA	0.984655	FALSE	FALSE	FALSE
406	e18	n	MSTRG.12127.2~TR	168.606	-2.10373	0.974437	-0.00710075	0.0608856	4.40456	7.87669	NA	0.0194804	NA	0.572342	FALSE	FALSE	FALSE
407	e18	n	MSTRG.1215.2~TR	318.148	0.118099	0.31705	0.00419683	0.0594532	0.141981	1.43849	NA	0.48712	NA	0.873524	FALSE	FALSE	FALSE
408	e18	n	MSTRG.12180.1~GN	101.023	-0.244069	0.241786	-0.0138036	0.0608177	0.96983	1.65478	NA	0.437189	NA	0.852283	FALSE	FALSE	FALSE
409	e18	n	MSTRG.1219.1~GN	182.261	-0.0653115	0.109497	-0.0164558	0.0551179	0.355103	0.440987	NA	0.802123	NA	0.955007	FALSE	FALSE	FALSE
410	e18	n	MSTRG.12195.2~TR	216.626	-0.230516	0.189481	-0.0223317	0.0631348	1.41953	2.12686	NA	0.34527	NA	0.810179	FALSE	FALSE	FALSE
411	e18	n	MSTRG.12212.2~TRs	39440.2	-0.207404	0.235782	-0.0123821	0.0602874	0.738407	2.30362	NA	0.316065	NA	0.800142	FALSE	FALSE	FALSE
412	e18	n	MSTRG.12212.3~TR	5908.3	0.884191	1.53574	0.00117311	0.0603129	0.268662	0.454936	NA	0.796548	NA	0.952644	FALSE	FALSE	FALSE
413	e18	n	MSTRG.12229.1~TR	454.7	-0.135979	0.101889	-0.0405448	0.0648503	1.77912	1.81299	NA	0.403938	NA	0.838202	FALSE	FALSE	FALSE
414	e18	n	MSTRG.1224.7~TR	154.628	-0.0523325	0.143852	-0.0089638	0.0564812	0.130489	1.42726	NA	0.489863	NA	0.8739	FALSE	FALSE	FALSE
415	e18	n	MSTRG.12251.2~TR	35.6516	-0.0909648	0.203463	-0.00731655	0.0584532	0.19791	0.582507	NA	0.747326	NA	0.939905	FALSE	FALSE	FALSE
416	e18	n	MSTRG.12260.3~TR	21.4228	-0.123889	0.28391	-0.00566389	0.059384	0.191043	0.273834	NA	0.872042	NA	0.970274	FALSE	FALSE	FALSE
417	e18	n	MSTRG.1227.1~GN	11.931	-0.137356	0.47061	-0.00225718	0.0598905	0.0876988	0.942152	NA	0.62433	NA	0.909029	FALSE	FALSE	FALSE
418	e18	n	MSTRG.1229.1~TR	264.043	-0.323814	0.150126	-0.0659982	0.10701	4.63757	5.43441	NA	0.0660591	NA	0.652482	FALSE	FALSE	FALSE
419	e18	n	MSTRG.12290.1~TR	10.8799	-0.342261	0.355653	-0.00975532	0.060625	0.920856	1.38341	NA	0.500722	NA	0.878197	FALSE	FALSE	FALSE
420	e18	n	MSTRG.12296.3~TR	294.893	-0.170389	0.160328	-0.0227053	0.0618007	1.139	1.28582	NA	0.525759	NA	0.885721	FALSE	FALSE	FALSE
421	e18	n	MSTRG.12296.4~TR	29.8122	0.329992	0.318635	0.0117353	0.0609132	1.08281	1.14908	NA	0.562965	NA	0.895192	FALSE	FALSE	FALSE
422	e18	n	MSTRG.12296.5~TR	39.7701	0.0314271	0.32483	0.00111045	0.0593189	0.00949058	2.56372	NA	0.27752	NA	0.785867	FALSE	FALSE	FALSE
423	e18	n	MSTRG.12301.1~TR	330.389	-0.176118	0.156837	-0.0245535	0.0626056	1.24856	7.29649	NA	0.0260367	NA	0.610662	FALSE	FALSE	FALSE
424	e18	n	MSTRG.12301.7~TR	14.1904	0.285809	0.509993	0.00375725	0.0600797	0.321229	1.2185	NA	0.543758	NA	0.889615	FALSE	FALSE	FALSE
425	e18	n	MSTRG.1232.1~TR	186.738	0.0583839	0.0862256	0.0193405	0.0519941	0.457376	0.743947	NA	0.689373	NA	0.925307	FALSE	FALSE	FALSE
426	e18	n	MSTRG.12326.1~TR	1363.01	-0.0738953	0.225565	-0.00482687	0.0585806	0.105351	2.50304	NA	0.286069	NA	0.789138	FALSE	FALSE	FALSE
427	e18	n	MSTRG.1233.1~GN	222.496	-0.324	0.131099	-0.137212	0.206018	6.03128	8.02598	NA	0.0180793	NA	0.564835	FALSE	FALSE	FALSE
428	e18	n	MSTRG.1234.1~TR	42.385	0.20971	0.300944	0.00816854	0.0599501	0.483346	1.53344	NA	0.464535	NA	0.865778	FALSE	FALSE	FALSE
429	e18	n	MSTRG.12348.2~TR	156.184	0.0374102	0.176374	0.00390761	0.0572809	0.0444798	0.595907	NA	0.742336	NA	0.938206	FALSE	FALSE	FALSE
430	e18	n	MSTRG.12364.1~TR	48.5562	-0.261974	0.183052	-0.0276327	0.0657932	2.02533	4.11052	NA	0.12806	NA	0.691058	FALSE	FALSE	FALSE
431	e18	n	MSTRG.12368.4~TR	14.987	-0.0833005	0.416553	-0.00160686	0.0597728	0.0378942	0.272332	NA	0.872698	NA	0.970274	FALSE	FALSE	FALSE
432	e18	n	MSTRG.12369.18~TR	12.0022	0.0128051	0.427902	0.000241783	0.0597752	0.000849958	5.89732	NA	0.05241	NA	0.644521	FALSE	FALSE	FALSE
433	e18	n	MSTRG.12369.9~TR	19.4351	0.707616	0.474138	0.011237	0.0614162	2.20481	7.30206	NA	0.0259643	NA	0.610662	FALSE	FALSE	FALSE
434	e18	n	MSTRG.1237.2~TR	883.038	0.0584365	0.113353	0.0132924	0.054696	0.268981	1.14086	NA	0.565281	NA	0.896344	FALSE	FALSE	FALSE
435	e18	n	MSTRG.12385.1~TR	17.0257	-0.238092	0.424579	-0.0046943	0.0600014	0.313646	1.95307	NA	0.376614	NA	0.825726	FALSE	FALSE	FALSE
436	e18	n	MSTRG.12409.3~TR	167.725	-0.145493	0.159949	-0.0177072	0.0597529	0.813452	1.2969	NA	0.522857	NA	0.885721	FALSE	FALSE	FALSE
437	e18	n	MSTRG.12412.2~TR	929.546	-0.0897043	0.181609	-0.011211	0.058702	0.236136	0.242685	NA	0.885731	NA	0.973288	FALSE	FALSE	FALSE
438	e18	n	MSTRG.12430.3~TR	25.5476	0.0191915	0.569745	0.000225943	0.0599897	0.00115983	7.673	NA	0.0215689	NA	0.588381	FALSE	FALSE	FALSE
439	e18	n	MSTRG.12432.1~TR	62.6443	0.530602	0.250465	0.033068	0.072117	4.50069	4.5549	NA	0.102545	NA	0.67422	FALSE	FALSE	FALSE
440	e18	n	MSTRG.12434.1~TR	355.658	0.115222	0.10268	0.0331812	0.0607313	1.26369	2.64734	NA	0.266156	NA	0.780456	FALSE	FALSE	FALSE
441	e18	n	MSTRG.12434.4~TRs	1742.87	-0.10057	0.102604	-0.0259921	0.0574914	0.949327	0.98725	NA	0.61041	NA	0.904584	FALSE	FALSE	FALSE
442	e18	n	MSTRG.12456.1~TR	168.966	-0.0676139	0.157624	-0.00856273	0.0571494	0.181026	0.366733	NA	0.832463	NA	0.960906	FALSE	FALSE	FALSE
443	e18	n	MSTRG.1246.1~TR	385.331	0.181292	0.100033	0.0673486	0.0844463	3.31826	5.06394	NA	0.0795021	NA	0.657452	FALSE	FALSE	FALSE
444	e18	n	MSTRG.12464.12~TRs	460.708	-0.193963	0.10788	-0.0623876	0.0847332	3.19751	3.53736	NA	0.170558	NA	0.722329	FALSE	FALSE	FALSE
445	e18	n	MSTRG.12464.9~TR	47.5098	-0.0204065	0.174257	-0.00202934	0.0570888	0.01356	0.191876	NA	0.90852	NA	0.978951	FALSE	FALSE	FALSE
446	e18	n	MSTRG.12471.1~TR	13.8944	0.125441	0.312959	0.00437939	0.0595021	0.155712	0.76352	NA	0.682659	NA	0.923577	FALSE	FALSE	FALSE
447	e18	n	MSTRG.12490.4~TR	172.164	-0.0964419	0.275554	-0.00465769	0.0591634	0.124775	0.369861	NA	0.831162	NA	0.960649	FALSE	FALSE	FALSE
448	e18	n	MSTRG.12490.8~TRs	4178.37	0.129892	0.080955	0.0576696	0.0667439	2.60226	3.75227	NA	0.153181	NA	0.708295	FALSE	FALSE	FALSE
449	e18	n	MSTRG.12491.1~TR	71.0654	0.0439275	0.150175	0.0062559	0.0563717	0.0856155	0.469512	NA	0.790764	NA	0.950497	FALSE	FALSE	FALSE
450	e18	n	MSTRG.12509.2~TR	48.2994	0.220225	0.316308	0.00739633	0.0599736	0.458465	0.989357	NA	0.609767	NA	0.904298	FALSE	FALSE	FALSE
451	e18	n	MSTRG.12509.6~TR	118.37	0.153468	0.281005	0.0065225	0.0595368	0.28739	2.36605	NA	0.306351	NA	0.795752	FALSE	FALSE	FALSE
452	e18	n	MSTRG.12514.7~TR	11.3642	-0.0553377	0.422687	-0.00100966	0.0597803	0.0159684	0.0655957	NA	0.967734	NA	0.991741	FALSE	FALSE	FALSE
453	e18	n	MSTRG.1254.1~TR	51.4351	-0.230577	0.174532	-0.0264045	0.0646161	1.73023	2.59651	NA	0.273008	NA	0.782931	FALSE	FALSE	FALSE
454	e18	n	MSTRG.12540.1~TR	62.7975	0.473955	0.993603	0.00152119	0.0602692	0.195248	0.57536	NA	0.750002	NA	0.940995	FALSE	FALSE	FALSE
455	e18	n	MSTRG.12540.9~TRs	88.9288	0.177463	0.505127	0.00244826	0.0599908	0.120694	2.22442	NA	0.328831	NA	0.805028	FALSE	FALSE	FALSE
456	e18	n	MSTRG.12551.2~TR	511.077	0.230774	0.196312	0.0213977	0.0627228	1.40546	2.29001	NA	0.318222	NA	0.800558	FALSE	FALSE	FALSE
457	e18	n	MSTRG.12574.2~TR	75.1279	-0.152685	0.22941	-0.0101132	0.0595081	0.442728	0.654965	NA	0.720736	NA	0.933012	FALSE	FALSE	FALSE
458	e18	n	MSTRG.12575.1~TR	1159.05	0.221473	0.159908	0.0308072	0.0664839	1.93147	1.94632	NA	0.377888	NA	0.826525	FALSE	FALSE	FALSE
459	e18	n	MSTRG.12575.6~TR	52.9993	0.278741	0.444323	0.00517785	0.0601012	0.401397	0.421225	NA	0.810088	NA	0.956616	FALSE	FALSE	FALSE
460	e18	n	MSTRG.1258.5~TR	5123.19	-0.155393	0.121151	-0.0334048	0.0642394	1.62765	1.75962	NA	0.414861	NA	0.843395	FALSE	FALSE	FALSE
461	e18	n	MSTRG.12602.7~TR	167.965	0.248172	0.177468	0.0281046	0.0658159	1.94798	1.95093	NA	0.377016	NA	0.826007	FALSE	FALSE	FALSE
462	e18	n	MSTRG.12604.3~TR	198.626	0.021681	0.132635	0.00383488	0.0550193	0.0269286	0.677733	NA	0.712577	NA	0.930571	FALSE	FALSE	FALSE
463	e18	n	MSTRG.12604.6~TR	55.6332	-0.217583	0.358593	-0.00579184	0.059917	0.359755	6.14541	NA	0.0462957	NA	0.644521	FALSE	FALSE	FALSE
464	e18	n	MSTRG.12617.1~GN	13.787	-0.470699	0.316924	-0.0172916	0.0628447	2.2264	2.23978	NA	0.326316	NA	0.80348	FALSE	FALSE	FALSE
465	e18	n	MSTRG.1262.1~TR	14.7131	-0.102808	0.314361	-0.00354735	0.05943	0.103837	0.840074	NA	0.657022	NA	0.91427	FALSE	FALSE	FALSE
466	e18	n	MSTRG.12620.1~GN	66.9504	-0.0955853	0.144979	-0.0143811	0.0577509	0.433191	0.711573	NA	0.700622	NA	0.928154	FALSE	FALSE	FALSE
467	e18	n	MSTRG.12625.1~TR	502.935	0.076336	0.186354	0.00718404	0.0578985	0.171127	0.400159	NA	0.818666	NA	0.958472	FALSE	FALSE	FALSE
468	e18	n	MSTRG.12626.10~TR	96.0478	-0.366633	1.03432	-0.00104739	0.060256	0.109584	4.09371	NA	0.12914	NA	0.691594	FALSE	FALSE	FALSE
469	e18	n	MSTRG.12626.4~TR	264.659	-0.128413	0.669299	-0.000934476	0.0601144	0.0345629	5.82904	NA	0.05423	NA	0.644521	FALSE	FALSE	FALSE
470	e18	n	MSTRG.12632.3~TR	47.454	-0.0626142	0.183205	-0.00610468	0.0577182	0.116125	2.60064	NA	0.272444	NA	0.78288	FALSE	FALSE	FALSE
471	e18	n	MSTRG.12633.1~TR	215.52	0.150313	0.109204	0.0415111	0.0671539	1.9131	5.42337	NA	0.0664249	NA	0.652482	FALSE	FALSE	FALSE
472	e18	n	MSTRG.12656.4~TR	154.837	0.361798	0.209881	0.0316063	0.0696299	3.02812	3.14332	NA	0.2077	NA	0.741984	FALSE	FALSE	FALSE
473	e18	n	MSTRG.12660.2~TR	621.324	0.0810972	0.119177	0.0170953	0.0563421	0.468884	2.18307	NA	0.335701	NA	0.808541	FALSE	FALSE	FALSE
474	e18	n	MSTRG.12661.1~TR	6769.33	0.212895	0.221187	0.0154834	0.0608869	0.94303	1.04623	NA	0.592672	NA	0.900665	FALSE	FALSE	FALSE
475	e18	n	MSTRG.12673.1~TR	6110.43	-0.0344545	0.108191	-0.00825341	0.0531951	0.102414	0.542443	NA	0.762448	NA	0.943321	FALSE	FALSE	FALSE
476	e18	n	MSTRG.12688.1~TR	150.861	0.116414	0.156077	0.01549	0.0587599	0.551401	0.644261	NA	0.724604	NA	0.934214	FALSE	FALSE	FALSE
477	e18	n	MSTRG.12688.3~TRs	38.9082	-0.792446	0.604038	-0.00777409	0.0607918	1.72452	2.92341	NA	0.231841	NA	0.760805	FALSE	FALSE	FALSE
478	e18	n	MSTRG.12688.7~TR	72.4555	-0.121053	0.176623	-0.0128603	0.0588539	0.468859	0.581805	NA	0.747589	NA	0.940126	FALSE	FALSE	FALSE
479	e18	n	MSTRG.1269.3~TRs	115.028	-0.0635971	0.128493	-0.0112574	0.0557896	0.244597	0.76881	NA	0.680856	NA	0.923173	FALSE	FALSE	FALSE
480	e18	n	MSTRG.12694.3~TR	28.0516	0.797203	0.632338	0.00689473	0.06067	1.53424	1.62677	NA	0.443354	NA	0.857411	FALSE	FALSE	FALSE
481	e18	n	MSTRG.1270.1~TR	241.833	0.00470571	0.0911783	0.00147014	0.0503941	0.00264161	2.20603	NA	0.331868	NA	0.805932	FALSE	FALSE	FALSE
482	e18	n	MSTRG.12716.2~TR	153.297	-0.292483	0.190195	-0.0293343	0.0672533	2.34338	2.35717	NA	0.307714	NA	0.796135	FALSE	FALSE	FALSE
483	e18	n	MSTRG.12719.5~TR	18.387	-0.444265	0.47493	-0.00705947	0.0604639	0.872418	0.964567	NA	0.617372	NA	0.906502	FALSE	FALSE	FALSE
484	e18	n	MSTRG.12720.1~TR	194.917	-0.146861	0.0975233	-0.0495847	0.0695144	2.26853	3.48559	NA	0.17503	NA	0.726172	FALSE	FALSE	FALSE
485	e18	n	MSTRG.12726.2~TR	25.4856	0.191547	0.254664	0.0105052	0.0599559	0.575102	2.40443	NA	0.300528	NA	0.794959	FALSE	FALSE	FALSE
486	e18	n	MSTRG.12728.5~TR	986.46	0.2339	0.176995	0.0257314	0.0642809	1.76603	1.88277	NA	0.390087	NA	0.832251	FALSE	FALSE	FALSE
487	e18	n	MSTRG.12729.1~TR	1390.96	0.161674	0.384535	0.00360617	0.0597804	0.172209	1.03218	NA	0.59685	NA	0.901059	FALSE	FALSE	FALSE
488	e18	n	MSTRG.12753.1~TR	13.2852	-0.00812156	0.519511	-8.59878e-05	0.0599254	0.000253565	0.375206	NA	0.828944	NA	0.960182	FALSE	FALSE	FALSE
489	e18	n	MSTRG.12755.1~TR	8202.96	0.296469	0.17854	0.0355537	0.0713343	2.80209	3.47858	NA	0.175645	NA	0.726172	FALSE	FALSE	FALSE
490	e18	n	MSTRG.12756.2~TR	8.81573	-1.35167	1.08118	-0.00379906	0.0604325	1.44482	1.44669	NA	0.485127	NA	0.873063	FALSE	FALSE	FALSE
491	e18	n	MSTRG.1278.2~TR	72.6059	-0.326915	0.186315	-0.0346055	0.0711547	3.01583	3.02619	NA	0.220227	NA	0.75022	FALSE	FALSE	FALSE
492	e18	n	MSTRG.1280.1~GN	78.0381	-0.486891	0.199751	-0.0565366	0.100364	5.92062	9.04284	NA	0.0108736	NA	0.506607	FALSE	FALSE	FALSE
493	e18	n	MSTRG.1283.2~TR	30.0296	-0.108312	0.316001	-0.00373345	0.0594659	0.113036	0.76411	NA	0.682457	NA	0.923577	FALSE	FALSE	FALSE
494	e18	n	MSTRG.1284.1~TR	150.746	0.0227196	0.179067	0.00236187	0.0572521	0.0159988	5.09468	NA	0.0782898	NA	0.657452	FALSE	FALSE	FALSE
495	e18	n	MSTRG.12857.2~TR	9.71306	0.424162	0.332784	0.0137167	0.0616349	1.60934	5.74061	NA	0.0566818	NA	0.645125	FALSE	FALSE	FALSE
496	e18	n	MSTRG.12857.6~TR	21.3449	0.506284	0.40499	0.0108821	0.0611322	1.53474	1.60843	NA	0.447439	NA	0.860311	FALSE	FALSE	FALSE
497	e18	n	MSTRG.12860.1~TR	203.565	0.241288	0.20597	0.0204802	0.0625661	1.40174	2.01449	NA	0.365223	NA	0.820057	FALSE	FALSE	FALSE
498	e18	n	MSTRG.12860.2~TR	78.1783	-0.29419	0.172488	-0.0363521	0.0717912	2.8468	3.18032	NA	0.203893	NA	0.741669	FALSE	FALSE	FALSE
499	e18	n	MSTRG.12863.7~TR	13.3318	0.174597	0.44253	0.00317484	0.0599079	0.154221	1.15861	NA	0.560287	NA	0.895192	FALSE	FALSE	FALSE
500	e18	n	MSTRG.12867.1~TR	1434.8	0.211161	0.134444	0.0431537	0.0733876	2.50367	5.1244	NA	0.0771349	NA	0.654169	FALSE	FALSE	FALSE
501	e18	n	MSTRG.1287.14~TRs	321.017	-0.972074	0.462902	-0.0146265	0.0625466	3.86764	4.11736	NA	0.127622	NA	0.691058	FALSE	FALSE	FALSE
502	e18	n	MSTRG.1287.4~TRs	84.8438	-0.0857578	0.15393	-0.0115166	0.0575313	0.30854	0.309127	NA	0.856789	NA	0.968523	FALSE	FALSE	FALSE
503	e18	n	MSTRG.1287.5~TR	1632.18	0.129198	0.190559	0.0121825	0.0590908	0.466445	0.492223	NA	0.781835	NA	0.948553	FALSE	FALSE	FALSE
504	e18	n	MSTRG.12871.2~TR	171.293	0.117789	0.125319	0.0235971	0.0594695	0.885606	1.41366	NA	0.493205	NA	0.875246	FALSE	FALSE	FALSE
505	e18	n	MSTRG.12872.1~TR	72.6318	-0.195209	0.147973	-0.0303154	0.0652835	1.72614	1.72615	NA	0.421863	NA	0.845718	FALSE	FALSE	FALSE
506	e18	n	MSTRG.12872.2~TR	253.892	0.19122	0.203739	0.0162466	0.0607438	0.895886	1.23707	NA	0.538734	NA	0.886836	FALSE	FALSE	FALSE
507	e18	n	MSTRG.12883.2~TR	60.6373	-0.419128	0.163134	-0.126013	0.42903	6.57111	6.95583	NA	0.0308717	NA	0.61291	FALSE	FALSE	FALSE
508	e18	n	MSTRG.12885.12~TR	24.0273	-0.116388	0.29135	-0.0047204	0.0593416	0.159246	0.750546	NA	0.687102	NA	0.924873	FALSE	FALSE	FALSE
509	e18	n	MSTRG.12885.2~TR	632.377	-0.11902	0.10249	-0.0336263	0.06111	1.32998	1.47496	NA	0.478317	NA	0.870073	FALSE	FALSE	FALSE
510	e18	n	MSTRG.12885.9~TR	102.571	-0.185845	0.219284	-0.0131496	0.0600891	0.728069	0.989364	NA	0.609765	NA	0.904298	FALSE	FALSE	FALSE
511	e18	n	MSTRG.1289.1~TR	34.8928	0.300588	0.253109	0.0170856	0.062052	1.44364	1.57165	NA	0.455743	NA	0.862307	FALSE	FALSE	FALSE
512	e18	n	MSTRG.12890.1~TR	23781.5	0.244539	0.148408	0.0421327	0.0745257	2.74652	3.33265	NA	0.18894	NA	0.728571	FALSE	FALSE	FALSE
513	e18	n	MSTRG.1291.1~GN	45.4664	-0.13318	0.202915	-0.0110245	0.0591874	0.42749	0.466993	NA	0.79176	NA	0.950976	FALSE	FALSE	FALSE
514	e18	n	MSTRG.12911.7~TR	52.3327	0.0198896	0.275258	0.000353257	0.0589045	0.00533316	1.0389	NA	0.594847	NA	0.901059	FALSE	FALSE	FALSE
515	e18	n	MSTRG.12913.1~TR	28.6465	0.852602	0.376983	0.0232431	0.0663147	5.24248	5.7084	NA	0.0576019	NA	0.645529	FALSE	FALSE	FALSE
516	e18	n	MSTRG.12915.1~TR	174.574	-0.0162405	0.120614	1.8309e-05	0.0540192	0.0179334	0.84436	NA	0.655616	NA	0.913981	FALSE	FALSE	FALSE
517	e18	n	MSTRG.12915.2~TR	176.673	-0.163251	0.168886	-0.0189182	0.060664	0.916764	0.919125	NA	0.63156	NA	0.909279	FALSE	FALSE	FALSE
518	e18	n	MSTRG.12917.2~TR	68.4247	0.148048	0.167109	0.0181348	0.0601659	0.792233	3.6387	NA	0.162131	NA	0.717375	FALSE	FALSE	FALSE
519	e18	n	MSTRG.12921.1~TR	87.5715	-0.436258	0.25858	-0.0223508	0.0647669	2.73656	4.15774	NA	0.125071	NA	0.691058	FALSE	FALSE	FALSE
520	e18	n	MSTRG.12924.1~TR	1575.18	-0.0824815	0.0682367	-0.0403557	0.052902	1.4618	1.64586	NA	0.439143	NA	0.853858	FALSE	FALSE	FALSE
521	e18	n	MSTRG.12926.1~TR	64.6719	0.641504	0.805827	0.00348239	0.0603179	0.644911	1.15446	NA	0.561452	NA	0.895192	FALSE	FALSE	FALSE
522	e18	n	MSTRG.12926.3~TR	16.5996	-1.07667	3.15751	-0.000369644	0.060326	0.140719	1.85949	NA	0.394654	NA	0.834392	FALSE	FALSE	FALSE
523	e18	n	MSTRG.12927.1~TR	378.358	-0.104369	0.0830441	-0.0407928	0.0592545	1.57249	3.66161	NA	0.160284	NA	0.716248	FALSE	FALSE	FALSE
524	e18	n	MSTRG.12933.1~TR	198.584	0.0888081	0.10075	0.0253838	0.0567412	0.782689	0.784943	NA	0.675386	NA	0.921869	FALSE	FALSE	FALSE
525	e18	n	MSTRG.12942.2~TRs	1590.04	0.165083	0.11217	0.0479917	0.0729196	2.1763	3.9565	NA	0.138311	NA	0.700546	FALSE	FALSE	FALSE
526	e18	n	MSTRG.12944.3~TRs	63.978	0.0966978	0.29319	0.00412918	0.059284	0.109763	0.632481	NA	0.728884	NA	0.934836	FALSE	FALSE	FALSE
527	e18	n	MSTRG.12945.3~TRs	39.5183	0.102783	0.583765	0.00110207	0.0600301	0.0308209	0.184463	NA	0.911894	NA	0.979827	FALSE	FALSE	FALSE
528	e18	n	MSTRG.12945.4~TR	47.279	-0.545849	1.3476	-0.00106044	0.0602881	0.1625	0.176944	NA	0.915329	NA	0.981145	FALSE	FALSE	FALSE
529	e18	n	MSTRG.12945.5~TR	397.793	-0.180075	0.103993	-0.0596531	0.0801582	2.99115	3.08321	NA	0.214037	NA	0.746495	FALSE	FALSE	FALSE
530	e18	n	MSTRG.12947.1~GN	16.0196	0.676141	0.708139	0.00492745	0.0604188	0.921871	1.02067	NA	0.600293	NA	0.902038	FALSE	FALSE	FALSE
531	e18	n	MSTRG.12948.1~GN	80.0191	-0.23024	0.271771	-0.0104699	0.0602424	0.684975	1.21737	NA	0.544067	NA	0.889727	FALSE	FALSE	FALSE
532	e18	n	MSTRG.12960.4~TR	30.7726	-0.527567	0.361336	-0.0146734	0.0621194	2.15052	2.15293	NA	0.340798	NA	0.809869	FALSE	FALSE	FALSE
533	e18	n	MSTRG.12961.1~TR	7256.94	0.189541	0.205027	0.0156955	0.0606124	0.859644	2.44534	NA	0.294443	NA	0.792511	FALSE	FALSE	FALSE
534	e18	n	MSTRG.12964.1~TR	158.723	-0.0941833	0.136762	-0.0156813	0.0575864	0.471495	0.53004	NA	0.767191	NA	0.945185	FALSE	FALSE	FALSE
535	e18	n	MSTRG.12973.5~TR	35.4222	-0.0104245	0.19118	-0.000876423	0.0575418	0.00297563	0.0391024	NA	0.980639	NA	0.994709	FALSE	FALSE	FALSE
536	e18	n	MSTRG.12977.5~TRs	593.534	0.2756	0.171738	0.0354289	0.0707479	2.62201	3.57991	NA	0.166968	NA	0.720282	FALSE	FALSE	FALSE
537	e18	n	MSTRG.1298.3~TR	66.851	-0.153039	0.145281	-0.0239074	0.061432	1.107	4.15483	NA	0.125253	NA	0.691058	FALSE	FALSE	FALSE
538	e18	n	MSTRG.12987.19~TRs	346.671	0.340558	0.120229	0.229806	0.150726	8.02584	12.748	NA	0.00170535	NA	0.262422	FALSE	FALSE	FALSE
539	e18	n	MSTRG.12987.5~TR	10020.1	-0.0764757	0.127934	-0.0141987	0.0564242	0.357857	0.533	NA	0.766056	NA	0.944829	FALSE	FALSE	FALSE
540	e18	n	MSTRG.13003.1~TR	43.3153	0.0845565	0.411656	0.00174942	0.0597551	0.0406788	0.45228	NA	0.797606	NA	0.953118	FALSE	FALSE	FALSE
541	e18	n	MSTRG.13003.2~TR	10.9338	0.0146874	0.78037	0.000116961	0.0601567	0.000349566	0.305835	NA	0.8582	NA	0.968665	FALSE	FALSE	FALSE
542	e18	n	MSTRG.13013.1~TR	17.2577	0.701028	1.33075	0.00145363	0.0602991	0.27991	0.643725	NA	0.724798	NA	0.934214	FALSE	FALSE	FALSE
543	e18	n	MSTRG.1302.1~TR	2129.33	-0.157959	0.146469	-0.0248524	0.0620164	1.15769	1.46642	NA	0.480365	NA	0.870821	FALSE	FALSE	FALSE
544	e18	n	MSTRG.13023.2~TR	78.2374	0.364388	0.300114	0.0149452	0.0617892	1.50592	1.61558	NA	0.445843	NA	0.858511	FALSE	FALSE	FALSE
545	e18	n	MSTRG.13026.1~GN	10.3311	-0.209998	0.372538	-0.00546897	0.0599009	0.322938	0.487384	NA	0.783729	NA	0.948654	FALSE	FALSE	FALSE
546	e18	n	MSTRG.13028.6~TR	169.387	0.0467502	0.120302	0.00946818	0.054756	0.150294	2.08322	NA	0.352887	NA	0.81428	FALSE	FALSE	FALSE
547	e18	n	MSTRG.13032.2~TRs	264.545	-0.18568	0.104805	-0.0618288	0.082664	3.11035	3.41664	NA	0.18117	NA	0.728571	FALSE	FALSE	FALSE
548	e18	n	MSTRG.13034.1~GN	46.2607	0.191352	0.239104	0.01182	0.0600794	0.647176	0.772971	NA	0.679441	NA	0.923119	FALSE	FALSE	FALSE
549	e18	n	MSTRG.13040.2~TR	430.859	-0.260256	0.15547	-0.0392689	0.0729725	2.73336	6.90184	NA	0.0317165	NA	0.616705	FALSE	FALSE	FALSE
550	e18	n	MSTRG.13042.1~TR	386.706	-0.074857	0.128017	-0.0138776	0.0563861	0.339967	7.56568	NA	0.0227579	NA	0.592919	FALSE	FALSE	FALSE
551	e18	n	MSTRG.13044.2~TR	66.4576	0.345825	0.201301	0.0327064	0.0701653	2.99208	7.31719	NA	0.0257687	NA	0.610662	FALSE	FALSE	FALSE
552	e18	n	MSTRG.13045.4~TR	6.30297	-0.494801	0.592598	-0.00506146	0.0603374	0.696595	1.25212	NA	0.534694	NA	0.885721	FALSE	FALSE	FALSE
553	e18	n	MSTRG.13050.1~GN	16.7276	-0.0837711	0.266119	-0.00405477	0.059039	0.0983282	0.289553	NA	0.865216	NA	0.970274	FALSE	FALSE	FALSE
554	e18	n	MSTRG.13053.2~TR	131.127	0.0133367	0.107966	0.00321112	0.052725	0.0153276	0.0164744	NA	0.991797	NA	0.996952	FALSE	FALSE	FALSE
555	e18	n	MSTRG.13061.2~TR	7.93343	-0.553097	0.602897	-0.00516371	0.0603795	0.790569	0.973098	NA	0.614744	NA	0.906112	FALSE	FALSE	FALSE
556	e18	n	MSTRG.13063.1~TR	1202.75	0.121333	0.094835	0.0405476	0.0627607	1.65431	1.66819	NA	0.434267	NA	0.851384	FALSE	FALSE	FALSE
557	e18	n	MSTRG.13064.6~TR	267.478	-0.0532787	0.14439	-0.00770954	0.0562746	0.135342	0.135468	NA	0.934509	NA	0.985086	FALSE	FALSE	FALSE
558	e18	n	MSTRG.13067.1~TR	2629.17	0.20378	0.195159	0.0189655	0.0615589	1.11354	2.16309	NA	0.339071	NA	0.809759	FALSE	FALSE	FALSE
559	e18	n	MSTRG.13076.2~TR	11.1768	0.283138	0.390216	0.00653086	0.0601519	0.516966	2.86582	NA	0.238614	NA	0.765491	FALSE	FALSE	FALSE
560	e18	n	MSTRG.13079.1~TR	461.673	0.707958	0.192136	0.587101	0.212179	13.762	17.2926	NA	0.000175777	NA	0.0867427	FALSE	FALSE	FALSE
561	e18	n	MSTRG.13080.2~TR	353.544	-0.04378	0.108557	-0.010272	0.0536255	0.162271	1.44055	NA	0.486619	NA	0.873524	FALSE	FALSE	FALSE
562	e18	n	MSTRG.13084.1~GN	492.155	-0.139839	0.344492	-0.00448412	0.0596477	0.168811	2.70009	NA	0.259229	NA	0.774679	FALSE	FALSE	FALSE
563	e18	n	MSTRG.13096.2~TR	19.5224	-0.083141	0.894882	-0.000360473	0.0601977	0.00863491	0.110796	NA	0.946109	NA	0.987367	FALSE	FALSE	FALSE
564	e18	n	MSTRG.1310.1~GN	101.485	0.370434	0.199874	0.0353491	0.0723639	3.47625	4.17669	NA	0.123892	NA	0.691058	FALSE	FALSE	FALSE
565	e18	n	MSTRG.13105.5~TR	197.329	-1.92572	0.920354	-0.0074639	0.0609359	4.19164	9.79185	NA	0.00747699	NA	0.45004	FALSE	FALSE	FALSE
566	e18	n	MSTRG.1311.1~GN	12.6054	-0.0537423	0.337843	-0.00164527	0.0594287	0.0252005	0.469576	NA	0.790739	NA	0.950497	FALSE	FALSE	FALSE
567	e18	n	MSTRG.13116.1~TR	21.26	-3.00375	2.43458	-0.00141007	0.0603499	1.35173	1.38585	NA	0.500111	NA	0.878004	FALSE	FALSE	FALSE
568	e18	n	MSTRG.13134.2~TR	51.6671	0.0772231	0.247096	0.00428214	0.0587971	0.0990531	0.185349	NA	0.91149	NA	0.979827	FALSE	FALSE	FALSE
569	e18	n	MSTRG.13143.1~TR	9.58711	1.26677	1.08257	0.0038729	0.0604357	1.37745	2.22107	NA	0.329383	NA	0.805028	FALSE	FALSE	FALSE
570	e18	n	MSTRG.13143.2~TR	648.588	0.0437799	0.0721027	0.0179564	0.0480096	0.370071	2.12608	NA	0.345404	NA	0.810179	FALSE	FALSE	FALSE
571	e18	n	MSTRG.13144.1~TR	593.924	-0.0500602	0.0779968	-0.0193158	0.0499931	0.411596	0.716898	NA	0.698759	NA	0.927663	FALSE	FALSE	FALSE
572	e18	n	MSTRG.13144.4~TR	517.828	0.0979247	0.118382	0.0213208	0.0577322	0.689141	2.51332	NA	0.284604	NA	0.789138	FALSE	FALSE	FALSE
573	e18	n	MSTRG.13146.7~TR	96.2173	0.00281213	0.208788	0.000163227	0.0579343	0.000183521	1.37139	NA	0.50374	NA	0.87915	FALSE	FALSE	FALSE
574	e18	n	MSTRG.13150.4~TR	97.4517	-0.232243	0.217913	-0.0173525	0.0615269	1.15138	1.45194	NA	0.483856	NA	0.872649	FALSE	FALSE	FALSE
575	e18	n	MSTRG.13153.1~TR	6750.89	-0.894614	1.23715	-0.00209598	0.0603203	0.529983	4.83448	NA	0.0891673	NA	0.668146	FALSE	FALSE	FALSE
576	e18	n	MSTRG.13161.1~TR	160.043	-0.105819	0.139641	-0.0170222	0.0582197	0.571462	2.07155	NA	0.354951	NA	0.815352	FALSE	FALSE	FALSE
577	e18	n	MSTRG.13179.1~TR	50.7806	-0.00178761	0.208585	-0.000120642	0.05794	7.43645e-05	1.11098	NA	0.573791	NA	0.897168	FALSE	FALSE	FALSE
578	e18	n	MSTRG.13188.2~TR	122.105	-0.362958	0.136604	-0.205816	0.202507	6.95959	7.95087	NA	0.0187712	NA	0.56914	FALSE	FALSE	FALSE
579	e18	n	MSTRG.13190.6~TR	22.0531	-0.22843	0.391983	-0.00515742	0.0599641	0.33251	1.26536	NA	0.531167	NA	0.885721	FALSE	FALSE	FALSE
580	e18	n	MSTRG.13199.4~TR	238.656	0.0290881	0.132031	0.00402696	0.0550397	0.0484629	5.90464	NA	0.0522183	NA	0.644521	FALSE	FALSE	FALSE
581	e18	n	MSTRG.1320.3~TR	646.721	0.119368	0.190264	0.0113051	0.0588429	0.40135	2.16838	NA	0.338176	NA	0.809759	FALSE	FALSE	FALSE
582	e18	n	MSTRG.13201.1~TR	16.2841	0.172948	0.347209	0.00590727	0.0598452	0.251998	0.2539	NA	0.880778	NA	0.97249	FALSE	FALSE	FALSE
583	e18	n	MSTRG.13207.1~GN	15.0392	-0.137608	0.324754	-0.00488212	0.0595945	0.180328	0.28537	NA	0.867027	NA	0.970274	FALSE	FALSE	FALSE
584	e18	n	MSTRG.1321.1~TR	84.7472	-0.178389	0.154	-0.0252386	0.0627792	1.32686	2.49765	NA	0.286841	NA	0.789192	FALSE	FALSE	FALSE
585	e18	n	MSTRG.1322.1~TR	236.978	-0.100585	0.135217	-0.0172808	0.0579318	0.554975	1.87915	NA	0.390794	NA	0.832322	FALSE	FALSE	FALSE
586	e18	n	MSTRG.1322.20~TRs	75.6809	0.926276	0.751832	0.00575629	0.0605667	1.48214	1.68131	NA	0.431427	NA	0.849733	FALSE	FALSE	FALSE
587	e18	n	MSTRG.1322.22~TR	26.4453	-2.39186	2.3158	-0.000946973	0.0603295	0.829578	0.83195	NA	0.659697	NA	0.915494	FALSE	FALSE	FALSE
588	e18	n	MSTRG.13220.3~TRs	54.4351	-0.361928	0.546299	-0.00411335	0.0601963	0.415137	0.797802	NA	0.671057	NA	0.919249	FALSE	FALSE	FALSE
589	e18	n	MSTRG.13221.3~TR	12.6053	0.107303	0.707971	0.000727411	0.0601396	0.0210626	0.0728355	NA	0.964237	NA	0.9912	FALSE	FALSE	FALSE
590	e18	n	MSTRG.13224.1~TR	873.655	-0.102254	0.188388	-0.00941055	0.0584667	0.288908	2.65885	NA	0.26463	NA	0.779747	FALSE	FALSE	FALSE
591	e18	n	MSTRG.13224.3~TR	702.23	-0.0435341	0.0939015	-0.0133303	0.0520084	0.216599	0.958823	NA	0.619148	NA	0.907143	FALSE	FALSE	FALSE
592	e18	n	MSTRG.13227.1~TR	2640.96	0.257299	0.298826	0.012363	0.0609651	0.741446	8.13086	NA	0.0171556	NA	0.564835	FALSE	FALSE	FALSE
593	e18	n	MSTRG.13233.16~TR	1770.69	0.131059	0.284079	0.00487311	0.059312	0.21053	7.63092	NA	0.0220276	NA	0.588381	FALSE	FALSE	FALSE
594	e18	n	MSTRG.13233.6~TR	239.912	0.303016	0.349031	0.0090422	0.0604222	0.765376	8.28452	NA	0.0158869	NA	0.558406	FALSE	FALSE	FALSE
595	e18	n	MSTRG.13233.7~TR	689.345	0.396484	0.351324	0.0117739	0.0611451	1.26475	5.81417	NA	0.0546346	NA	0.644581	FALSE	FALSE	FALSE
596	e18	n	MSTRG.1324.2~TR	1770.38	0.0443333	0.103036	0.0098023	0.0528523	0.184592	0.244156	NA	0.885079	NA	0.973124	FALSE	FALSE	FALSE
597	e18	n	MSTRG.13242.8~TR	9.14626	-0.374029	0.392071	-0.00842059	0.0605096	0.876548	1.26456	NA	0.53138	NA	0.885721	FALSE	FALSE	FALSE
598	e18	n	MSTRG.13262.1~TR	1386.19	-0.0157094	0.150531	-0.00223122	0.0560456	0.0109003	1.44457	NA	0.485641	NA	0.873104	FALSE	FALSE	FALSE
599	e18	n	MSTRG.13267.2~TR	81.6279	-0.195307	0.180952	-0.020481	0.0617883	1.16213	3.6755	NA	0.159175	NA	0.716248	FALSE	FALSE	FALSE
600	e18	n	MSTRG.13273.5~TR	28.885	-0.322644	0.206693	-0.0280903	0.0669588	2.44593	2.50875	NA	0.285254	NA	0.789138	FALSE	FALSE	FALSE
601	e18	n	MSTRG.13279.4~TR	12.9336	0.230391	0.440737	0.00415207	0.0599907	0.270948	1.13588	NA	0.566692	NA	0.896344	FALSE	FALSE	FALSE
602	e18	n	MSTRG.13288.2~TRs	80.0724	-0.118364	0.183736	-0.011712	0.0587805	0.416818	2.10599	NA	0.348892	NA	0.811966	FALSE	FALSE	FALSE
603	e18	n	MSTRG.13291.1~TR	12.9975	-0.754034	1.47673	-0.00121706	0.0603037	0.257276	0.257373	NA	0.87925	NA	0.971881	FALSE	FALSE	FALSE
604	e18	n	MSTRG.13300.1~TR	1533.79	0.236472	0.225348	0.0165449	0.061406	1.10265	1.27205	NA	0.529393	NA	0.885721	FALSE	FALSE	FALSE
605	e18	n	MSTRG.13303.6~TR	282.423	0.0482578	0.11442	0.0105092	0.0543725	0.176376	5.93583	NA	0.0514104	NA	0.644521	FALSE	FALSE	FALSE
606	e18	n	MSTRG.13304.1~GN	7.52843	0.221737	0.43794	0.00422419	0.0599741	0.26168	0.261764	NA	0.877321	NA	0.971212	FALSE	FALSE	FALSE
607	e18	n	MSTRG.1332.1~TR	127.39	-0.141691	0.124721	-0.0292906	0.0622702	1.28305	1.41898	NA	0.491896	NA	0.875235	FALSE	FALSE	FALSE
608	e18	n	MSTRG.13336.1~TR	800.284	-0.129287	0.108603	-0.0348809	0.0628866	1.4205	1.71556	NA	0.424102	NA	0.846537	FALSE	FALSE	FALSE
609	e18	n	MSTRG.13341.1~TR	22.7081	-0.0212955	0.255234	-0.00112455	0.0587498	0.0068714	0.328821	NA	0.848393	NA	0.965977	FALSE	FALSE	FALSE
610	e18	n	MSTRG.13344.3~TR	15.8902	0.104885	0.283701	0.00455892	0.0592515	0.137215	0.350273	NA	0.839343	NA	0.963349	FALSE	FALSE	FALSE
611	e18	n	MSTRG.13348.1~TR	691.496	-1.45269	0.93643	-0.00569893	0.0606346	2.36861	7.90501	NA	0.0192065	NA	0.572342	FALSE	FALSE	FALSE
612	e18	n	MSTRG.13354.1~TR	362.303	-0.339636	0.414672	-0.0068597	0.0602925	0.652745	7.63583	NA	0.0219736	NA	0.588381	FALSE	FALSE	FALSE
613	e18	n	MSTRG.13359.1~TR	3497.81	-0.261843	0.184825	-0.0270191	0.0655505	1.96094	2.02924	NA	0.362539	NA	0.819651	FALSE	FALSE	FALSE
614	e18	n	MSTRG.13377.1~GN	41.0346	-0.0763009	0.204994	-0.0061222	0.0582772	0.139265	0.496016	NA	0.780354	NA	0.948419	FALSE	FALSE	FALSE
615	e18	n	MSTRG.1338.2~TR	124.083	-0.0620195	0.121619	-0.0123532	0.0554107	0.260159	0.694738	NA	0.706545	NA	0.929182	FALSE	FALSE	FALSE
616	e18	n	MSTRG.13384.1~TR	9.58341	0.265532	0.444982	0.00478617	0.06007	0.35256	0.425817	NA	0.80823	NA	0.956191	FALSE	FALSE	FALSE
617	e18	n	MSTRG.13388.3~TR	12.681	0.127099	0.579333	0.00137142	0.0600335	0.0478733	0.101591	NA	0.950473	NA	0.987947	FALSE	FALSE	FALSE
618	e18	n	MSTRG.1339.2~TR	364.602	0.0797268	0.0929806	0.0248502	0.0550596	0.738615	1.03105	NA	0.597186	NA	0.901059	FALSE	FALSE	FALSE
619	e18	n	MSTRG.13394.1~TR	144.698	-0.31363	0.32607	-0.00994582	0.0605492	0.885219	2.58138	NA	0.275081	NA	0.78477	FALSE	FALSE	FALSE
620	e18	n	MSTRG.13397.2~TR	45.9221	0.27124	0.241879	0.0168667	0.06185	1.24722	1.49892	NA	0.472622	NA	0.868575	FALSE	FALSE	FALSE
621	e18	n	MSTRG.13399.1~TR	252.991	0.20766	0.191713	0.0196237	0.0617945	1.17488	1.2224	NA	0.542698	NA	0.889161	FALSE	FALSE	FALSE
622	e18	n	MSTRG.13412.1~TR	117.501	0.205615	0.435629	0.00396449	0.0599449	0.226306	4.28923	NA	0.117113	NA	0.686605	FALSE	FALSE	FALSE
623	e18	n	MSTRG.13417.2~TR	19.5361	-0.259771	0.427502	-0.00511961	0.0600575	0.369976	0.433349	NA	0.805192	NA	0.955673	FALSE	FALSE	FALSE
624	e18	n	MSTRG.13421.1~GN	25.9866	-1.33009	1.18412	-0.00331362	0.0604013	1.24782	5.38885	NA	0.0675813	NA	0.652482	FALSE	FALSE	FALSE
625	e18	n	MSTRG.1343.5~TR	9.93841	0.251449	0.407708	0.00537368	0.0600239	0.385289	1.0123	NA	0.602812	NA	0.902321	FALSE	FALSE	FALSE
626	e18	n	MSTRG.13457.6~TRs	110.063	0.039427	0.124527	0.00774424	0.0548465	0.10014	0.965521	NA	0.617078	NA	0.906502	FALSE	FALSE	FALSE
627	e18	n	MSTRG.13461.1~GN	34.2948	-0.79898	0.555121	-0.00933676	0.061065	2.0823	4.8711	NA	0.0875497	NA	0.668146	FALSE	FALSE	FALSE
628	e18	n	MSTRG.1347.1~GN	40.0917	0.566062	0.242249	0.0404056	0.0792153	5.5314	6.5645	NA	0.0375437	NA	0.631056	FALSE	FALSE	FALSE
629	e18	n	MSTRG.1348.1~TR	557.779	0.251722	0.161595	0.0360923	0.0705164	2.46848	5.03709	NA	0.0805766	NA	0.658172	FALSE	FALSE	FALSE
630	e18	n	MSTRG.13494.8~TR	8.93015	0.618513	1.1567	0.00176819	0.0602922	0.286635	0.485677	NA	0.784398	NA	0.94877	FALSE	FALSE	FALSE
631	e18	n	MSTRG.13495.1~TR	1021.41	0.0529286	0.0946489	0.0155242	0.0527298	0.31042	0.624191	NA	0.731912	NA	0.935172	FALSE	FALSE	FALSE
632	e18	n	MSTRG.1350.13~TR	20.2729	-0.0552715	0.286544	-0.00164315	0.0590834	0.0367856	0.305085	NA	0.858523	NA	0.968723	FALSE	FALSE	FALSE
633	e18	n	MSTRG.13505.1~TR	213.801	-0.218746	0.168511	-0.026869	0.0646587	1.64488	1.70566	NA	0.426207	NA	0.847381	FALSE	FALSE	FALSE
634	e18	n	MSTRG.13508.2~TR	16.2358	-0.198629	0.801416	-0.00100422	0.0601892	0.0561079	0.199292	NA	0.905158	NA	0.977981	FALSE	FALSE	FALSE
635	e18	n	MSTRG.13517.1~TR	10.0743	-0.0441645	0.400987	-0.000946124	0.0596836	0.0119144	0.3752	NA	0.828946	NA	0.960182	FALSE	FALSE	FALSE
636	e18	n	MSTRG.13520.4~TR	384.74	-0.00568665	0.159701	-0.00130479	0.0565062	0.00125111	3.15458	NA	0.206534	NA	0.741669	FALSE	FALSE	FALSE
637	e18	n	MSTRG.13528.1~TR	7676.76	-0.123829	0.121575	-0.021908	0.058395	1.03388	1.04567	NA	0.592839	NA	0.900665	FALSE	FALSE	FALSE
638	e18	n	MSTRG.1354.11~TR	149.379	-0.388857	0.282577	-0.0164276	0.0622887	1.78304	2.86575	NA	0.238622	NA	0.765491	FALSE	FALSE	FALSE
639	e18	n	MSTRG.13542.10~TR	72.7708	0.698578	0.302271	0.0306433	0.0709508	5.47567	6.46164	NA	0.039525	NA	0.63484	FALSE	FALSE	FALSE
640	e18	n	MSTRG.13542.3~TR	631.11	-0.14877	0.107666	-0.0405327	0.0664003	1.88218	2.89062	NA	0.235673	NA	0.763781	FALSE	FALSE	FALSE
641	e18	n	MSTRG.13545.1~TR	9.46248	0.586799	0.876386	0.00269219	0.0602865	0.435919	0.448197	NA	0.799236	NA	0.953927	FALSE	FALSE	FALSE
642	e18	n	MSTRG.13546.6~TRs	2175.09	0.222622	0.110753	0.0810683	0.105484	4.09373	5.60626	NA	0.0606199	NA	0.652482	FALSE	FALSE	FALSE
643	e18	n	MSTRG.13548.1~GN	11320.9	0.365011	0.174985	0.0516374	0.0890429	4.41455	5.65256	NA	0.0592327	NA	0.652482	FALSE	FALSE	FALSE
644	e18	n	MSTRG.13561.2~TR	23.5507	-0.180677	0.259129	-0.0092869	0.0597752	0.479632	0.535999	NA	0.764908	NA	0.944653	FALSE	FALSE	FALSE
645	e18	n	MSTRG.13568.14~TRs	350.117	-1.88709	1.45665	-0.00290475	0.0604018	1.61003	5.26645	NA	0.0718462	NA	0.652482	FALSE	FALSE	FALSE
646	e18	n	MSTRG.13568.6~TR	68.9494	-3.76487	1.83036	-0.00285281	0.0604235	3.4662	6.24125	NA	0.0441296	NA	0.644521	FALSE	FALSE	FALSE
647	e18	n	MSTRG.13568.8~TR	601.744	-1.42277	1.24445	-0.00316622	0.0603995	1.29019	5.85858	NA	0.053435	NA	0.644521	FALSE	FALSE	FALSE
648	e18	n	MSTRG.13568.9~TR	78.4904	-1.50297	1.40876	-0.00262219	0.060374	1.1217	4.02637	NA	0.133562	NA	0.697087	FALSE	FALSE	FALSE
649	e18	n	MSTRG.13573.4~TR	80.6941	-0.22945	0.342641	-0.00694423	0.05999	0.451055	2.53403	NA	0.281671	NA	0.787316	FALSE	FALSE	FALSE
650	e18	n	MSTRG.13574.1~TR	123.243	0.0266664	0.370258	0.00140251	0.0596168	0.00487012	0.115253	NA	0.944003	NA	0.98704	FALSE	FALSE	FALSE
651	e18	n	MSTRG.13589.1~TR	84.1127	0.60326	0.266451	0.0338155	0.0731376	5.18142	5.74382	NA	0.0565908	NA	0.645125	FALSE	FALSE	FALSE
652	e18	n	MSTRG.13589.4~TRs	239.405	-0.317906	0.207406	-0.025755	0.0656299	2.2701	3.40752	NA	0.181998	NA	0.728571	FALSE	FALSE	FALSE
653	e18	n	MSTRG.13597.3~TR	137.264	-0.418307	0.297151	-0.0159562	0.0622453	1.85882	4.02275	NA	0.133805	NA	0.697588	FALSE	FALSE	FALSE
654	e18	n	MSTRG.13604.9~TR	154.554	-0.105542	0.204238	-0.00787581	0.0586319	0.257142	0.47272	NA	0.789496	NA	0.950497	FALSE	FALSE	FALSE
655	e18	n	MSTRG.13605.6~TRs	252.57	0.0600098	0.120318	0.0122228	0.055294	0.247463	0.248604	NA	0.883113	NA	0.972799	FALSE	FALSE	FALSE
656	e18	n	MSTRG.13618.3~TR	32.5156	0.366811	1.60136	0.000581737	0.0602938	0.0535671	0.0662291	NA	0.967428	NA	0.991631	FALSE	FALSE	FALSE
657	e18	n	MSTRG.13627.1~GN	118.168	-0.163384	0.339502	-0.00506543	0.0597063	0.231923	3.62187	NA	0.163501	NA	0.717375	FALSE	FALSE	FALSE
658	e18	n	MSTRG.13628.1~TR	347.44	-0.414101	0.11184	-0.345577	0.12406	13.5297	14.2063	NA	0.000822506	NA	0.196181	FALSE	FALSE	FALSE
659	e18	n	MSTRG.13634.5~TR	80.7584	0.14236	0.218542	0.0104269	0.0593411	0.431168	0.538023	NA	0.764135	NA	0.944507	FALSE	FALSE	FALSE
660	e18	n	MSTRG.13644.1~TR	269.989	-0.144645	0.104423	-0.0419734	0.0664157	1.91772	2.90581	NA	0.233889	NA	0.763328	FALSE	FALSE	FALSE
661	e18	n	MSTRG.13645.2~TR	28.954	0.0102918	0.36572	0.000319746	0.0595421	0.000780154	0.384897	NA	0.824937	NA	0.959153	FALSE	FALSE	FALSE
662	e18	n	MSTRG.13649.1~GN	339.36	-0.216253	0.100471	-0.0975217	0.110218	4.58844	4.60353	NA	0.100082	NA	0.672086	FALSE	FALSE	FALSE
663	e18	n	MSTRG.13654.17~TRs	14.7344	-0.26756	0.502197	-0.00407531	0.0600944	0.29122	0.860541	NA	0.650333	NA	0.912449	FALSE	FALSE	FALSE
664	e18	n	MSTRG.13658.2~TR	911.963	0.449074	0.216198	0.0394194	0.0770901	4.39972	4.56552	NA	0.102002	NA	0.67422	FALSE	FALSE	FALSE
665	e18	n	MSTRG.13659.1~GN	110.473	-0.204866	0.133615	-0.0407647	0.0713994	2.3311	2.34162	NA	0.310116	NA	0.7967	FALSE	FALSE	FALSE
666	e18	n	MSTRG.13661.1~TR	226.963	-0.197532	0.176352	-0.0212749	0.0620356	1.22823	4.38875	NA	0.111428	NA	0.67821	FALSE	FALSE	FALSE
667	e18	n	MSTRG.13675.3~TR	169.626	-0.0844665	0.114784	-0.0187376	0.0565171	0.535556	0.536414	NA	0.76475	NA	0.944653	FALSE	FALSE	FALSE
668	e18	n	MSTRG.13687.9~TR	45.5453	0.258199	0.225971	0.0183471	0.062088	1.33848	1.84022	NA	0.398476	NA	0.835624	FALSE	FALSE	FALSE
669	e18	n	MSTRG.13689.2~TRs	243.11	-0.153578	0.133813	-0.0279117	0.062479	1.31995	1.47349	NA	0.47867	NA	0.870094	FALSE	FALSE	FALSE
670	e18	n	MSTRG.13692.1~GN	74.9876	-0.428782	0.179694	-0.0629887	0.10983	5.61461	5.61461	NA	0.0603674	NA	0.652482	FALSE	FALSE	FALSE
671	e18	n	MSTRG.13693.1~TR	119.979	0.314717	0.239312	0.0196992	0.0630205	1.7296	1.73305	NA	0.42041	NA	0.845718	FALSE	FALSE	FALSE
672	e18	n	MSTRG.13696.2~TR	51.7898	-0.0542275	0.190497	-0.00504028	0.0578251	0.0799699	1.44116	NA	0.48647	NA	0.873517	FALSE	FALSE	FALSE
673	e18	n	MSTRG.13698.1~TR	2374.44	0.207268	0.122402	0.0519302	0.0792623	2.88719	2.93159	NA	0.230894	NA	0.759626	FALSE	FALSE	FALSE
674	e18	n	MSTRG.13699.8~TR	399.537	0.0879826	0.1129	0.0201857	0.0566722	0.609873	0.935253	NA	0.626488	NA	0.909029	FALSE	FALSE	FALSE
675	e18	n	MSTRG.1371.1~TR	517.557	0.0670811	0.104807	0.0169471	0.0546241	0.409214	0.509179	NA	0.775235	NA	0.947101	FALSE	FALSE	FALSE
676	e18	n	MSTRG.13714.2~TR	253.711	0.0535437	0.109744	0.0125499	0.0541816	0.23831	0.316727	NA	0.853539	NA	0.967602	FALSE	FALSE	FALSE
677	e18	n	MSTRG.13721.5~TRs	244.166	0.00984334	0.168705	0.00114266	0.0568693	0.00335386	0.197249	NA	0.906083	NA	0.978416	FALSE	FALSE	FALSE
678	e18	n	MSTRG.13738.3~TR	52.6136	-0.347328	0.206419	-0.029858	0.0682921	2.7803	8.65963	NA	0.01317	NA	0.527278	FALSE	FALSE	FALSE
679	e18	n	MSTRG.13751.1~TR	120.642	0.236786	0.229539	0.0160694	0.0612657	1.08466	1.10386	NA	0.575838	NA	0.897168	FALSE	FALSE	FALSE
680	e18	n	MSTRG.13751.2~TR	846.86	0.113984	0.129441	0.0217059	0.0590041	0.787312	1.78099	NA	0.410453	NA	0.840686	FALSE	FALSE	FALSE
681	e18	n	MSTRG.13753.1~TR	101.394	-0.675905	0.500793	-0.00870153	0.060878	1.62396	1.85873	NA	0.394805	NA	0.834392	FALSE	FALSE	FALSE
682	e18	n	MSTRG.13755.1~TR	1267.92	0.216786	0.14654	0.0383041	0.0708671	2.22145	2.56432	NA	0.277437	NA	0.785867	FALSE	FALSE	FALSE
683	e18	n	MSTRG.13773.1~TR	14.3765	4.90095	3.53172	0.000847364	0.0603398	1.75116	2.42531	NA	0.297407	NA	0.794214	FALSE	FALSE	FALSE
684	e18	n	MSTRG.13790.14~TRs	38.6835	0.0179086	0.261241	0.000293546	0.0587721	0.00474957	0.4988	NA	0.779268	NA	0.948067	FALSE	FALSE	FALSE
685	e18	n	MSTRG.1380.4~TR	26.9389	0.207347	0.300458	0.00821733	0.0599343	0.4821	0.535125	NA	0.765242	NA	0.944655	FALSE	FALSE	FALSE
686	e18	n	MSTRG.13800.2~TR	549.465	0.267217	0.169888	0.0347836	0.0700923	2.51637	5.19891	NA	0.0743142	NA	0.652482	FALSE	FALSE	FALSE
687	e18	n	MSTRG.13800.6~TR	2737.12	-0.0223646	0.167643	-0.00255958	0.0567878	0.0180438	0.0971495	NA	0.952586	NA	0.988175	FALSE	FALSE	FALSE
688	e18	n	MSTRG.13801.1~TR	20.7453	-0.166285	0.254171	-0.00885877	0.0596221	0.422405	0.643413	NA	0.724911	NA	0.934258	FALSE	FALSE	FALSE
689	e18	n	MSTRG.13814.1~TR	718.504	0.199678	0.133917	0.0400819	0.0706973	2.25198	2.44556	NA	0.29441	NA	0.792511	FALSE	FALSE	FALSE
690	e18	n	MSTRG.13814.3~TR	125.063	-0.260434	0.119771	-0.0934603	0.130625	4.73911	4.95472	NA	0.0839644	NA	0.661516	FALSE	FALSE	FALSE
691	e18	n	MSTRG.13826.15~TR	17.5893	1.32528	0.63691	0.0117183	0.0617982	4.29615	4.29803	NA	0.116599	NA	0.686605	FALSE	FALSE	FALSE
692	e18	n	MSTRG.13826.17~TR	63.9479	-0.0115944	0.173437	-0.00119824	0.0569871	0.00448577	0.119577	NA	0.941964	NA	0.986567	FALSE	FALSE	FALSE
693	e18	n	MSTRG.13826.24~TRs	43.3811	-0.183905	0.76968	-0.00113927	0.0601606	0.0584878	0.44043	NA	0.802346	NA	0.955121	FALSE	FALSE	FALSE
694	e18	n	MSTRG.13826.43~TR	360.028	-0.111981	0.117234	-0.0249059	0.059153	0.907614	0.907644	NA	0.635196	NA	0.909825	FALSE	FALSE	FALSE
695	e18	n	MSTRG.13826.45~TR	549.907	-0.172982	0.181119	-0.0186274	0.06105	0.894843	2.71227	NA	0.257654	NA	0.774374	FALSE	FALSE	FALSE
696	e18	n	MSTRG.1383.1~TR	421.485	0.0554748	0.171189	0.00600525	0.0573553	0.102591	0.715903	NA	0.699107	NA	0.927663	FALSE	FALSE	FALSE
697	e18	n	MSTRG.13837.2~TR	15.4934	-0.170463	0.524329	-0.00254315	0.0600089	0.107822	0.112261	NA	0.945416	NA	0.987212	FALSE	FALSE	FALSE
698	e18	n	MSTRG.13840.2~TR	204.686	-0.0213481	0.357933	-0.000257249	0.0594738	0.00364084	1.81806	NA	0.402915	NA	0.83749	FALSE	FALSE	FALSE
699	e18	n	MSTRG.13847.2~TR	31.8199	-0.175667	0.206088	-0.0139478	0.0601026	0.713887	1.88576	NA	0.389504	NA	0.832251	FALSE	FALSE	FALSE
700	e18	n	MSTRG.13854.5~TR	43.3101	0.189703	0.492974	0.00364516	0.0600386	0.151719	2.20429	NA	0.332158	NA	0.805932	FALSE	FALSE	FALSE
701	e18	n	MSTRG.13857.4~TR	99.9879	-0.077158	0.132177	-0.0136691	0.0566423	0.340646	2.44607	NA	0.294335	NA	0.792511	FALSE	FALSE	FALSE
702	e18	n	MSTRG.13858.2~TR	1817.34	-0.10318	0.0818641	-0.0421187	0.0594198	1.58349	2.20724	NA	0.331668	NA	0.805932	FALSE	FALSE	FALSE
703	e18	n	MSTRG.13868.3~TRs	116.463	0.326154	0.483808	0.00475312	0.0601761	0.428885	1.21571	NA	0.544517	NA	0.889727	FALSE	FALSE	FALSE
704	e18	n	MSTRG.13873.2~TR	62.8129	0.217433	0.175999	0.0246371	0.0636286	1.5359	5.29718	NA	0.0707509	NA	0.652482	FALSE	FALSE	FALSE
705	e18	n	MSTRG.13888.2~TR	529.948	0.210198	0.292809	0.0086485	0.059978	0.513931	2.06848	NA	0.355496	NA	0.815352	FALSE	FALSE	FALSE
706	e18	n	MSTRG.13916.2~TR	104.372	-0.472384	0.378017	-0.011933	0.0613088	1.56889	2.34871	NA	0.309019	NA	0.7967	FALSE	FALSE	FALSE
707	e18	n	MSTRG.13916.8~TR	23.4126	-0.575691	0.570614	-0.00635136	0.0604978	1.01712	2.64336	NA	0.266687	NA	0.780888	FALSE	FALSE	FALSE
708	e18	n	MSTRG.13931.5~TR	10.4234	4.91768	2.79048	0.00142049	0.0603559	2.87429	3.05867	NA	0.21668	NA	0.748591	FALSE	FALSE	FALSE
709	e18	n	MSTRG.13934.1~TR	10.9862	-0.377393	0.598552	-0.0038692	0.0602069	0.407108	0.537346	NA	0.764393	NA	0.944653	FALSE	FALSE	FALSE
710	e18	n	MSTRG.13935.3~TR	35.4486	-0.312242	0.273883	-0.0150814	0.0615716	1.32032	1.46836	NA	0.479899	NA	0.870448	FALSE	FALSE	FALSE
711	e18	n	MSTRG.13941.2~TR	383.896	-0.254275	0.517102	-0.00347947	0.0600764	0.24173	0.58863	NA	0.745042	NA	0.939575	FALSE	FALSE	FALSE
712	e18	n	MSTRG.13943.2~TR	17.1509	-0.0860535	0.316144	-0.00303021	0.0593757	0.0737543	0.0848393	NA	0.958467	NA	0.989565	FALSE	FALSE	FALSE
713	e18	n	MSTRG.1395.2~TR	75.3979	-0.199092	0.217333	-0.0139073	0.0603118	0.838695	1.5463	NA	0.461558	NA	0.864604	FALSE	FALSE	FALSE
714	e18	n	MSTRG.13957.6~TR	7.15697	0.288152	0.442103	0.00537001	0.0601222	0.430588	0.647998	NA	0.723251	NA	0.933839	FALSE	FALSE	FALSE
715	e18	n	MSTRG.13963.1~TR	15.7804	0.658556	0.349811	0.0205434	0.0646116	3.63558	3.63653	NA	0.162307	NA	0.717375	FALSE	FALSE	FALSE
716	e18	n	MSTRG.13976.1~TR	1045.18	-0.190284	0.275092	-0.00855894	0.0597825	0.482373	0.510168	NA	0.774851	NA	0.947101	FALSE	FALSE	FALSE
717	e18	n	MSTRG.13976.6~TR	38.8759	-0.108929	0.341587	-0.0033084	0.05954	0.102045	1.4356	NA	0.487824	NA	0.873524	FALSE	FALSE	FALSE
718	e18	n	MSTRG.13998.1~TR	17.0397	-1.42463	0.589448	-0.0139787	0.0624965	5.44632	5.44769	NA	0.0656221	NA	0.652482	FALSE	FALSE	FALSE
719	e18	n	MSTRG.140.3~TR	1552.47	0.373755	0.22945	0.0269155	0.0668398	2.70932	2.98555	NA	0.224748	NA	0.754485	FALSE	FALSE	FALSE
720	e18	n	MSTRG.1400.1~TR	1895.95	-0.161915	0.131609	-0.0340674	0.0660919	1.49662	1.49698	NA	0.47308	NA	0.868575	FALSE	FALSE	FALSE
721	e18	n	MSTRG.1400.3~TR	765.444	-0.0970868	0.234587	-0.00565378	0.0587599	0.174515	0.958419	NA	0.619273	NA	0.907143	FALSE	FALSE	FALSE
722	e18	n	MSTRG.14029.5~TR	22.9178	0.198084	0.31967	0.00690674	0.0598414	0.388009	0.621595	NA	0.732862	NA	0.935193	FALSE	FALSE	FALSE
723	e18	n	MSTRG.14039.1~TR	240.303	0.372539	0.312945	0.0138034	0.0615147	1.43232	1.7047	NA	0.426411	NA	0.847429	FALSE	FALSE	FALSE
724	e18	n	MSTRG.14039.10~TR	69.572	0.27612	0.365042	0.00743314	0.0601787	0.581435	1.19521	NA	0.550127	NA	0.89326	FALSE	FALSE	FALSE
725	e18	n	MSTRG.14039.11~TR	321.778	0.234545	0.17898	0.0254751	0.0642404	1.72889	3.47721	NA	0.175766	NA	0.726172	FALSE	FALSE	FALSE
726	e18	n	MSTRG.14063.1~TR	28.8895	-0.13158	0.228184	-0.0087537	0.0591687	0.336115	0.444878	NA	0.800564	NA	0.954103	FALSE	FALSE	FALSE
727	e18	n	MSTRG.14069.10~TRs	352.411	-0.0999001	0.356474	-0.00285557	0.0595719	0.0797038	0.60892	NA	0.737521	NA	0.936862	FALSE	FALSE	FALSE
728	e18	n	MSTRG.14069.8~TR	29.5016	-0.475438	0.28336	-0.022337	0.0649898	2.86099	3.05245	NA	0.217355	NA	0.748591	FALSE	FALSE	FALSE
729	e18	n	MSTRG.14083.1~TR	16.0558	-1.20267	0.575343	-0.0127339	0.0620434	4.20845	5.8916	NA	0.05256	NA	0.644521	FALSE	FALSE	FALSE
730	e18	n	MSTRG.14089.3~TR	4.86136	0.461364	1.44702	0.000830713	0.0602881	0.105418	0.376551	NA	0.828386	NA	0.960003	FALSE	FALSE	FALSE
731	e18	n	MSTRG.14096.3~TR	18.3193	-0.0167928	0.271341	-0.000755223	0.0588937	0.00385182	0.19399	NA	0.90756	NA	0.978756	FALSE	FALSE	FALSE
732	e18	n	MSTRG.14132.2~TR	12.2251	-0.604548	1.39476	-0.00112366	0.0602966	0.177715	1.43462	NA	0.488063	NA	0.873524	FALSE	FALSE	FALSE
733	e18	n	MSTRG.14141.1~TR	29.2885	0.0817257	0.282567	0.00357174	0.0591548	0.0834389	1.16646	NA	0.558093	NA	0.894613	FALSE	FALSE	FALSE
734	e18	n	MSTRG.14144.25~TR	35.3469	-1.84175	2.01007	-0.00136047	0.0603363	0.711023	1.05793	NA	0.589215	NA	0.89979	FALSE	FALSE	FALSE
735	e18	n	MSTRG.14153.1~TR	655.807	-0.168973	0.172966	-0.0195989	0.0610629	0.954394	1.2621	NA	0.532032	NA	0.885721	FALSE	FALSE	FALSE
736	e18	n	MSTRG.14173.3~TR	11.528	-0.981374	0.725041	-0.00671358	0.0606925	1.83043	2.12506	NA	0.34558	NA	0.810179	FALSE	FALSE	FALSE
737	e18	n	MSTRG.14173.8~TR	171.961	-0.154103	0.194734	-0.0137505	0.0597181	0.622383	0.635077	NA	0.727939	NA	0.934836	FALSE	FALSE	FALSE
738	e18	n	MSTRG.14178.1~TR	23.5516	-0.251167	0.266455	-0.0124082	0.0606434	0.882817	1.8408	NA	0.39836	NA	0.83561	FALSE	FALSE	FALSE
739	e18	n	MSTRG.14197.1~TR	174.116	0.341661	0.226255	0.0245241	0.0652922	2.29679	3.51045	NA	0.172869	NA	0.723823	FALSE	FALSE	FALSE
740	e18	n	MSTRG.14197.2~TR	38.8216	0.546534	0.52456	0.00708964	0.0605673	1.06955	2.16348	NA	0.339004	NA	0.809759	FALSE	FALSE	FALSE
741	e18	n	MSTRG.14200.1~GN	101.283	0.124539	0.254291	0.00670929	0.0591878	0.244893	2.52652	NA	0.28273	NA	0.787762	FALSE	FALSE	FALSE
742	e18	n	MSTRG.14201.2~TR	11.1904	1.05426	0.532305	0.0136668	0.0622745	3.93571	3.93792	NA	0.139602	NA	0.700546	FALSE	FALSE	FALSE
743	e18	n	MSTRG.14201.5~TR	9.57226	0.386276	0.479694	0.00606039	0.0603086	0.649808	7.13735	NA	0.0281932	NA	0.61291	FALSE	FALSE	FALSE
744	e18	n	MSTRG.14201.6~TR	67.1908	-0.209905	0.23617	-0.0128802	0.0603747	0.780472	2.60682	NA	0.271604	NA	0.782706	FALSE	FALSE	FALSE
745	e18	n	MSTRG.14203.9~TRs	95.8244	-0.0811989	1.1609	-0.000228247	0.0602531	0.00478895	4.31262	NA	0.115752	NA	0.685647	FALSE	FALSE	FALSE
746	e18	n	MSTRG.14206.3~TR	187.174	0.162943	0.230817	0.010706	0.0596571	0.502767	1.71758	NA	0.423675	NA	0.846537	FALSE	FALSE	FALSE
747	e18	n	MSTRG.14214.2~TR	241.721	-0.37956	0.181309	-0.0437447	0.0800629	4.19189	4.90096	NA	0.0862523	NA	0.665421	FALSE	FALSE	FALSE
748	e18	n	MSTRG.14214.3~TR	37.3469	-0.290978	0.961497	-0.00111013	0.0602294	0.0922318	0.278238	NA	0.870124	NA	0.970274	FALSE	FALSE	FALSE
749	e18	n	MSTRG.14220.1~GN	35.743	0.0771129	0.326672	0.00241013	0.0593876	0.056357	1.13314	NA	0.567468	NA	0.896344	FALSE	FALSE	FALSE
750	e18	n	MSTRG.14229.2~TRs	50.0472	0.935752	0.522959	0.0122319	0.061815	3.1508	4.19716	NA	0.12263	NA	0.690518	FALSE	FALSE	FALSE
751	e18	n	MSTRG.14235.3~TR	8.80385	-0.0974854	0.476473	-0.00146874	0.0598853	0.0414625	0.767182	NA	0.68141	NA	0.923284	FALSE	FALSE	FALSE
752	e18	n	MSTRG.14239.2~TR	214.812	-0.0211326	0.390339	-0.00047734	0.059611	0.00299505	0.0332315	NA	0.983522	NA	0.995324	FALSE	FALSE	FALSE
753	e18	n	MSTRG.14242.7~TR	7.85109	-1.26921	1.89946	-0.00110586	0.0603233	0.38763	0.435926	NA	0.804155	NA	0.955464	FALSE	FALSE	FALSE
754	e18	n	MSTRG.14250.2~TR	37.7754	-0.204325	0.398243	-0.00395222	0.0598713	0.251191	8.33504	NA	0.0154907	NA	0.554217	FALSE	FALSE	FALSE
755	e18	n	MSTRG.14252.1~TR	3592.84	0.331654	0.163342	0.0539119	0.0904766	4.1913	11.3288	NA	0.00346717	NA	0.359555	FALSE	FALSE	FALSE
756	e18	n	MSTRG.1426.12~TR	30.5846	0.0335259	0.278021	0.00154333	0.0590013	0.0143952	0.720983	NA	0.697333	NA	0.927663	FALSE	FALSE	FALSE
757	e18	n	MSTRG.14263.1~TR	54.0212	0.00198484	0.171024	0.000203251	0.056927	0.000133395	1.56696	NA	0.456813	NA	0.862347	FALSE	FALSE	FALSE
758	e18	n	MSTRG.14266.1~GN	11.4835	0.252822	0.385119	0.00624734	0.0600577	0.442085	1.12414	NA	0.570027	NA	0.89655	FALSE	FALSE	FALSE
759	e18	n	MSTRG.14277.1~TR	415.063	-0.182113	0.136798	-0.033046	0.0659929	1.7592	3.44572	NA	0.178555	NA	0.727995	FALSE	FALSE	FALSE
760	e18	n	MSTRG.14277.2~TR	70.6507	-0.259261	0.270086	-0.012558	0.0607214	0.92398	1.19496	NA	0.550196	NA	0.89326	FALSE	FALSE	FALSE
761	e18	n	MSTRG.1428.1~TR	228.654	-0.078995	0.157156	-0.0105329	0.0574799	0.251448	0.335978	NA	0.845363	NA	0.965088	FALSE	FALSE	FALSE
762	e18	n	MSTRG.1428.4~TRs	1075.44	-0.0845659	0.0928409	-0.0265273	0.0558393	0.817526	0.823866	NA	0.662369	NA	0.91591	FALSE	FALSE	FALSE
763	e18	n	MSTRG.14295.3~TRs	68.2784	0.0239371	0.145802	0.00381487	0.0558884	0.0269747	1.17518	NA	0.555665	NA	0.894089	FALSE	FALSE	FALSE
764	e18	n	MSTRG.14309.1~TR	1059.34	0.242849	0.235452	0.0158511	0.06129	1.08749	2.0985	NA	0.3502	NA	0.812929	FALSE	FALSE	FALSE
765	e18	n	MSTRG.14311.13~TR	48.116	-0.56803	0.411084	-0.0110235	0.061233	1.73835	2.90688	NA	0.233764	NA	0.763247	FALSE	FALSE	FALSE
766	e18	n	MSTRG.14312.3~TR	9.36923	0.459972	0.680139	0.00368529	0.0602605	0.468069	0.475339	NA	0.788463	NA	0.950046	FALSE	FALSE	FALSE
767	e18	n	MSTRG.14313.1~TR	469.255	-0.233998	0.56269	-0.00250533	0.0600813	0.165076	2.5858	NA	0.274474	NA	0.784187	FALSE	FALSE	FALSE
768	e18	n	MSTRG.14314.2~TR	17.1707	-1.48779	3.48671	-0.000408014	0.0603277	0.17781	0.272862	NA	0.872467	NA	0.970274	FALSE	FALSE	FALSE
769	e18	n	MSTRG.14315.1~TR	480.398	-0.213345	0.127182	-0.0492569	0.0779262	2.80613	2.8067	NA	0.245773	NA	0.767507	FALSE	FALSE	FALSE
770	e18	n	MSTRG.14322.1~TR	282.396	-0.151053	0.14159	-0.0231864	0.0608681	1.12225	1.43895	NA	0.487008	NA	0.873524	FALSE	FALSE	FALSE
771	e18	n	MSTRG.1433.1~GN	25.0765	-0.327469	0.244572	-0.0192366	0.0629134	1.76195	2.08057	NA	0.353354	NA	0.814707	FALSE	FALSE	FALSE
772	e18	n	MSTRG.14330.1~TR	781.481	-0.0830697	0.0812809	-0.0317685	0.0548059	1.03756	1.64249	NA	0.439883	NA	0.854509	FALSE	FALSE	FALSE
773	e18	n	MSTRG.14331.1~TR	13.6978	0.476915	0.675876	0.00378957	0.0602734	0.49889	0.652873	NA	0.72149	NA	0.933509	FALSE	FALSE	FALSE
774	e18	n	MSTRG.14331.4~TR	301.714	-0.101157	0.113689	-0.024193	0.0583797	0.787422	1.08048	NA	0.582607	NA	0.897684	FALSE	FALSE	FALSE
775	e18	n	MSTRG.14335.10~TR	7.52766	5.28884	3.28683	0.00104074	0.0603456	2.49654	3.43619	NA	0.179408	NA	0.728294	FALSE	FALSE	FALSE
776	e18	n	MSTRG.14335.11~TRs	228.917	0.0454313	0.0950431	0.013461	0.0523419	0.227031	13.1831	NA	0.0013719	NA	0.248665	FALSE	FALSE	FALSE
777	e18	n	MSTRG.14353.3~TR	85.5027	-0.350777	0.179177	-0.0433047	0.0791012	3.79607	4.82422	NA	0.089626	NA	0.668146	FALSE	FALSE	FALSE
778	e18	n	MSTRG.14354.1~TR	552.225	0.172585	0.127348	0.0361386	0.0667319	1.86277	2.95431	NA	0.228286	NA	0.75904	FALSE	FALSE	FALSE
779	e18	n	MSTRG.14365.4~TR	670.297	0.137759	0.108641	0.0372593	0.064248	1.62219	1.62353	NA	0.444074	NA	0.857644	FALSE	FALSE	FALSE
780	e18	n	MSTRG.14382.2~TR	687.448	-0.176897	0.139558	-0.0312607	0.0651294	1.59175	1.80893	NA	0.404759	NA	0.838277	FALSE	FALSE	FALSE
781	e18	n	MSTRG.14382.3~TR	234.114	0.114419	0.218586	0.00803093	0.0589059	0.270799	1.83834	NA	0.39885	NA	0.835624	FALSE	FALSE	FALSE
782	e18	n	MSTRG.14385.4~TR	61.8183	-0.342472	0.718672	-0.00242157	0.0601913	0.23177	0.751214	NA	0.686872	NA	0.924873	FALSE	FALSE	FALSE
783	e18	n	MSTRG.14386.1~TR	512.741	0.0638068	0.257663	0.0035215	0.0588617	0.0623353	2.95311	NA	0.228423	NA	0.75904	FALSE	FALSE	FALSE
784	e18	n	MSTRG.1439.1~TR	253.519	-0.136576	0.416667	-0.00263329	0.0598294	0.100967	4.10183	NA	0.128617	NA	0.691191	FALSE	FALSE	FALSE
785	e18	n	MSTRG.14394.2~TR	12.8561	0.991939	0.523591	0.0126542	0.0619348	3.51471	4.80681	NA	0.0904096	NA	0.668146	FALSE	FALSE	FALSE
786	e18	n	MSTRG.14402.2~TR	14.6834	0.112877	0.383066	0.00351142	0.0597784	0.0829458	0.184921	NA	0.911685	NA	0.979827	FALSE	FALSE	FALSE
787	e18	n	MSTRG.14409.1~TR	29.3102	0.1035	0.31599	0.00384183	0.0594313	0.107867	1.13365	NA	0.567323	NA	0.896344	FALSE	FALSE	FALSE
788	e18	n	MSTRG.14410.3~TR	63.09	-0.318643	0.212909	-0.0254504	0.0655232	2.2226	3.39585	NA	0.183063	NA	0.728571	FALSE	FALSE	FALSE
789	e18	n	MSTRG.14411.1~TR	45.4991	-0.353953	0.238645	-0.0221208	0.0642572	2.1529	3.50232	NA	0.173572	NA	0.72435	FALSE	FALSE	FALSE
790	e18	n	MSTRG.14412.1~TR	39.7516	0.324804	0.249048	0.0192621	0.0629355	1.73619	4.95709	NA	0.0838651	NA	0.661516	FALSE	FALSE	FALSE
791	e18	n	MSTRG.14413.13~TR	3749.87	-0.110314	0.1044	-0.0330314	0.0612182	1.09594	4.38328	NA	0.111734	NA	0.678701	FALSE	FALSE	FALSE
792	e18	n	MSTRG.14413.14~TR	10.9986	0.563133	0.617241	0.00542925	0.0604075	0.850182	0.969601	NA	0.61582	NA	0.906501	FALSE	FALSE	FALSE
793	e18	n	MSTRG.1442.1~TR	53.103	0.00041827	0.205673	8.67992e-06	0.0579133	4.11572e-06	0.663004	NA	0.717845	NA	0.93239	FALSE	FALSE	FALSE
794	e18	n	MSTRG.14424.2~TR	9.41666	0.00535441	0.417289	0.000130447	0.0596999	0.00016679	2.35641	NA	0.30783	NA	0.796135	FALSE	FALSE	FALSE
795	e18	n	MSTRG.14429.1~TR	1807.16	0.133227	0.198446	0.0116946	0.0591783	0.459028	0.81898	NA	0.663989	NA	0.916631	FALSE	FALSE	FALSE
796	e18	n	MSTRG.14430.1~TR	43.6697	-0.323252	0.411901	-0.00693914	0.0602693	0.628182	3.37245	NA	0.185217	NA	0.728571	FALSE	FALSE	FALSE
797	e18	n	MSTRG.14431.2~TR	113.416	0.40572	0.984057	0.0015212	0.0602516	0.167644	0.181945	NA	0.913043	NA	0.980467	FALSE	FALSE	FALSE
798	e18	n	MSTRG.14433.13~TRs	13.5341	-0.7356	0.453407	-0.0126756	0.061793	2.57386	3.9047	NA	0.14194	NA	0.70327	FALSE	FALSE	FALSE
799	e18	n	MSTRG.14434.4~TR	16.7943	0.076893	0.64998	0.000648761	0.0600822	0.0138644	0.507942	NA	0.775714	NA	0.947101	FALSE	FALSE	FALSE
800	e18	n	MSTRG.14439.1~TR	6.98587	1.98945	0.892738	0.00904515	0.0612352	5.09443	5.63302	NA	0.0598142	NA	0.652482	FALSE	FALSE	FALSE
801	e18	n	MSTRG.1444.2~TRs	346.681	0.103115	0.126897	0.0198478	0.0581279	0.660573	0.863867	NA	0.649252	NA	0.911848	FALSE	FALSE	FALSE
802	e18	n	MSTRG.14440.1~TR	6.35449	-0.968288	0.487808	-0.0148419	0.0625985	3.87511	5.3547	NA	0.0687451	NA	0.652482	FALSE	FALSE	FALSE
803	e18	n	MSTRG.14444.1~TR	220.944	0.0287995	0.153922	0.00354132	0.0563075	0.0349129	0.0384749	NA	0.980946	NA	0.994709	FALSE	FALSE	FALSE
804	e18	n	MSTRG.14451.1~TR	120.078	-0.0862602	0.128787	-0.0159064	0.0569939	0.447622	3.46629	NA	0.176728	NA	0.727186	FALSE	FALSE	FALSE
805	e18	n	MSTRG.14470.2~TR	61.8064	-0.307118	0.234954	-0.0200757	0.0630955	1.71876	2.00515	NA	0.366933	NA	0.820286	FALSE	FALSE	FALSE
806	e18	n	MSTRG.14472.2~TR	9.61439	0.190568	0.925387	0.000845168	0.0602195	0.0406327	0.123175	NA	0.940271	NA	0.98588	FALSE	FALSE	FALSE
807	e18	n	MSTRG.14483.3~TR	59.4406	-0.0672027	0.221501	-0.00432005	0.0584426	0.0910215	3.66224	NA	0.160234	NA	0.716248	FALSE	FALSE	FALSE
808	e18	n	MSTRG.14487.1~TR	53.9811	-0.10759	0.177146	-0.0114103	0.0584683	0.37136	0.784887	NA	0.675405	NA	0.921869	FALSE	FALSE	FALSE
809	e18	n	MSTRG.14501.1~TR	365.732	-0.140365	0.111319	-0.0365238	0.064415	1.59085	3.04604	NA	0.218052	NA	0.748591	FALSE	FALSE	FALSE
810	e18	n	MSTRG.14506.4~TR	91.2912	-0.0763145	0.181318	-0.00755403	0.0578581	0.176868	1.6483	NA	0.438609	NA	0.853426	FALSE	FALSE	FALSE
811	e18	n	MSTRG.14506.5~TR	47.3709	-0.376352	0.240661	-0.023485	0.0650415	2.40794	2.50259	NA	0.286134	NA	0.789138	FALSE	FALSE	FALSE
812	e18	n	MSTRG.14507.1~TR	87.6802	-0.191568	0.294085	-0.00754334	0.0597933	0.416172	3.2803	NA	0.193951	NA	0.731972	FALSE	FALSE	FALSE
813	e18	n	MSTRG.14511.1~TR	26.545	-0.194673	0.431016	-0.00381346	0.0599134	0.208824	0.362086	NA	0.834399	NA	0.96125	FALSE	FALSE	FALSE
814	e18	n	MSTRG.1452.1~TR	78.4265	-0.85565	0.844699	-0.00433836	0.0604216	1.02506	1.03354	NA	0.596443	NA	0.901059	FALSE	FALSE	FALSE
815	e18	n	MSTRG.1452.3~TR	27.8518	-0.169445	0.433538	-0.00320453	0.0598709	0.15566	6.09418	NA	0.047497	NA	0.644521	FALSE	FALSE	FALSE
816	e18	n	MSTRG.1452.5~TRs	135.511	0.598226	0.217021	0.348604	0.358878	7.70775	7.89722	NA	0.0192815	NA	0.572342	FALSE	FALSE	FALSE
817	e18	n	MSTRG.14522.4~TRs	148.653	-0.575461	0.722419	-0.00579874	0.0605591	0.576233	4.54426	NA	0.103092	NA	0.67422	FALSE	FALSE	FALSE
818	e18	n	MSTRG.14527.2~TR	41.3485	-0.985821	0.943914	-0.00388768	0.0604077	1.07422	1.14614	NA	0.563792	NA	0.895606	FALSE	FALSE	FALSE
819	e18	n	MSTRG.14546.1~TR	15.363	-0.261243	0.346899	-0.00787245	0.0601612	0.57869	0.579675	NA	0.748385	NA	0.940126	FALSE	FALSE	FALSE
820	e18	n	MSTRG.1457.3~TR	26.4384	1.31909	0.717009	0.00861654	0.0610755	3.18389	3.26148	NA	0.195784	NA	0.733929	FALSE	FALSE	FALSE
821	e18	n	MSTRG.14575.1~TR	275.37	-0.0992625	0.252116	-0.00529591	0.0589649	0.158449	2.63566	NA	0.267716	NA	0.781735	FALSE	FALSE	FALSE
822	e18	n	MSTRG.14599.1~TR	27.9255	0.421109	1.15847	0.00114514	0.06027	0.130242	0.179431	NA	0.914191	NA	0.980685	FALSE	FALSE	FALSE
823	e18	n	MSTRG.14600.2~TR	561.452	0.0590453	0.236753	0.0038019	0.0586365	0.0618737	0.625324	NA	0.731497	NA	0.935172	FALSE	FALSE	FALSE
824	e18	n	MSTRG.14601.1~TR	8.46715	-0.270716	0.398847	-0.00606128	0.0600953	0.46012	1.76966	NA	0.412785	NA	0.842013	FALSE	FALSE	FALSE
825	e18	n	MSTRG.14607.1~GN	313.651	0.0809224	0.241641	0.00431246	0.0588328	0.106812	1.58133	NA	0.453543	NA	0.862307	FALSE	FALSE	FALSE
826	e18	n	MSTRG.1461.1~TR	106.77	0.102782	0.154151	0.0140664	0.058205	0.442619	0.641472	NA	0.725615	NA	0.934361	FALSE	FALSE	FALSE
827	e18	n	MSTRG.14616.1~GN	37.3072	-0.547823	0.839715	-0.00253855	0.0602717	0.385374	4.17371	NA	0.124077	NA	0.691058	FALSE	FALSE	FALSE
828	e18	n	MSTRG.1462.5~TR	51.6978	0.116675	0.207077	0.00951028	0.0589352	0.316169	0.354887	NA	0.837408	NA	0.96252	FALSE	FALSE	FALSE
829	e18	n	MSTRG.14624.1~GN	181.087	0.0389264	0.317915	0.00123378	0.0592897	0.0150308	3.04876	NA	0.217756	NA	0.748591	FALSE	FALSE	FALSE
830	e18	n	MSTRG.14629.3~TR	76.1085	-0.110052	0.185445	-0.0102901	0.0584832	0.355448	0.373572	NA	0.829621	NA	0.960434	FALSE	FALSE	FALSE
831	e18	n	MSTRG.14645.1~GN	205.372	0.00975811	0.319281	0.000722007	0.0592717	0.000948275	3.31583	NA	0.190536	NA	0.729274	FALSE	FALSE	FALSE
832	e18	n	MSTRG.14667.12~TR	51.7616	-0.124682	0.253107	-0.00682576	0.0591961	0.246784	1.12132	NA	0.570832	NA	0.896997	FALSE	FALSE	FALSE
833	e18	n	MSTRG.14667.13~TR	65.185	-0.353792	0.154725	-0.0785733	0.135552	5.26582	6.2503	NA	0.0439302	NA	0.644521	FALSE	FALSE	FALSE
834	e18	n	MSTRG.14679.6~TR	358.64	0.00678411	0.102674	0.00160348	0.0520921	0.00433102	0.00609932	NA	0.996955	NA	0.998755	FALSE	FALSE	FALSE
835	e18	n	MSTRG.1468.9~TR	42.0389	-0.211404	0.174177	-0.0242671	0.0633316	1.47852	1.52262	NA	0.467054	NA	0.866185	FALSE	FALSE	FALSE
836	e18	n	MSTRG.14680.3~TR	172.601	0.166651	0.197882	0.0147478	0.0600726	0.718277	1.05186	NA	0.591005	NA	0.900061	FALSE	FALSE	FALSE
837	e18	n	MSTRG.14682.1~TR	111.402	-0.318505	0.163168	-0.0462785	0.0809458	3.73611	3.78817	NA	0.150456	NA	0.705495	FALSE	FALSE	FALSE
838	e18	n	MSTRG.14683.3~TR	656.667	0.0473832	0.0808056	0.01792	0.0503616	0.344371	0.362558	NA	0.834203	NA	0.96125	FALSE	FALSE	FALSE
839	e18	n	MSTRG.14685.1~GN	375.324	0.144071	0.286401	0.00601937	0.0594986	0.2463	0.307068	NA	0.857672	NA	0.968665	FALSE	FALSE	FALSE
840	e18	n	MSTRG.14690.2~TR	13.9366	0.281415	0.609096	0.00279906	0.0601311	0.217457	0.239549	NA	0.88712	NA	0.973888	FALSE	FALSE	FALSE
841	e18	n	MSTRG.14690.4~TR	133.575	0.0294789	0.216192	0.00219159	0.0581311	0.0189147	3.83307	NA	0.147116	NA	0.70327	FALSE	FALSE	FALSE
842	e18	n	MSTRG.14690.5~TR	364.978	-0.0508179	0.149003	-0.00723544	0.0564683	0.115553	0.134025	NA	0.935183	NA	0.985161	FALSE	FALSE	FALSE
843	e18	n	MSTRG.14697.4~TR	7.25324	-0.464809	0.759227	-0.00272044	0.0602483	0.347043	1.89765	NA	0.387196	NA	0.830692	FALSE	FALSE	FALSE
844	e18	n	MSTRG.14705.4~TR	173.281	0.323756	0.153843	0.0625522	0.101812	4.48982	5.7014	NA	0.0578038	NA	0.645869	FALSE	FALSE	FALSE
845	e18	n	MSTRG.14705.5~TR	124.829	-0.251719	0.23256	-0.0159876	0.0613827	1.1414	2.8049	NA	0.245993	NA	0.767507	FALSE	FALSE	FALSE
846	e18	n	MSTRG.14721.4~TR	104.765	0.0606091	0.53005	0.000793786	0.0599509	0.0131032	4.04736	NA	0.132168	NA	0.694474	FALSE	FALSE	FALSE
847	e18	n	MSTRG.14722.2~TR	54.1795	0.16017	0.542386	0.00198907	0.0600074	0.0882626	4.5248	NA	0.1041	NA	0.67422	FALSE	FALSE	FALSE
848	e18	n	MSTRG.14732.5~TR	45.6548	0.0344045	0.205857	0.00268495	0.0579744	0.0279667	1.57973	NA	0.453906	NA	0.862307	FALSE	FALSE	FALSE
849	e18	n	MSTRG.14739.1~GN	16.0218	-0.0197263	0.291408	-0.000794595	0.0590921	0.0045636	0.289452	NA	0.865259	NA	0.970274	FALSE	FALSE	FALSE
850	e18	n	MSTRG.14745.2~TR	1010.68	0.15514	0.139221	0.0267898	0.0623451	1.25481	3.54747	NA	0.169698	NA	0.721923	FALSE	FALSE	FALSE
851	e18	n	MSTRG.14750.1~TR	137.6	-0.0673781	0.126949	-0.0124709	0.055961	0.279546	0.416898	NA	0.811843	NA	0.956664	FALSE	FALSE	FALSE
852	e18	n	MSTRG.14750.6~TR	21.2755	0.087661	0.292265	0.00346297	0.0592497	0.0883509	0.411976	NA	0.813843	NA	0.957096	FALSE	FALSE	FALSE
853	e18	n	MSTRG.14755.1~TRs	1687.11	0.0368174	0.0883876	0.0112938	0.0507202	0.173626	0.248136	NA	0.88332	NA	0.972799	FALSE	FALSE	FALSE
854	e18	n	MSTRG.14756.5~TR	473.455	0.0178165	0.0807159	0.0064223	0.0485837	0.0487531	0.129237	NA	0.937425	NA	0.985645	FALSE	FALSE	FALSE
855	e18	n	MSTRG.14761.1~TR	131.34	-0.261359	0.158422	-0.0380651	0.0721242	2.67412	3.12895	NA	0.209198	NA	0.744655	FALSE	FALSE	FALSE
856	e18	n	MSTRG.14763.2~TR	118.623	0.0430101	0.138659	0.00568288	0.0556309	0.0962483	3.79287	NA	0.150103	NA	0.705495	FALSE	FALSE	FALSE
857	e18	n	MSTRG.14771.1~TR	226.661	-0.0697737	0.251281	-0.00386271	0.0588002	0.0788191	0.798355	NA	0.670872	NA	0.919249	FALSE	FALSE	FALSE
858	e18	n	MSTRG.14784.1~TR	40.9167	-0.376243	1.0118	-0.00125807	0.0602504	0.132654	0.5141	NA	0.77333	NA	0.946654	FALSE	FALSE	FALSE
859	e18	n	MSTRG.14785.1~TR	30.0594	0.0158197	0.649042	0.000158919	0.0600731	0.00059612	0.00133854	NA	0.999331	NA	0.999763	FALSE	FALSE	FALSE
860	e18	n	MSTRG.14785.12~TR	337.272	-0.0610644	0.123268	-0.0120903	0.0555024	0.245655	0.509946	NA	0.774937	NA	0.947101	FALSE	FALSE	FALSE
861	e18	n	MSTRG.14790.2~TR	25.8788	0.388888	0.801418	0.00225472	0.060224	0.240118	2.74008	NA	0.254097	NA	0.772956	FALSE	FALSE	FALSE
862	e18	n	MSTRG.14791.1~GN	12.5593	-0.275885	0.370851	-0.00672272	0.0601035	0.544144	0.965594	NA	0.617055	NA	0.906502	FALSE	FALSE	FALSE
863	e18	n	MSTRG.1480.2~TR	12.8758	-0.104467	0.405442	-0.00224782	0.0597446	0.0655554	1.52467	NA	0.466577	NA	0.866172	FALSE	FALSE	FALSE
864	e18	n	MSTRG.14804.5~TR	153.207	-0.273229	0.119125	-0.109485	0.148894	5.25778	5.40279	NA	0.0671117	NA	0.652482	FALSE	FALSE	FALSE
865	e18	n	MSTRG.14808.2~TR	42.7048	-0.00418635	0.539774	0.00017103	0.0599675	5.89535e-05	1.20794	NA	0.546637	NA	0.891155	FALSE	FALSE	FALSE
866	e18	n	MSTRG.14809.1~TR	130.668	0.605719	1.25091	0.00144531	0.0602899	0.237703	0.286764	NA	0.866423	NA	0.970274	FALSE	FALSE	FALSE
867	e18	n	MSTRG.1481.2~TRs	86.9653	-0.0229115	0.343996	-0.000572929	0.0594449	0.00435777	1.20962	NA	0.546178	NA	0.891155	FALSE	FALSE	FALSE
868	e18	n	MSTRG.14826.1~GN	107.593	-0.252608	0.155402	-0.038348	0.0720416	2.61113	3.61494	NA	0.164069	NA	0.717375	FALSE	FALSE	FALSE
869	e18	n	MSTRG.14830.2~TR	12.4369	0.0066818	0.328621	0.000203938	0.0593484	0.000410591	0.018444	NA	0.99082	NA	0.996899	FALSE	FALSE	FALSE
870	e18	n	MSTRG.14839.1~TR	29.8601	-0.239522	0.358788	-0.00619317	0.0599555	0.446594	1.34476	NA	0.510492	NA	0.88142	FALSE	FALSE	FALSE
871	e18	n	MSTRG.14845.1~TR	793.629	0.39721	0.166742	0.0781872	0.142398	5.77454	5.8049	NA	0.0548885	NA	0.645125	FALSE	FALSE	FALSE
872	e18	n	MSTRG.14850.2~TR	107.193	-0.299273	0.218838	-0.0223238	0.0638434	1.9014	3.06642	NA	0.215842	NA	0.748591	FALSE	FALSE	FALSE
873	e18	n	MSTRG.14856.2~TR	36.4682	-0.641607	0.656244	-0.00512513	0.0604158	0.928169	1.1432	NA	0.564623	NA	0.896234	FALSE	FALSE	FALSE
874	e18	n	MSTRG.14866.2~TR	222.452	-0.159802	0.341299	-0.00494023	0.059682	0.224397	1.94941	NA	0.377305	NA	0.826007	FALSE	FALSE	FALSE
875	e18	n	MSTRG.14868.1~TR	17.8282	-0.418135	0.382336	-0.0103188	0.0608807	1.19944	1.60385	NA	0.448465	NA	0.860352	FALSE	FALSE	FALSE
876	e18	n	MSTRG.14873.1~GN	10.3492	0.507306	0.441759	0.0098772	0.060955	1.35312	2.15502	NA	0.340443	NA	0.809869	FALSE	FALSE	FALSE
877	e18	n	MSTRG.14882.1~TR	124.308	0.15497	0.156047	0.02133	0.0609276	0.99107	2.8882	NA	0.235958	NA	0.763781	FALSE	FALSE	FALSE
878	e18	n	MSTRG.14887.10~TR	1414.95	0.185767	0.460219	0.000420146	0.0598151	0.164619	0.972182	NA	0.615026	NA	0.906112	FALSE	FALSE	FALSE
879	e18	n	MSTRG.14887.2~TR	298.535	-0.195097	0.146795	-0.0300352	0.0650676	1.7388	8.03221	NA	0.0180231	NA	0.564835	FALSE	FALSE	FALSE
880	e18	n	MSTRG.14887.9~TRs	1137	-0.106348	0.352401	-0.00305562	0.0595623	0.0929433	0.52497	NA	0.769138	NA	0.945386	FALSE	FALSE	FALSE
881	e18	n	MSTRG.1489.2~TRs	12.2315	0.426986	1.28252	0.00086171	0.0602802	0.105003	0.820953	NA	0.663334	NA	0.916576	FALSE	FALSE	FALSE
882	e18	n	MSTRG.14893.3~TR	18.4524	-0.27107	0.653563	-0.00229347	0.0601407	0.173615	0.585166	NA	0.746333	NA	0.939905	FALSE	FALSE	FALSE
883	e18	n	MSTRG.14895.1~TR	495.583	0.0367196	0.131073	0.00657716	0.0551721	0.0790376	0.723278	NA	0.696534	NA	0.927663	FALSE	FALSE	FALSE
884	e18	n	MSTRG.1490.1~TR	165.409	-0.227221	0.115072	-0.0714439	0.0982131	3.88498	4.84849	NA	0.0885448	NA	0.668146	FALSE	FALSE	FALSE
885	e18	n	MSTRG.1490.20~TR	161.775	-0.099088	0.115613	-0.0220913	0.0578176	0.72641	1.73993	NA	0.418966	NA	0.845554	FALSE	FALSE	FALSE
886	e18	n	MSTRG.14902.1~TR	372.569	-0.201079	0.113887	-0.0583573	0.0832547	3.08911	3.11841	NA	0.210304	NA	0.74528	FALSE	FALSE	FALSE
887	e18	n	MSTRG.14909.10~TR	13.5319	0.401809	0.482415	0.00597681	0.0603155	0.677264	0.848286	NA	0.65433	NA	0.913666	FALSE	FALSE	FALSE
888	e18	n	MSTRG.1491.1~TR	105.031	0.100285	0.14152	0.0157234	0.0579606	0.497387	0.665784	NA	0.716848	NA	0.931772	FALSE	FALSE	FALSE
889	e18	n	MSTRG.1491.4~TR	264.358	-0.167516	0.100056	-0.0578558	0.0771306	2.76834	5.35138	NA	0.0688592	NA	0.652482	FALSE	FALSE	FALSE
890	e18	n	MSTRG.1491.5~TR	5.79453	0.296166	1.23107	0.000724569	0.0602679	0.0576305	0.116378	NA	0.943472	NA	0.98704	FALSE	FALSE	FALSE
891	e18	n	MSTRG.14920.1~TR	239.764	0.0187184	0.0920203	0.00567992	0.0506608	0.0415348	0.10227	NA	0.95015	NA	0.987947	FALSE	FALSE	FALSE
892	e18	n	MSTRG.1493.3~TRs	111.481	0.989585	0.791428	0.00540046	0.0605391	1.48373	1.91054	NA	0.384708	NA	0.829986	FALSE	FALSE	FALSE
893	e18	n	MSTRG.14933.1~TR	380	-0.0561649	0.0989333	-0.0153045	0.0533767	0.319891	0.594919	NA	0.742703	NA	0.938357	FALSE	FALSE	FALSE
894	e18	n	MSTRG.14947.1~GN	715.128	0.0894994	0.214314	0.00665915	0.058563	0.174941	0.33537	NA	0.84562	NA	0.965123	FALSE	FALSE	FALSE
895	e18	n	MSTRG.14949.4~TR	21.2865	1.08591	0.525719	0.0147903	0.0626694	4.39469	4.70771	NA	0.095002	NA	0.66855	FALSE	FALSE	FALSE
896	e18	n	MSTRG.14953.1~TR	341.77	0.0591605	0.113859	0.0125154	0.0546021	0.272191	0.283161	NA	0.867985	NA	0.970274	FALSE	FALSE	FALSE
897	e18	n	MSTRG.14959.2~TR	120.524	-0.0587499	0.33303	-0.0017909	0.0594199	0.0306023	0.138016	NA	0.933319	NA	0.984792	FALSE	FALSE	FALSE
898	e18	n	MSTRG.14963.1~TR	94.3149	-0.17991	0.170215	-0.0209683	0.0615684	1.10767	3.10587	NA	0.211626	NA	0.74528	FALSE	FALSE	FALSE
899	e18	n	MSTRG.14964.2~TR	127.584	-0.103953	0.132804	-0.0184236	0.0581486	0.611721	0.756398	NA	0.685094	NA	0.924743	FALSE	FALSE	FALSE
900	e18	n	MSTRG.14965.2~TR	75.4369	-0.208305	0.201492	-0.0179164	0.0613325	1.08214	2.22373	NA	0.328945	NA	0.805028	FALSE	FALSE	FALSE
901	e18	n	MSTRG.14983.2~TR	20.0321	0.394122	0.334735	0.0129447	0.0614114	1.35547	2.11053	NA	0.348099	NA	0.811946	FALSE	FALSE	FALSE
902	e18	n	MSTRG.14995.4~TR	15.383	-0.16511	3.54166	0.000126046	0.0603266	0.0039766	0.039141	NA	0.98062	NA	0.994709	FALSE	FALSE	FALSE
903	e18	n	MSTRG.15000.4~TR	54.4718	-0.17567	0.242461	-0.0105224	0.0597852	0.533317	1.14628	NA	0.563754	NA	0.895606	FALSE	FALSE	FALSE
904	e18	n	MSTRG.1501.2~TR	338.815	-0.178345	0.231669	-0.0108612	0.059829	0.560763	1.51329	NA	0.469239	NA	0.866866	FALSE	FALSE	FALSE
905	e18	n	MSTRG.1501.4~TR	1562.81	-0.381459	0.249386	-0.0217593	0.0643181	2.24245	3.42556	NA	0.180364	NA	0.728571	FALSE	FALSE	FALSE
906	e18	n	MSTRG.15015.1~GN	11.1425	0.866952	0.447479	0.0169996	0.0633603	3.87716	4.66995	NA	0.0968127	NA	0.66855	FALSE	FALSE	FALSE
907	e18	n	MSTRG.15017.1~TR	25.4793	-0.236851	0.294541	-0.00966558	0.0601927	0.652482	1.55839	NA	0.458774	NA	0.863202	FALSE	FALSE	FALSE
908	e18	n	MSTRG.15018.2~TR	119.801	0.00604924	0.121527	0.00127108	0.0540467	0.00248109	0.270489	NA	0.873502	NA	0.970274	FALSE	FALSE	FALSE
909	e18	n	MSTRG.15022.1~TR	7406.76	-0.415001	0.287891	-0.0169208	0.0625733	1.90994	4.46951	NA	0.107018	NA	0.67422	FALSE	FALSE	FALSE
910	e18	n	MSTRG.15026.1~TR	556.365	0.030506	0.105724	0.00753538	0.0529022	0.0827804	6.5563	NA	0.0376979	NA	0.631056	FALSE	FALSE	FALSE
911	e18	n	MSTRG.15035.1~GN	8675.74	-0.101275	0.139673	-0.016175	0.0579888	0.51874	0.537171	NA	0.76446	NA	0.944653	FALSE	FALSE	FALSE
912	e18	n	MSTRG.1504.7~TR	296.577	-0.253673	0.171808	-0.0305811	0.0672116	2.14787	2.74781	NA	0.253117	NA	0.772854	FALSE	FALSE	FALSE
913	e18	n	MSTRG.15043.6~TR	321.033	0.125486	0.122961	0.0262589	0.0603938	1.04978	1.05199	NA	0.590967	NA	0.900061	FALSE	FALSE	FALSE
914	e18	n	MSTRG.15053.1~TR	1669.87	0.185254	0.113032	0.0520202	0.0766228	2.70176	2.74243	NA	0.253799	NA	0.772948	FALSE	FALSE	FALSE
915	e18	n	MSTRG.15063.2~TR	16.6138	0.212613	0.277951	0.00966153	0.0600735	0.576163	1.82357	NA	0.401807	NA	0.836887	FALSE	FALSE	FALSE
916	e18	n	MSTRG.15063.3~TR	570.163	-0.0234195	0.101038	-0.00618765	0.0521354	0.0534567	6.09661	NA	0.0474393	NA	0.644521	FALSE	FALSE	FALSE
917	e18	n	MSTRG.15064.1~TR	748.921	-0.0705307	0.744508	-0.000409651	0.0601437	0.00869274	4.66344	NA	0.0971285	NA	0.66855	FALSE	FALSE	FALSE
918	e18	n	MSTRG.15066.2~TR	125.035	-0.0646642	0.11617	-0.013961	0.0552728	0.308125	4.08344	NA	0.129805	NA	0.692118	FALSE	FALSE	FALSE
919	e18	n	MSTRG.15069.4~TR	18.5105	-0.396213	0.296083	-0.0164417	0.0623094	1.81852	3.82907	NA	0.14741	NA	0.70327	FALSE	FALSE	FALSE
920	e18	n	MSTRG.15095.2~TR	9.71662	-1.80235	1.0641	-0.0051669	0.0605891	2.6571	2.84736	NA	0.240826	NA	0.766408	FALSE	FALSE	FALSE
921	e18	n	MSTRG.15096.1~TR	30.594	-0.114961	0.325348	-0.00376548	0.0594791	0.126273	0.133181	NA	0.935578	NA	0.985171	FALSE	FALSE	FALSE
922	e18	n	MSTRG.15098.3~TR	15.3666	0.363006	0.475628	0.00582133	0.0602713	0.577965	2.50712	NA	0.285487	NA	0.789138	FALSE	FALSE	FALSE
923	e18	n	MSTRG.15098.6~TRs	947.523	0.0819655	0.0940557	0.0236105	0.0548555	0.762986	0.763348	NA	0.682718	NA	0.923577	FALSE	FALSE	FALSE
924	e18	n	MSTRG.15101.1~TR	439.165	0.285423	0.373656	0.00522495	0.0598784	0.595512	1.8481	NA	0.396909	NA	0.83561	FALSE	FALSE	FALSE
925	e18	n	MSTRG.15105.1~GN	70.0152	0.13828	0.192582	0.0130548	0.0593818	0.524839	2.46805	NA	0.291118	NA	0.791425	FALSE	FALSE	FALSE
926	e18	n	MSTRG.15107.1~TR	169.71	0.210259	0.151694	0.0325604	0.0670118	1.94148	1.94389	NA	0.378346	NA	0.826896	FALSE	FALSE	FALSE
927	e18	n	MSTRG.15121.1~TR	180.558	0.0922202	0.161785	0.0113559	0.0578356	0.326804	0.680966	NA	0.711427	NA	0.93031	FALSE	FALSE	FALSE
928	e18	n	MSTRG.15123.1~TR	53.087	-0.340529	0.280066	-0.0150582	0.061702	1.43109	2.24746	NA	0.325065	NA	0.803266	FALSE	FALSE	FALSE
929	e18	n	MSTRG.15127.3~TR	196.262	0.315761	0.25305	0.0180124	0.0624763	1.57071	1.60932	NA	0.447241	NA	0.860311	FALSE	FALSE	FALSE
930	e18	n	MSTRG.15137.3~TRs	2138.02	0.210976	0.134355	0.0429984	0.0732724	2.4941	2.73087	NA	0.255269	NA	0.773978	FALSE	FALSE	FALSE
931	e18	n	MSTRG.15139.3~TR	11.1453	1.7515	0.64224	0.015779	0.0632133	7.57843	11.4187	NA	0.00331485	NA	0.351399	FALSE	FALSE	FALSE
932	e18	n	MSTRG.15139.5~TR	256.933	0.409496	0.214673	0.0352506	0.0729043	3.71025	4.45953	NA	0.107554	NA	0.67422	FALSE	FALSE	FALSE
933	e18	n	MSTRG.15149.1~TR	46.0035	-0.220216	0.277548	-0.00984747	0.0601042	0.622178	0.631975	NA	0.729069	NA	0.934836	FALSE	FALSE	FALSE
934	e18	n	MSTRG.15150.1~GN	108.447	-0.317302	0.574403	-0.00315086	0.0601474	0.283468	6.56672	NA	0.037502	NA	0.631056	FALSE	FALSE	FALSE
935	e18	n	MSTRG.15152.1~TR	84.6315	-0.19192	0.168894	-0.0227038	0.0623687	1.26754	1.29523	NA	0.523293	NA	0.885721	FALSE	FALSE	FALSE
936	e18	n	MSTRG.1516.2~TR	308.945	0.0734781	0.178205	0.00791392	0.0578675	0.167025	1.50862	NA	0.470334	NA	0.867679	FALSE	FALSE	FALSE
937	e18	n	MSTRG.1516.5~TR	11.0084	0.697825	0.887095	0.00274401	0.0603114	0.52912	0.529177	NA	0.767522	NA	0.945209	FALSE	FALSE	FALSE
938	e18	n	MSTRG.15162.1~TR	736.557	-0.235711	0.0848784	-0.166969	0.0979974	7.64184	10.1376	NA	0.00628994	NA	0.436895	FALSE	FALSE	FALSE
939	e18	n	MSTRG.15173.1~TR	4397.26	0.0345056	0.0604422	0.0172787	0.0439964	0.326119	0.911657	NA	0.633922	NA	0.909713	FALSE	FALSE	FALSE
940	e18	n	MSTRG.15179.4~TR	127.807	-0.204912	0.143519	-0.0348897	0.067979	2.03385	2.03584	NA	0.361345	NA	0.818711	FALSE	FALSE	FALSE
941	e18	n	MSTRG.15180.1~TR	178.886	0.0349675	0.0983884	0.00960244	0.0522042	0.125267	0.12662	NA	0.938652	NA	0.985804	FALSE	FALSE	FALSE
942	e18	n	MSTRG.15182.1~GN	11.8199	-0.136892	0.448913	-0.00244451	0.0598614	0.0940744	0.103951	NA	0.949352	NA	0.987947	FALSE	FALSE	FALSE
943	e18	n	MSTRG.15198.2~TR	397.32	-0.0965471	0.140065	-0.0151765	0.0577405	0.466003	0.484102	NA	0.785016	NA	0.948929	FALSE	FALSE	FALSE
944	e18	n	MSTRG.15198.4~TR	15.5008	-0.096467	0.345215	-0.00284828	0.0595203	0.0788044	0.633442	NA	0.728534	NA	0.934836	FALSE	FALSE	FALSE
945	e18	n	MSTRG.15204.4~TRs	1405.59	0.363236	0.142091	0.192446	0.22328	6.65179	6.95543	NA	0.0308779	NA	0.61291	FALSE	FALSE	FALSE
946	e18	n	MSTRG.15208.2~TR	76.5943	-0.0955202	0.168038	-0.0109454	0.0580677	0.319687	1.09628	NA	0.578025	NA	0.897168	FALSE	FALSE	FALSE
947	e18	n	MSTRG.15213.2~TR	41.3028	-0.0588255	0.262688	-0.0029822	0.0588734	0.0511712	2.60817	NA	0.27142	NA	0.782706	FALSE	FALSE	FALSE
948	e18	n	MSTRG.15215.1~GN	9.486	-0.542993	0.398155	-0.0124157	0.0615211	1.86072	3.17065	NA	0.204881	NA	0.741669	FALSE	FALSE	FALSE
949	e18	n	MSTRG.15218.3~TR	4.49122	-1.21977	1.96322	-0.000939825	0.0603242	0.26219	1.60311	NA	0.448631	NA	0.860352	FALSE	FALSE	FALSE
950	e18	n	MSTRG.1522.1~TR	140.925	-0.16402	0.177568	-0.0174801	0.0603983	0.85352	1.03236	NA	0.596797	NA	0.901059	FALSE	FALSE	FALSE
951	e18	n	MSTRG.15224.1~TR	10.8061	0.0600818	0.363478	0.00167914	0.0595444	0.0276074	0.0524124	NA	0.974134	NA	0.993316	FALSE	FALSE	FALSE
952	e18	n	MSTRG.15225.2~TR	37.6163	0.0673814	0.264905	0.00322533	0.0589523	0.0644644	0.752909	NA	0.68629	NA	0.924873	FALSE	FALSE	FALSE
953	e18	n	MSTRG.15226.1~TR	708.537	-0.00419148	0.0909945	-0.00128472	0.050224	0.0021419	0.651435	NA	0.722009	NA	0.933647	FALSE	FALSE	FALSE
954	e18	n	MSTRG.15238.2~TR	9.59084	-0.258425	0.376557	-0.00658986	0.0600801	0.477732	0.621548	NA	0.73288	NA	0.935193	FALSE	FALSE	FALSE
955	e18	n	MSTRG.15238.4~TRs	13.6898	-0.608833	0.675234	-0.00480818	0.0603823	0.814276	1.36411	NA	0.505577	NA	0.879994	FALSE	FALSE	FALSE
956	e18	n	MSTRG.15250.3~TR	158.055	0.533022	0.280511	0.026058	0.0672501	3.67957	3.74366	NA	0.153842	NA	0.709745	FALSE	FALSE	FALSE
957	e18	n	MSTRG.15251.3~TR	22.3613	-0.566204	0.214153	-0.0620346	0.11331	7.06468	7.54639	NA	0.0229785	NA	0.592919	FALSE	FALSE	FALSE
958	e18	n	MSTRG.15257.1~TR	56.339	-0.191928	0.207652	-0.0150483	0.0604941	0.842971	0.87895	NA	0.644374	NA	0.91117	FALSE	FALSE	FALSE
959	e18	n	MSTRG.1526.3~TR	65.9362	-0.410696	0.247207	-0.0242435	0.0656471	2.67734	4.21577	NA	0.121495	NA	0.690129	FALSE	FALSE	FALSE
960	e18	n	MSTRG.1526.4~TR	51.8953	0.453899	0.555417	0.00544207	0.0603403	0.683529	0.719209	NA	0.697952	NA	0.927663	FALSE	FALSE	FALSE
961	e18	n	MSTRG.15266.2~TR	80.7805	-0.467642	0.222226	-0.0361952	0.0742644	4.27865	5.76634	NA	0.055957	NA	0.645125	FALSE	FALSE	FALSE
962	e18	n	MSTRG.15289.1~TR	4197.51	-0.253529	0.0898581	-0.176032	0.105811	7.80848	9.5762	NA	0.00832827	NA	0.47109	FALSE	FALSE	FALSE
963	e18	n	MSTRG.1530.2~TR	25.5304	-0.051847	0.294619	-0.00194582	0.0591701	0.0304555	0.0320744	NA	0.984091	NA	0.995324	FALSE	FALSE	FALSE
964	e18	n	MSTRG.15305.2~TR	23.5165	-0.0611845	0.863029	-0.000285308	0.060185	0.00511106	0.0740783	NA	0.963638	NA	0.991073	FALSE	FALSE	FALSE
965	e18	n	MSTRG.15307.1~TR	18.7419	-0.889081	0.318657	-0.0354728	0.0755915	7.6955	9.05601	NA	0.0108022	NA	0.506607	FALSE	FALSE	FALSE
966	e18	n	MSTRG.1531.1~TR	10.6332	-0.355414	0.431435	-0.00686728	0.0603205	0.68054	0.889048	NA	0.641129	NA	0.91117	FALSE	FALSE	FALSE
967	e18	n	MSTRG.15320.1~TR	168.932	-0.224686	0.122216	-0.0570449	0.0848054	3.35296	4.18656	NA	0.123282	NA	0.690526	FALSE	FALSE	FALSE
968	e18	n	MSTRG.1533.1~TR	174.048	0.0487895	0.115885	0.0107511	0.0544805	0.1784	1.82678	NA	0.401163	NA	0.836887	FALSE	FALSE	FALSE
969	e18	n	MSTRG.15334.1~TR	858.39	-0.240853	0.169779	-0.0295839	0.0665179	1.93998	3.92768	NA	0.140319	NA	0.701493	FALSE	FALSE	FALSE
970	e18	n	MSTRG.1536.3~TR	36.3855	-0.390851	0.265671	-0.0204538	0.0637687	2.19495	2.19681	NA	0.333402	NA	0.806461	FALSE	FALSE	FALSE
971	e18	n	MSTRG.15380.1~TR	12065.4	0.296221	0.137484	0.0785136	0.123342	4.70292	4.99279	NA	0.0823816	NA	0.65977	FALSE	FALSE	FALSE
972	e18	n	MSTRG.15380.2~TR	1595.04	0.0444969	0.112326	0.010207	0.0539536	0.159006	0.574425	NA	0.750352	NA	0.940995	FALSE	FALSE	FALSE
973	e18	n	MSTRG.15395.2~TR	10.2485	-0.780563	0.740768	-0.00512559	0.0604628	1.11458	2.39805	NA	0.301487	NA	0.794959	FALSE	FALSE	FALSE
974	e18	n	MSTRG.15413.2~TR	30.0793	-0.0212041	0.251454	-0.00131317	0.0587091	0.00701228	0.50273	NA	0.777738	NA	0.947655	FALSE	FALSE	FALSE
975	e18	n	MSTRG.15433.1~TR	246.193	0.523225	0.559009	0.00617008	0.0604525	0.89315	4.43888	NA	0.10867	NA	0.67422	FALSE	FALSE	FALSE
976	e18	n	MSTRG.15445.8~TR	42.9755	0.0546271	0.479881	0.000879092	0.0598694	0.0130052	12.5409	NA	0.00189139	NA	0.279048	FALSE	FALSE	FALSE
977	e18	n	MSTRG.15449.1~TR	95.6345	-0.0431479	0.157478	-0.00546337	0.0566936	0.0740106	0.0994712	NA	0.951481	NA	0.987947	FALSE	FALSE	FALSE
978	e18	n	MSTRG.15452.1~TR	18.4824	-0.211014	0.30791	-0.00780094	0.0599311	0.466439	0.466663	NA	0.791891	NA	0.951053	FALSE	FALSE	FALSE
979	e18	n	MSTRG.15455.1~TR	75.5396	0.0968789	0.170796	0.0108897	0.0581682	0.318338	1.55301	NA	0.460012	NA	0.86371	FALSE	FALSE	FALSE
980	e18	n	MSTRG.15456.1~TR	23.2019	0.074418	0.229075	0.00485329	0.0586045	0.105848	0.216323	NA	0.897483	NA	0.975834	FALSE	FALSE	FALSE
981	e18	n	MSTRG.15458.2~TR	43.8626	-0.150392	0.908653	-0.000577954	0.0602166	0.0246586	2.70046	NA	0.25918	NA	0.774679	FALSE	FALSE	FALSE
982	e18	n	MSTRG.15473.2~TR	37.5929	-0.0137823	0.243087	-0.000882047	0.0585716	0.0032024	0.0547118	NA	0.973015	NA	0.993316	FALSE	FALSE	FALSE
983	e18	n	MSTRG.15473.3~TR	20.9116	0.23821	0.495341	0.00360148	0.0600368	0.238013	1.1633	NA	0.558976	NA	0.894861	FALSE	FALSE	FALSE
984	e18	n	MSTRG.15476.10~TR	91.3142	-0.186301	0.238955	-0.0113855	0.0600008	0.600188	0.952128	NA	0.621224	NA	0.907825	FALSE	FALSE	FALSE
985	e18	n	MSTRG.15479.2~TR	34.5187	-0.0402451	0.257504	-0.0021434	0.0588152	0.0240827	2.62827	NA	0.268706	NA	0.782074	FALSE	FALSE	FALSE
986	e18	n	MSTRG.15481.1~GN	95.8889	-0.301556	0.163853	-0.0432275	0.0776247	3.32945	4.61647	NA	0.0994368	NA	0.670386	FALSE	FALSE	FALSE
987	e18	n	MSTRG.15493.1~TR	14.2615	-0.289006	0.711587	-0.00210115	0.0601675	0.168812	2.7381	NA	0.254349	NA	0.773314	FALSE	FALSE	FALSE
988	e18	n	MSTRG.155.5~TRs	164.537	0.337096	0.161698	0.0570626	0.094899	4.3959	4.44683	NA	0.108239	NA	0.67422	FALSE	FALSE	FALSE
989	e18	n	MSTRG.15503.4~TR	8.8286	0.403588	1.38942	0.00074818	0.0602845	0.0829524	0.136328	NA	0.934107	NA	0.985086	FALSE	FALSE	FALSE
990	e18	n	MSTRG.15503.8~TR	8.58711	0.318664	0.46286	0.00530881	0.0601727	0.47336	2.90912	NA	0.233503	NA	0.763247	FALSE	FALSE	FALSE
991	e18	n	MSTRG.15507.2~TR	8.07181	-0.383822	0.380448	-0.0096496	0.0606962	1.02764	1.0368	NA	0.595473	NA	0.901059	FALSE	FALSE	FALSE
992	e18	n	MSTRG.1551.5~TR	71.7317	0.359003	0.162829	0.0639502	0.107058	4.89881	6.94021	NA	0.0311137	NA	0.614684	FALSE	FALSE	FALSE
993	e18	n	MSTRG.15512.3~TR	252.336	-0.454029	0.16088	-0.286852	0.228415	7.80036	8.76709	NA	0.012481	NA	0.517731	FALSE	FALSE	FALSE
994	e18	n	MSTRG.15515.3~TR	72.0057	-0.121867	0.237567	-0.00709126	0.0590769	0.258722	0.271556	NA	0.873036	NA	0.970274	FALSE	FALSE	FALSE
995	e18	n	MSTRG.15515.7~TRs	1139.79	-0.218224	0.148443	-0.0347652	0.0685725	2.10225	2.30998	NA	0.315061	NA	0.799103	FALSE	FALSE	FALSE
996	e18	n	MSTRG.15528.1~TR	17.555	-0.369165	0.257834	-0.0203961	0.0636163	2.06976	2.44394	NA	0.294649	NA	0.792916	FALSE	FALSE	FALSE
997	e18	n	MSTRG.15537.4~TR	13.5402	-0.344169	0.312069	-0.0124682	0.0610993	1.19451	1.4295	NA	0.489315	NA	0.873638	FALSE	FALSE	FALSE
998	e18	n	MSTRG.15544.3~TR	313.281	0.340646	0.227396	0.0243384	0.0652068	2.2648	6.83841	NA	0.0327384	NA	0.621378	FALSE	FALSE	FALSE
999	e18	n	MSTRG.15566.5~TR	66.9516	0.294739	0.218712	0.0219169	0.0636952	1.80137	1.85831	NA	0.394887	NA	0.834392	FALSE	FALSE	FALSE
1000	e18	n	MSTRG.15568.2~TR	9.99313	-0.408526	0.479479	-0.00651578	0.0603694	0.740505	0.815005	NA	0.66531	NA	0.917269	FALSE	FALSE	FALSE
1001	e18	n	MSTRG.1557.4~TRs	13970.7	0.102574	0.159795	0.0131978	0.0582017	0.415296	0.613177	NA	0.735954	NA	0.936365	FALSE	FALSE	FALSE
1002	e18	n	MSTRG.1557.6~TR	8.01037	4.06643	1.79197	0.00328276	0.0604573	4.29318	12.3013	NA	0.00213212	NA	0.302106	FALSE	FALSE	FALSE
1003	e18	n	MSTRG.15580.4~TR	23.1695	0.491595	0.458946	0.00854434	0.0607055	1.16929	4.14156	NA	0.126087	NA	0.691058	FALSE	FALSE	FALSE
1004	e18	n	MSTRG.15582.1~TR	432.251	0.1102	0.243217	0.00655044	0.0590201	0.208608	4.60772	NA	0.0998725	NA	0.671337	FALSE	FALSE	FALSE
1005	e18	n	MSTRG.15585.1~TR	175.309	0.222443	0.376423	0.00488447	0.0598588	0.351983	6.04008	NA	0.0487993	NA	0.644521	FALSE	FALSE	FALSE
1006	e18	n	MSTRG.1559.2~TR	269.375	-0.0731023	0.0888009	-0.0249661	0.0542651	0.675519	0.743379	NA	0.689568	NA	0.925307	FALSE	FALSE	FALSE
1007	e18	n	MSTRG.15598.3~TR	49.2773	0.335936	0.188382	0.0366001	0.0728793	3.20531	4.31276	NA	0.115743	NA	0.685647	FALSE	FALSE	FALSE
1008	e18	n	MSTRG.15600.1~TR	20.0062	-1.09101	0.412938	-0.0240686	0.0670333	6.90683	7.113	NA	0.0285386	NA	0.61291	FALSE	FALSE	FALSE
1009	e18	n	MSTRG.15608.2~TR	307.784	0.362274	0.164895	0.0633152	0.106347	4.89667	7.86072	NA	0.0196366	NA	0.572342	FALSE	FALSE	FALSE
1010	e18	n	MSTRG.1561.1~GN	7.22203	0.0424229	0.480241	0.000659786	0.0598713	0.00774419	0.758307	NA	0.684441	NA	0.92472	FALSE	FALSE	FALSE
1011	e18	n	MSTRG.15614.1~TR	33.3601	0.00565719	0.64309	7.1638e-05	0.0600742	7.87946e-05	0.0570697	NA	0.971868	NA	0.99298	FALSE	FALSE	FALSE
1012	e18	n	MSTRG.15621.2~TR	83.6383	-0.245395	0.20637	-0.0196625	0.0623399	1.36965	3.33985	NA	0.188261	NA	0.728571	FALSE	FALSE	FALSE
1013	e18	n	MSTRG.15621.3~TR	9861.62	0.175811	0.132347	0.0346738	0.0664149	1.78806	1.79274	NA	0.408049	NA	0.840122	FALSE	FALSE	FALSE
1014	e18	n	MSTRG.15621.4~TR	717.498	-0.0081335	0.259139	-0.000389498	0.0587392	0.00099926	0.168046	NA	0.91941	NA	0.982845	FALSE	FALSE	FALSE
1015	e18	n	MSTRG.15636.2~TR	149.645	-0.0883796	0.121384	-0.0186583	0.0571754	0.528118	0.976123	NA	0.613815	NA	0.906112	FALSE	FALSE	FALSE
1016	e18	n	MSTRG.15650.2~TR	42.9348	-0.00337417	0.593847	-1.53138e-05	0.0600285	3.18178e-05	1.09296	NA	0.578983	NA	0.897168	FALSE	FALSE	FALSE
1017	e18	n	MSTRG.15676.1~TR	263.586	-0.0113506	0.0848453	-0.00415215	0.0493169	0.0178281	3.63821	NA	0.162171	NA	0.717375	FALSE	FALSE	FALSE
1018	e18	n	MSTRG.1568.1~TR	584.922	-0.339667	0.181313	-0.0384521	0.0744602	3.36261	5.31505	NA	0.0701217	NA	0.652482	FALSE	FALSE	FALSE
1019	e18	n	MSTRG.1568.2~TR	1081.5	0.125287	0.190473	0.0117639	0.0589907	0.437246	0.438181	NA	0.803249	NA	0.955394	FALSE	FALSE	FALSE
1020	e18	n	MSTRG.15682.1~TR	618.641	-0.223331	0.131499	-0.0461746	0.0761806	2.79795	3.32358	NA	0.189799	NA	0.728571	FALSE	FALSE	FALSE
1021	e18	n	MSTRG.15687.1~GN	18.7225	-0.357856	0.278817	-0.0163395	0.062131	1.63179	2.74147	NA	0.253921	NA	0.772948	FALSE	FALSE	FALSE
1022	e18	n	MSTRG.15690.2~TR	69.4559	-0.106268	0.143362	-0.0165727	0.0583518	0.543717	0.584121	NA	0.746723	NA	0.939905	FALSE	FALSE	FALSE
1023	e18	n	MSTRG.15697.1~TR	81.322	-0.0468008	0.168877	-0.00531687	0.0570938	0.0771617	2.62376	NA	0.269313	NA	0.782111	FALSE	FALSE	FALSE
1024	e18	n	MSTRG.15697.7~TR	161.755	-0.040265	0.122978	-0.00769372	0.0547642	0.105879	0.128453	NA	0.937793	NA	0.985742	FALSE	FALSE	FALSE
1025	e18	n	MSTRG.15703.1~TR	13.0043	0.255468	0.311374	0.00893677	0.0601852	0.668758	1.74144	NA	0.418649	NA	0.845273	FALSE	FALSE	FALSE
1026	e18	n	MSTRG.15709.3~TRs	370.114	-0.0938485	0.196691	-0.00763062	0.0583597	0.223541	0.900654	NA	0.63742	NA	0.910268	FALSE	FALSE	FALSE
1027	e18	n	MSTRG.15709.4~TR	31.8498	-0.544309	0.445526	-0.00931041	0.0608808	1.40431	1.41367	NA	0.493204	NA	0.875246	FALSE	FALSE	FALSE
1028	e18	n	MSTRG.1574.43~TR	281.127	0.139573	0.105048	0.0402525	0.0654192	1.76973	2.21875	NA	0.329765	NA	0.805128	FALSE	FALSE	FALSE
1029	e18	n	MSTRG.15750.2~TR	9.26257	0.0326272	0.547063	0.000472052	0.0599674	0.00360554	0.718763	NA	0.698108	NA	0.927663	FALSE	FALSE	FALSE
1030	e18	n	MSTRG.15755.2~TR	470.155	0.198943	0.119223	0.0499664	0.076516	2.8002	2.84002	NA	0.241711	NA	0.766892	FALSE	FALSE	FALSE
1031	e18	n	MSTRG.15756.1~TR	79.2555	0.0724454	0.150364	0.0101105	0.0570181	0.2319	0.282566	NA	0.868243	NA	0.970274	FALSE	FALSE	FALSE
1032	e18	n	MSTRG.15767.1~GN	23.0269	-0.305853	0.408313	-0.00590678	0.0601054	0.562909	0.577884	NA	0.749056	NA	0.940493	FALSE	FALSE	FALSE
1033	e18	n	MSTRG.15773.1~TR	42.0771	-0.077314	0.189922	-0.00720266	0.0580462	0.166481	1.15261	NA	0.561972	NA	0.895192	FALSE	FALSE	FALSE
1034	e18	n	MSTRG.15792.1~TR	985.211	-0.058455	0.107174	-0.0144085	0.0543294	0.295294	0.296283	NA	0.862309	NA	0.970274	FALSE	FALSE	FALSE
1035	e18	n	MSTRG.15794.1~GN	766.321	0.310971	0.16186	0.0510531	0.0863221	3.74878	4.91205	NA	0.0857751	NA	0.664036	FALSE	FALSE	FALSE
1036	e18	n	MSTRG.15795.2~TR	57.9625	0.108375	0.211798	0.00830857	0.0587802	0.263267	0.649892	NA	0.722567	NA	0.933839	FALSE	FALSE	FALSE
1037	e18	n	MSTRG.15810.1~TR	1708.44	-0.0370219	0.139201	-0.00586671	0.0556653	0.0710784	0.0780946	NA	0.961705	NA	0.990775	FALSE	FALSE	FALSE
1038	e18	n	MSTRG.15821.1~TR	28.8688	-0.490146	0.217378	-0.0427863	0.080993	5.03965	8.04063	NA	0.0179473	NA	0.564835	FALSE	FALSE	FALSE
1039	e18	n	MSTRG.1583.2~TR	1022.47	-0.266006	0.142823	-0.0498471	0.0822063	3.35488	4.98556	NA	0.0826799	NA	0.65977	FALSE	FALSE	FALSE
1040	e18	n	MSTRG.15835.2~TR	35.061	0.108137	0.21744	0.00786605	0.0588449	0.245458	1.28565	NA	0.525805	NA	0.885721	FALSE	FALSE	FALSE
1041	e18	n	MSTRG.15837.2~TR	13.0255	-1.24754	1.366	-0.00185399	0.0603309	0.65231	1.08376	NA	0.581652	NA	0.897324	FALSE	FALSE	FALSE
1042	e18	n	MSTRG.15837.3~TR	10.0726	1.02322	0.929348	0.00422224	0.0604371	1.20328	1.35083	NA	0.508946	NA	0.88142	FALSE	FALSE	FALSE
1043	e18	n	MSTRG.15862.1~TR	414.383	-0.282744	0.146391	-0.053295	0.0869107	3.65711	6.33345	NA	0.0421413	NA	0.644521	FALSE	FALSE	FALSE
1044	e18	n	MSTRG.15863.1~TR	154.019	0.114191	0.119475	0.0245078	0.0591572	0.921587	4.00406	NA	0.135061	NA	0.698221	FALSE	FALSE	FALSE
1045	e18	n	MSTRG.15868.1~TR	930.616	0.0943303	0.205389	0.00758089	0.0586094	0.203719	0.227757	NA	0.892366	NA	0.97439	FALSE	FALSE	FALSE
1046	e18	n	MSTRG.15868.2~TR	4055.46	0.0196819	0.126302	0.0037039	0.0545585	0.0243183	1.98339	NA	0.370947	NA	0.823276	FALSE	FALSE	FALSE
1047	e18	n	MSTRG.15868.3~TR	697.067	0.0550885	0.151462	0.00763481	0.0566271	0.132481	0.327337	NA	0.849023	NA	0.966309	FALSE	FALSE	FALSE
1048	e18	n	MSTRG.1587.2~TR	162.65	0.0320172	0.105476	0.0072777	0.052775	0.092518	2.9865	NA	0.224641	NA	0.754302	FALSE	FALSE	FALSE
1049	e18	n	MSTRG.15870.1~TR	15.3872	-0.0940334	0.325518	-0.00324735	0.0594337	0.0844923	0.163693	NA	0.921413	NA	0.983265	FALSE	FALSE	FALSE
1050	e18	n	MSTRG.15873.1~TR	167.492	-0.224853	0.145412	-0.0371906	0.0701439	2.32962	2.47229	NA	0.290502	NA	0.790376	FALSE	FALSE	FALSE
1051	e18	n	MSTRG.15874.2~TR	49.2157	-0.0129626	0.235177	-0.000784441	0.0584643	0.00301278	1.39529	NA	0.497756	NA	0.87694	FALSE	FALSE	FALSE
1052	e18	n	MSTRG.15875.1~TR	162.631	0.0069049	0.138295	0.00101538	0.0553077	0.00249369	2.18741	NA	0.334973	NA	0.807868	FALSE	FALSE	FALSE
1053	e18	n	MSTRG.15875.5~TRs	7.34139	-0.472789	1.00415	-0.00162791	0.060261	0.21597	3.75843	NA	0.15271	NA	0.707896	FALSE	FALSE	FALSE
1054	e18	n	MSTRG.15881.1~TR	202.778	-0.0182398	0.157577	-0.00232223	0.0564357	0.013259	0.225462	NA	0.893391	NA	0.974536	FALSE	FALSE	FALSE
1055	e18	n	MSTRG.15892.3~TR	107.395	-0.141499	0.177801	-0.0149478	0.0595333	0.629883	0.739206	NA	0.691009	NA	0.925307	FALSE	FALSE	FALSE
1056	e18	n	MSTRG.15892.5~TRs	338.636	-0.136998	0.136579	-0.0238434	0.0607447	0.996184	6.19362	NA	0.0451932	NA	0.644521	FALSE	FALSE	FALSE
1057	e18	n	MSTRG.15897.1~TR	182.641	0.204553	0.136641	0.0398432	0.0708672	2.27502	2.59773	NA	0.272842	NA	0.782923	FALSE	FALSE	FALSE
1058	e18	n	MSTRG.159.1~TR	112.641	0.00438698	0.175103	0.000646016	0.057088	0.000619309	0.156272	NA	0.924839	NA	0.983676	FALSE	FALSE	FALSE
1059	e18	n	MSTRG.15907.1~TR	115.51	0.0480761	0.116787	0.0102658	0.0545083	0.169904	0.290564	NA	0.864778	NA	0.970274	FALSE	FALSE	FALSE
1060	e18	n	MSTRG.15907.5~TR	19.3104	-0.250051	0.314092	-0.00916991	0.0602238	0.645462	0.720043	NA	0.697661	NA	0.927663	FALSE	FALSE	FALSE
1061	e18	n	MSTRG.15912.13~TR	103.182	-0.0910075	0.286429	-0.00393587	0.0591891	0.103312	0.971717	NA	0.615169	NA	0.906112	FALSE	FALSE	FALSE
1062	e18	n	MSTRG.15924.2~TR	12.6065	0.137967	0.974827	0.000563298	0.0602181	0.0206765	1.05106	NA	0.591241	NA	0.900325	FALSE	FALSE	FALSE
1063	e18	n	MSTRG.15938.1~TR	145.818	0.0762311	0.13519	0.0124737	0.0565503	0.319268	1.34311	NA	0.510915	NA	0.88142	FALSE	FALSE	FALSE
1064	e18	n	MSTRG.15939.1~TR	1135.76	-0.0336459	0.0854743	-0.0129814	0.0504411	0.154758	1.03189	NA	0.596937	NA	0.901059	FALSE	FALSE	FALSE
1065	e18	n	MSTRG.1594.1~TR	39.5734	-0.197225	0.370688	-0.00429658	0.05978	0.279331	0.427423	NA	0.807581	NA	0.956176	FALSE	FALSE	FALSE
1066	e18	n	MSTRG.1594.2~TR	94.2689	-0.0155851	0.232503	-0.001016	0.0583972	0.00452686	2.49012	NA	0.287923	NA	0.789245	FALSE	FALSE	FALSE
1067	e18	n	MSTRG.1595.1~GN	56.6408	0.151139	0.233297	0.00834906	0.0591952	0.421204	0.924619	NA	0.629827	NA	0.909279	FALSE	FALSE	FALSE
1068	e18	n	MSTRG.15957.1~TR	105.594	-0.0178356	0.154824	-0.00111717	0.0562345	0.013252	3.14663	NA	0.207357	NA	0.741669	FALSE	FALSE	FALSE
1069	e18	n	MSTRG.15978.3~TR	123.618	-0.0133859	0.15246	-0.0016726	0.0561705	0.00762118	0.829922	NA	0.660366	NA	0.915686	FALSE	FALSE	FALSE
1070	e18	n	MSTRG.15980.2~TR	14.022	0.125413	0.434669	0.00238062	0.0598335	0.0825902	0.0886141	NA	0.95666	NA	0.989344	FALSE	FALSE	FALSE
1071	e18	n	MSTRG.15981.2~TR	79.1863	0.411751	0.181163	0.0576996	0.0996208	5.20752	6.19114	NA	0.0452492	NA	0.644521	FALSE	FALSE	FALSE
1072	e18	n	MSTRG.15983.1~TR	87.2566	0.133108	0.178914	0.0139182	0.0592418	0.553284	2.16332	NA	0.339033	NA	0.809759	FALSE	FALSE	FALSE
1073	e18	n	MSTRG.15986.1~TR	14.353	-0.188792	0.294095	-0.00769077	0.0597899	0.413086	0.741126	NA	0.690346	NA	0.925307	FALSE	FALSE	FALSE
1074	e18	n	MSTRG.16005.1~TR	904.878	0.133361	0.0950686	0.0456424	0.0660347	1.9711	3.2367	NA	0.198225	NA	0.737895	FALSE	FALSE	FALSE
1075	e18	n	MSTRG.16005.4~TR	31.6011	0.104098	0.354707	0.00284668	0.0596052	0.0831234	1.13085	NA	0.56812	NA	0.896412	FALSE	FALSE	FALSE
1076	e18	n	MSTRG.16006.1~TR	32.9441	0.0530431	0.189211	0.00493173	0.0577408	0.0787022	0.363179	NA	0.833944	NA	0.96125	FALSE	FALSE	FALSE
1077	e18	n	MSTRG.1601.1~TR	182.224	0.0930273	0.134791	0.0165654	0.0576926	0.47548	0.576642	NA	0.749521	NA	0.940847	FALSE	FALSE	FALSE
1078	e18	n	MSTRG.1601.2~TR	1701.38	-0.159029	0.100522	-0.0532076	0.0736951	2.4533	3.66288	NA	0.160183	NA	0.716248	FALSE	FALSE	FALSE
1079	e18	n	MSTRG.16013.4~TR	115.306	-0.531545	0.781113	-0.00317391	0.0602799	0.469424	2.38205	NA	0.30391	NA	0.795188	FALSE	FALSE	FALSE
1080	e18	n	MSTRG.16017.2~TR	115.847	-0.933514	0.976141	-0.00350191	0.0603782	0.917353	3.18179	NA	0.203743	NA	0.741669	FALSE	FALSE	FALSE
1081	e18	n	MSTRG.16022.1~TR	74.4511	-0.251068	0.14266	-0.0480036	0.0796057	3.11001	3.37176	NA	0.185281	NA	0.728571	FALSE	FALSE	FALSE
1082	e18	n	MSTRG.16026.3~TR	108.927	-0.256171	0.147008	-0.0443061	0.0766009	3.01266	3.01443	NA	0.221526	NA	0.7514	FALSE	FALSE	FALSE
1083	e18	n	MSTRG.16027.2~TR	9.64492	-0.27969	0.401094	-0.00622646	0.0601242	0.488288	0.488585	NA	0.783259	NA	0.948553	FALSE	FALSE	FALSE
1084	e18	n	MSTRG.16030.1~TR	105.564	-0.157607	0.176383	-0.0170588	0.0602741	0.779319	2.2726	NA	0.321004	NA	0.802685	FALSE	FALSE	FALSE
1085	e18	n	MSTRG.1604.1~TR	45.5749	-0.0957	0.202587	-0.00808684	0.0585222	0.22479	0.251659	NA	0.881765	NA	0.972636	FALSE	FALSE	FALSE
1086	e18	n	MSTRG.16040.1~TR	6.92948	1.00237	0.763577	0.00625685	0.0606361	1.74188	1.96316	NA	0.374718	NA	0.825157	FALSE	FALSE	FALSE
1087	e18	n	MSTRG.16044.2~TR	59.1134	0.207711	0.268911	0.0103162	0.0600777	0.609485	0.632487	NA	0.728882	NA	0.934836	FALSE	FALSE	FALSE
1088	e18	n	MSTRG.16044.4~TRs	250.399	-0.21493	0.193282	-0.0195996	0.0618668	1.22349	1.56361	NA	0.45758	NA	0.862657	FALSE	FALSE	FALSE
1089	e18	n	MSTRG.16046.1~TR	55.8519	-0.579107	0.878856	-0.00250778	0.0602805	0.400852	1.2167	NA	0.544248	NA	0.889727	FALSE	FALSE	FALSE
1090	e18	n	MSTRG.1605.2~TRs	243.317	-0.0560297	0.136622	-0.00922615	0.0560895	0.164998	1.9133	NA	0.384178	NA	0.829634	FALSE	FALSE	FALSE
1091	e18	n	MSTRG.16054.3~TRs	236.931	-0.234228	0.123115	-0.0597838	0.0883641	3.57192	5.87883	NA	0.0528966	NA	0.644521	FALSE	FALSE	FALSE
1092	e18	n	MSTRG.16054.6~TR	504.366	-0.102514	0.100103	-0.0313268	0.0592771	1.05139	2.81511	NA	0.244741	NA	0.767507	FALSE	FALSE	FALSE
1093	e18	n	MSTRG.16062.1~TR	27.4545	1.1	0.636143	0.00971328	0.0612568	2.95823	4.12605	NA	0.127069	NA	0.691058	FALSE	FALSE	FALSE
1094	e18	n	MSTRG.16078.1~TR	38.2808	-0.37472	0.294482	-0.014872	0.0617852	1.55436	3.86407	NA	0.144853	NA	0.70327	FALSE	FALSE	FALSE
1095	e18	n	MSTRG.16078.7~TR	71.4178	-0.154187	0.145289	-0.0240373	0.0615096	1.12089	1.16376	NA	0.558848	NA	0.894796	FALSE	FALSE	FALSE
1096	e18	n	MSTRG.16087.2~TR	25.6854	-0.225262	0.497206	-0.00372283	0.0600824	0.196022	0.20218	NA	0.903852	NA	0.97763	FALSE	FALSE	FALSE
1097	e18	n	MSTRG.16096.1~TR	514.775	-0.230695	0.182979	-0.0235747	0.0635153	1.53527	6.445	NA	0.0398553	NA	0.63623	FALSE	FALSE	FALSE
1098	e18	n	MSTRG.16098.1~GN	27.2929	-0.734358	0.436196	-0.0141051	0.0622182	2.8385	3.41962	NA	0.1809	NA	0.728571	FALSE	FALSE	FALSE
1099	e18	n	MSTRG.1610.1~TR	443.958	0.0756095	0.258064	0.00383663	0.0589811	0.0823812	2.13651	NA	0.343607	NA	0.810179	FALSE	FALSE	FALSE
1100	e18	n	MSTRG.16102.7~TR	130.652	0.0665053	0.165679	0.00770486	0.0572635	0.163176	3.67583	NA	0.159149	NA	0.716248	FALSE	FALSE	FALSE
1101	e18	n	MSTRG.16108.1~TR	1028.52	0.320799	0.142985	0.0761832	0.124092	4.93495	5.26479	NA	0.0719059	NA	0.652482	FALSE	FALSE	FALSE
1102	e18	n	MSTRG.16116.3~TR	12.076	0.16504	0.627356	0.00146212	0.060096	0.065959	0.725994	NA	0.695589	NA	0.9273	FALSE	FALSE	FALSE
1103	e18	n	MSTRG.16120.43~TR	514.91	-0.0883258	0.172874	-0.00959562	0.0579579	0.258751	0.853538	NA	0.652614	NA	0.913137	FALSE	FALSE	FALSE
1104	e18	n	MSTRG.16124.1~GN	12.5524	-0.20858	0.330444	-0.00571788	0.0597564	0.390677	0.816464	NA	0.664825	NA	0.917191	FALSE	FALSE	FALSE
1105	e18	n	MSTRG.16125.2~TR	1249.33	-0.246534	0.141007	-0.0459275	0.0775967	2.96583	5.35858	NA	0.0686118	NA	0.652482	FALSE	FALSE	FALSE
1106	e18	n	MSTRG.16133.4~TR	49.3938	-0.189255	0.39099	-0.00408444	0.0598123	0.239839	0.33266	NA	0.846767	NA	0.965601	FALSE	FALSE	FALSE
1107	e18	n	MSTRG.16134.3~TRs	191.983	-0.215281	0.16327	-0.0280582	0.0649812	1.72882	2.65972	NA	0.264515	NA	0.779747	FALSE	FALSE	FALSE
1108	e18	n	MSTRG.16135.1~TR	102.538	-0.265985	0.187456	-0.0272901	0.0657233	2.01985	4.17161	NA	0.124207	NA	0.691058	FALSE	FALSE	FALSE
1109	e18	n	MSTRG.16146.1~TR	9415.91	-0.0186428	0.134498	-0.00309867	0.0551135	0.019323	1.85981	NA	0.39459	NA	0.834392	FALSE	FALSE	FALSE
1110	e18	n	MSTRG.16146.4~TR	7.93925	2.46648	1.21687	0.00457074	0.0605467	3.2469	3.36894	NA	0.185543	NA	0.728571	FALSE	FALSE	FALSE
1111	e18	n	MSTRG.16151.1~TR	9441.37	-0.0494468	0.170968	-0.00544642	0.0572027	0.0836647	7.03529	NA	0.0296692	NA	0.61291	FALSE	FALSE	FALSE
1112	e18	n	MSTRG.16153.5~TR	9.93716	-0.632	1.74449	-0.000694141	0.060306	0.122437	0.453226	NA	0.797229	NA	0.953063	FALSE	FALSE	FALSE
1113	e18	n	MSTRG.16156.6~TR	13.696	0.210921	0.984949	0.000808832	0.0602279	0.0460647	0.872256	NA	0.646535	NA	0.9112	FALSE	FALSE	FALSE
1114	e18	n	MSTRG.1616.1~GN	511.321	-0.168002	0.12269	-0.03685	0.066848	1.83504	3.21491	NA	0.200397	NA	0.739526	FALSE	FALSE	FALSE
1115	e18	n	MSTRG.16166.1~TR	1187.3	0.304079	0.144951	0.0667277	0.10595	4.46556	5.67068	NA	0.0586985	NA	0.651416	FALSE	FALSE	FALSE
1116	e18	n	MSTRG.1617.2~TR	8.39424	0.584272	0.424843	0.0116697	0.0613994	1.88169	1.92133	NA	0.382639	NA	0.829634	FALSE	FALSE	FALSE
1117	e18	n	MSTRG.1617.3~TR	9.65343	-0.101029	0.486636	-0.00151748	0.0599035	0.0429667	1.26463	NA	0.53136	NA	0.885721	FALSE	FALSE	FALSE
1118	e18	n	MSTRG.1617.5~TRs	19380.8	0.221702	0.167154	0.0283802	0.0653404	1.78225	1.78243	NA	0.410158	NA	0.840686	FALSE	FALSE	FALSE
1119	e18	n	MSTRG.16170.3~TRs	385.294	-0.123682	0.126333	-0.0242119	0.059927	0.94959	1.07282	NA	0.584845	NA	0.898569	FALSE	FALSE	FALSE
1120	e18	n	MSTRG.1618.1~TR	150.463	-0.124241	0.205514	-0.00962622	0.058972	0.356364	0.393259	NA	0.821495	NA	0.959098	FALSE	FALSE	FALSE
1121	e18	n	MSTRG.16187.3~TR	124.69	-0.010479	0.167256	-0.00122601	0.0567921	0.0038967	2.76611	NA	0.250811	NA	0.77124	FALSE	FALSE	FALSE
1122	e18	n	MSTRG.16196.1~TR	290.418	-0.319383	0.377528	-0.00787298	0.0603389	0.703278	6.9973	NA	0.0302382	NA	0.61291	FALSE	FALSE	FALSE
1123	e18	n	MSTRG.16198.1~TR	41.2377	0.0506749	0.185564	0.00490234	0.0576174	0.0750406	0.0779761	NA	0.961762	NA	0.990775	FALSE	FALSE	FALSE
1124	e18	n	MSTRG.16199.1~TR	112.819	-0.0558301	0.110721	-0.013165	0.0544247	0.254696	2.9876	NA	0.224518	NA	0.754256	FALSE	FALSE	FALSE
1125	e18	n	MSTRG.16202.1~TR	32.5102	-0.427825	0.509509	-0.00593645	0.0603462	0.71157	0.758866	NA	0.684249	NA	0.924674	FALSE	FALSE	FALSE
1126	e18	n	MSTRG.16204.2~TR	267.639	-0.0791725	0.465892	-0.00125072	0.0598719	0.0276861	5.43321	NA	0.0660988	NA	0.652482	FALSE	FALSE	FALSE
1127	e18	n	MSTRG.16212.2~TR	1470.39	-0.225231	0.106701	-0.0882404	0.110677	4.36755	5.50844	NA	0.0636585	NA	0.652482	FALSE	FALSE	FALSE
1128	e18	n	MSTRG.16214.1~TR	1015.27	0.327483	0.176023	0.0424795	0.0777787	3.51944	3.68932	NA	0.158079	NA	0.715454	FALSE	FALSE	FALSE
1129	e18	n	MSTRG.16214.3~TR	31.1813	-0.282932	0.223089	-0.0199397	0.0627924	1.60484	1.63922	NA	0.440603	NA	0.855428	FALSE	FALSE	FALSE
1130	e18	n	MSTRG.16219.1~TR	104.839	-0.0990796	0.116673	-0.0218674	0.0578056	0.718426	1.2985	NA	0.522438	NA	0.885721	FALSE	FALSE	FALSE
1131	e18	n	MSTRG.16226.1~TR	43.3283	0.228097	0.397366	0.00481131	0.0599606	0.315468	1.41967	NA	0.491725	NA	0.87513	FALSE	FALSE	FALSE
1132	e18	n	MSTRG.16235.1~TR	40183.7	-0.079789	0.155797	-0.0102122	0.0574275	0.254637	5.71436	NA	0.0574306	NA	0.645125	FALSE	FALSE	FALSE
1133	e18	n	MSTRG.1624.2~TR	39.7231	0.0662731	0.243871	0.00406035	0.0587266	0.0751166	6.37352	NA	0.0413056	NA	0.644066	FALSE	FALSE	FALSE
1134	e18	n	MSTRG.16242.1~TR	65.592	-0.244607	0.453147	-0.00385264	0.0600336	0.263325	4.01939	NA	0.13403	NA	0.697979	FALSE	FALSE	FALSE
1135	e18	n	MSTRG.16244.1~GN	14.8872	-0.231397	0.380043	-0.00522691	0.0599443	0.355253	0.919115	NA	0.631563	NA	0.909279	FALSE	FALSE	FALSE
1136	e18	n	MSTRG.16251.1~TR	46.3616	0.602354	0.305403	0.0247792	0.0667096	3.97576	4.22651	NA	0.120844	NA	0.689777	FALSE	FALSE	FALSE
1137	e18	n	MSTRG.16251.2~TR	370.337	-0.00850982	0.0960386	-0.00277994	0.0511663	0.00782505	1.84686	NA	0.397155	NA	0.83561	FALSE	FALSE	FALSE
1138	e18	n	MSTRG.16257.2~TR	90.1662	-0.392872	0.173524	-0.0568514	0.0972343	5.01453	5.90524	NA	0.0522027	NA	0.644521	FALSE	FALSE	FALSE
1139	e18	n	MSTRG.16260.7~TRs	26.8802	-0.0230586	0.367692	-0.000493579	0.0595553	0.00385174	0.177488	NA	0.91508	NA	0.980952	FALSE	FALSE	FALSE
1140	e18	n	MSTRG.16271.2~TR	25.8468	0.636022	0.518856	0.00839512	0.0608095	1.47674	1.76167	NA	0.414437	NA	0.843071	FALSE	FALSE	FALSE
1141	e18	n	MSTRG.16275.2~TR	37.8391	0.0951665	0.17681	0.00984157	0.0581251	0.289979	0.547772	NA	0.760419	NA	0.94261	FALSE	FALSE	FALSE
1142	e18	n	MSTRG.16277.14~TR	17.3378	0.407124	0.382746	0.0101647	0.060831	1.15726	1.35507	NA	0.507866	NA	0.8811	FALSE	FALSE	FALSE
1143	e18	n	MSTRG.16277.2~TR	865.035	-0.122594	0.171241	-0.013659	0.0588948	0.508295	3.39275	NA	0.183347	NA	0.728571	FALSE	FALSE	FALSE
1144	e18	n	MSTRG.16287.3~TR	149.186	0.226121	0.171782	0.0268272	0.0647342	1.72266	2.007	NA	0.366595	NA	0.820286	FALSE	FALSE	FALSE
1145	e18	n	MSTRG.16288.3~TR	2298.76	0.197476	0.117314	0.0559336	0.0817177	2.85421	3.56063	NA	0.168585	NA	0.720282	FALSE	FALSE	FALSE
1146	e18	n	MSTRG.16289.2~TR	533.298	0.253053	0.249851	0.0146174	0.0610929	1.04617	2.14687	NA	0.341832	NA	0.809869	FALSE	FALSE	FALSE
1147	e18	n	MSTRG.16291.1~TR	288.343	-0.0436439	0.0871406	-0.0143497	0.0510366	0.250334	0.490222	NA	0.782617	NA	0.948553	FALSE	FALSE	FALSE
1148	e18	n	MSTRG.16293.2~TR	14.6331	-0.628267	0.349558	-0.0195126	0.0640809	3.30428	3.32861	NA	0.189322	NA	0.728571	FALSE	FALSE	FALSE
1149	e18	n	MSTRG.16298.9~TR	47.101	0.265449	0.279633	0.0117536	0.0605837	0.9107	1.4594	NA	0.482053	NA	0.871495	FALSE	FALSE	FALSE
1150	e18	n	MSTRG.16299.1~GN	771.949	-0.0435434	0.142975	-0.00649089	0.0560699	0.0911141	0.575852	NA	0.749817	NA	0.940871	FALSE	FALSE	FALSE
1151	e18	n	MSTRG.16304.3~TR	142.175	0.0171798	0.14558	0.00262286	0.0558828	0.0136678	0.0842091	NA	0.95877	NA	0.989582	FALSE	FALSE	FALSE
1152	e18	n	MSTRG.16310.4~TRs	144.333	-0.430435	0.133189	-0.326854	0.157631	10.2856	12.1876	NA	0.00225686	NA	0.302178	FALSE	FALSE	FALSE
1153	e18	n	MSTRG.16332.2~TR	121.032	-0.556799	0.270251	-0.0274771	0.068216	3.9949	4.73868	NA	0.0935424	NA	0.66855	FALSE	FALSE	FALSE
1154	e18	n	MSTRG.16342.2~TR	67.6381	-0.451858	0.322074	-0.015443	0.0622222	1.87924	2.54451	NA	0.280199	NA	0.786615	FALSE	FALSE	FALSE
1155	e18	n	MSTRG.16343.2~TR	84.1192	0.265949	0.828149	0.00141944	0.0601999	0.102662	0.120146	NA	0.941696	NA	0.9865	FALSE	FALSE	FALSE
1156	e18	n	MSTRG.16349.2~TRs	399.43	-0.0943068	0.113478	-0.0215108	0.0573158	0.684311	3.06854	NA	0.215613	NA	0.748591	FALSE	FALSE	FALSE
1157	e18	n	MSTRG.16350.3~TR	48.0215	0.106571	0.224873	0.00720772	0.0588565	0.224572	0.29109	NA	0.864551	NA	0.970274	FALSE	FALSE	FALSE
1158	e18	n	MSTRG.16353.1~TR	33.7599	-0.241364	0.23647	-0.0156412	0.0613307	1.00865	1.01988	NA	0.600533	NA	0.902038	FALSE	FALSE	FALSE
1159	e18	n	MSTRG.16355.13~TR	31.3031	0.121272	0.274221	0.0053844	0.0592485	0.197357	1.34788	NA	0.509697	NA	0.88142	FALSE	FALSE	FALSE
1160	e18	n	MSTRG.1636.1~TR	159.573	0.0143487	0.117093	0.00302662	0.0536963	0.0150591	2.19792	NA	0.333218	NA	0.80646	FALSE	FALSE	FALSE
1161	e18	n	MSTRG.16369.1~TR	62.1946	-0.404763	0.201102	-0.0396577	0.0766526	4.02413	4.96473	NA	0.0835454	NA	0.661162	FALSE	FALSE	FALSE
1162	e18	n	MSTRG.16370.1~GN	2509.77	0.0181488	0.166691	0.00221507	0.0568197	0.0117212	0.127521	NA	0.93823	NA	0.985804	FALSE	FALSE	FALSE
1163	e18	n	MSTRG.16371.1~TR	94.0041	0.0118967	0.522082	0.000183499	0.059927	0.000525468	0.205234	NA	0.902473	NA	0.97703	FALSE	FALSE	FALSE
1164	e18	n	MSTRG.16377.2~TR	8.21835	-0.344312	0.574227	-0.00378929	0.0601762	0.362224	0.900163	NA	0.637576	NA	0.910268	FALSE	FALSE	FALSE
1165	e18	n	MSTRG.1638.2~TR	15.3664	-0.399209	0.288845	-0.0179305	0.0628693	1.92146	1.9393	NA	0.379216	NA	0.827381	FALSE	FALSE	FALSE
1166	e18	n	MSTRG.16388.1~TR	9.27889	0.495238	0.829539	0.00266928	0.0602604	0.365131	0.480204	NA	0.786547	NA	0.949588	FALSE	FALSE	FALSE
1167	e18	n	MSTRG.16388.2~TR	51.9178	0.663108	0.684068	0.00508081	0.0604276	0.933088	1.27023	NA	0.529874	NA	0.885721	FALSE	FALSE	FALSE
1168	e18	n	MSTRG.16388.4~TR	780.926	-0.125237	0.119284	-0.0283566	0.0610787	1.09582	1.12966	NA	0.568456	NA	0.896412	FALSE	FALSE	FALSE
1169	e18	n	MSTRG.16389.1~TR	513.36	0.293509	0.272881	0.0143381	0.0612995	1.18108	12.9585	NA	0.00153499	NA	0.253068	FALSE	FALSE	FALSE
1170	e18	n	MSTRG.16389.8~TR	6.91839	0.157867	0.514089	0.00212986	0.0599818	0.093221	0.932097	NA	0.627477	NA	0.909029	FALSE	FALSE	FALSE
1171	e18	n	MSTRG.16390.2~TR	4420.48	0.342142	0.212589	0.0285656	0.0674891	2.63382	2.63607	NA	0.267661	NA	0.781735	FALSE	FALSE	FALSE
1172	e18	n	MSTRG.16391.13~TR	12.1409	0.388502	0.813537	0.00207598	0.0602262	0.223011	1.63077	NA	0.44247	NA	0.857029	FALSE	FALSE	FALSE
1173	e18	n	MSTRG.16391.7~TRs	87.9722	0.132966	0.220922	0.00945929	0.0591773	0.367292	0.387217	NA	0.823981	NA	0.959153	FALSE	FALSE	FALSE
1174	e18	n	MSTRG.16391.9~TR	113.655	-0.0136602	0.341529	-0.00092871	0.0594277	0.00158418	0.100177	NA	0.951145	NA	0.987947	FALSE	FALSE	FALSE
1175	e18	n	MSTRG.16395.1~TR	221.162	-0.233958	0.105795	-0.105689	0.122657	4.88763	4.8933	NA	0.0865831	NA	0.66602	FALSE	FALSE	FALSE
1176	e18	n	MSTRG.16397.1~TR	499.735	0.363856	0.162442	0.0710693	0.121584	5.10535	5.30163	NA	0.0705936	NA	0.652482	FALSE	FALSE	FALSE
1177	e18	n	MSTRG.16408.1~TR	1134.18	-0.166899	0.101335	-0.0578534	0.0775576	2.6916	3.96346	NA	0.13783	NA	0.700201	FALSE	FALSE	FALSE
1178	e18	n	MSTRG.16412.4~TR	75.4036	-0.0280703	0.326101	-0.000866719	0.0593223	0.00750146	0.0271245	NA	0.986529	NA	0.995487	FALSE	FALSE	FALSE
1179	e18	n	MSTRG.16412.6~TR	11.779	6.4358	3.17548	0.00115632	0.0603489	3.32335	3.38164	NA	0.184368	NA	0.728571	FALSE	FALSE	FALSE
1180	e18	n	MSTRG.16430.1~GN	680.957	-0.00246888	0.153427	-0.000293013	0.0562317	0.000252837	2.00183	NA	0.367543	NA	0.820962	FALSE	FALSE	FALSE
1181	e18	n	MSTRG.16434.11~TR	327.345	-0.217987	0.449868	-0.00349865	0.0599729	0.222431	8.03603	NA	0.0179886	NA	0.564835	FALSE	FALSE	FALSE
1182	e18	n	MSTRG.16445.2~TR	8.66498	0.528601	0.568866	0.00595738	0.0604313	0.871327	1.88069	NA	0.390494	NA	0.832322	FALSE	FALSE	FALSE
1183	e18	n	MSTRG.16468.1~TR	134.808	-0.244964	0.138585	-0.0483395	0.0795287	3.06974	3.48156	NA	0.175383	NA	0.726172	FALSE	FALSE	FALSE
1184	e18	n	MSTRG.16469.1~GN	81.7067	0.132668	0.319407	0.00435149	0.059547	0.166255	5.96966	NA	0.0505481	NA	0.644521	FALSE	FALSE	FALSE
1185	e18	n	MSTRG.16473.1~TR	24086.8	0.252212	0.0932508	0.171937	0.109647	7.37577	7.97586	NA	0.018538	NA	0.566645	FALSE	FALSE	FALSE
1186	e18	n	MSTRG.16475.1~TR	275.835	0.00529373	0.120604	0.000815145	0.0539933	0.00191594	0.0145869	NA	0.992733	NA	0.997333	FALSE	FALSE	FALSE
1187	e18	n	MSTRG.16475.2~TR	74.2649	0.185689	0.227334	0.0124276	0.0600679	0.666897	1.23204	NA	0.540091	NA	0.887662	FALSE	FALSE	FALSE
1188	e18	n	MSTRG.1648.1~TR	186.393	-0.0621652	0.13012	-0.0117493	0.0560558	0.227296	2.11895	NA	0.346637	NA	0.810179	FALSE	FALSE	FALSE
1189	e18	n	MSTRG.16489.1~TR	14.5171	-0.149963	0.313814	-0.00567801	0.0596406	0.225373	0.647594	NA	0.723397	NA	0.933839	FALSE	FALSE	FALSE
1190	e18	n	MSTRG.16493.3~TR	375.794	0.205603	0.175308	0.0236236	0.0630145	1.39831	1.543	NA	0.462318	NA	0.865206	FALSE	FALSE	FALSE
1191	e18	n	MSTRG.16497.1~GN	4958.03	-0.0224595	0.0496847	-0.0102578	0.0387129	0.203873	1.38633	NA	0.499991	NA	0.878004	FALSE	FALSE	FALSE
1192	e18	n	MSTRG.16498.2~TR	483.963	0.22593	0.188206	0.0231391	0.0633045	1.46995	1.60446	NA	0.448329	NA	0.860352	FALSE	FALSE	FALSE
1193	e18	n	MSTRG.166.4~TR	282.895	-0.178449	0.348249	-0.00530731	0.0597644	0.268885	0.890978	NA	0.640511	NA	0.910996	FALSE	FALSE	FALSE
1194	e18	n	MSTRG.1660.1~TR	267.027	-0.265005	0.190081	-0.028521	0.0667799	1.87884	3.95069	NA	0.138713	NA	0.700546	FALSE	FALSE	FALSE
1195	e18	n	MSTRG.1670.1~TR	235.673	0.202159	0.137276	0.0385234	0.069932	2.19036	2.21684	NA	0.330081	NA	0.805282	FALSE	FALSE	FALSE
1196	e18	n	MSTRG.1673.1~TR	3616.09	0.331601	0.187027	0.0386668	0.0747129	3.20245	3.74889	NA	0.15344	NA	0.708577	FALSE	FALSE	FALSE
1197	e18	n	MSTRG.1677.1~TR	33.1165	0.199756	0.276183	0.00922943	0.0599313	0.525578	1.24373	NA	0.536943	NA	0.886195	FALSE	FALSE	FALSE
1198	e18	n	MSTRG.1680.1~TR	7187.44	0.0222617	0.140783	0.0035437	0.055494	0.0254341	1.54576	NA	0.46168	NA	0.864604	FALSE	FALSE	FALSE
1199	e18	n	MSTRG.1680.2~TR	69.3163	-0.405858	0.244364	-0.0254456	0.066235	2.79357	2.89276	NA	0.235421	NA	0.763759	FALSE	FALSE	FALSE
1200	e18	n	MSTRG.1682.1~GN	204.605	-0.428278	0.245339	-0.0270731	0.0673214	3.10001	5.34476	NA	0.0690875	NA	0.652482	FALSE	FALSE	FALSE
1201	e18	n	MSTRG.1683.1~GN	64.296	-0.211257	0.230993	-0.0139283	0.0605714	0.841968	4.05237	NA	0.131838	NA	0.694474	FALSE	FALSE	FALSE
1202	e18	n	MSTRG.1694.1~TR	1167.71	-0.0129941	0.110184	-0.00101842	0.0528947	0.0140067	0.0650696	NA	0.967989	NA	0.99183	FALSE	FALSE	FALSE
1203	e18	n	MSTRG.1697.2~TR	165.927	0.198055	0.40526	0.00485678	0.059947	0.244227	1.71656	NA	0.423891	NA	0.846537	FALSE	FALSE	FALSE
1204	e18	n	MSTRG.1706.6~TR	204.473	-0.0943747	0.107072	-0.0239434	0.0573257	0.772773	6.1373	NA	0.0464839	NA	0.644521	FALSE	FALSE	FALSE
1205	e18	n	MSTRG.171.1~TR	20.4858	0.313308	0.545797	0.00393499	0.0601473	0.340233	0.344752	NA	0.841663	NA	0.964088	FALSE	FALSE	FALSE
1206	e18	n	MSTRG.1717.1~TR	172.217	-0.201973	0.108333	-0.0672487	0.0896909	3.45292	4.67399	NA	0.0966177	NA	0.66855	FALSE	FALSE	FALSE
1207	e18	n	MSTRG.1730.2~TR	207.886	-0.150062	0.20521	-0.0123822	0.0596089	0.529367	0.770995	NA	0.680112	NA	0.923119	FALSE	FALSE	FALSE
1208	e18	n	MSTRG.1731.3~TR	44.1702	0.503903	0.239412	0.0354148	0.073891	4.51958	4.75346	NA	0.0928539	NA	0.66855	FALSE	FALSE	FALSE
1209	e18	n	MSTRG.1736.1~TR	6.15329	0.0726	1.53185	6.54828e-05	0.0602848	0.00232471	0.00390499	NA	0.998049	NA	0.999137	FALSE	FALSE	FALSE
1210	e18	n	MSTRG.1739.1~GN	736.104	0.145862	0.141049	0.0241256	0.0611112	1.08703	3.26129	NA	0.195803	NA	0.733929	FALSE	FALSE	FALSE
1211	e18	n	MSTRG.1742.1~TR	410.213	-0.136368	0.13527	-0.0240775	0.0606625	1.01959	1.59456	NA	0.450552	NA	0.861303	FALSE	FALSE	FALSE
1212	e18	n	MSTRG.1743.16~TRs	13.7524	0.263383	1.38143	0.0005154	0.0602787	0.0366043	0.703868	NA	0.703327	NA	0.928379	FALSE	FALSE	FALSE
1213	e18	n	MSTRG.1743.17~TR	7.67528	-1.02184	2.0858	-0.000834065	0.0603208	0.252007	5.92221	NA	0.0517616	NA	0.644521	FALSE	FALSE	FALSE
1214	e18	n	MSTRG.1745.4~TR	36.0192	-0.162014	0.348222	-0.00451899	0.0597275	0.207045	0.251498	NA	0.881836	NA	0.972636	FALSE	FALSE	FALSE
1215	e18	n	MSTRG.1750.2~TR	96.3807	-0.0569201	0.230787	-0.00370545	0.0584858	0.0621223	0.620694	NA	0.733193	NA	0.93525	FALSE	FALSE	FALSE
1216	e18	n	MSTRG.1762.5~TRs	317.887	-0.211983	0.129038	-0.0453531	0.0747969	2.64535	5.60839	NA	0.0605555	NA	0.652482	FALSE	FALSE	FALSE
1217	e18	n	MSTRG.1766.1~GN	85.091	0.0662231	0.148172	0.009648	0.0567452	0.202425	0.661059	NA	0.718543	NA	0.932415	FALSE	FALSE	FALSE
1218	e18	n	MSTRG.1770.3~TR	10.7094	-0.821797	0.361032	-0.0243231	0.0668516	5.20919	5.21534	NA	0.073706	NA	0.652482	FALSE	FALSE	FALSE
1219	e18	n	MSTRG.1783.1~TR	80.6788	-0.234073	0.281209	-0.0105184	0.0602879	0.692714	3.4914	NA	0.174523	NA	0.726172	FALSE	FALSE	FALSE
1220	e18	n	MSTRG.1784.1~TR	254.036	-0.204924	0.141176	-0.0365296	0.0689958	2.09052	2.16839	NA	0.338173	NA	0.809759	FALSE	FALSE	FALSE
1221	e18	n	MSTRG.1789.4~TR	100.399	0.335366	0.205687	0.0297068	0.0680722	2.68313	2.8741	NA	0.237628	NA	0.76515	FALSE	FALSE	FALSE
1222	e18	n	MSTRG.179.1~TR	20.3134	0.572809	0.518455	0.00736962	0.0606058	1.20718	4.22006	NA	0.121235	NA	0.690129	FALSE	FALSE	FALSE
1223	e18	n	MSTRG.1795.1~TR	128.851	-0.0865072	0.264018	-0.00433787	0.0590567	0.105673	0.188028	NA	0.91027	NA	0.979685	FALSE	FALSE	FALSE
1224	e18	n	MSTRG.1797.3~TR	21.324	-0.259353	0.822875	-0.00124337	0.0602064	0.0892538	0.0964469	NA	0.952921	NA	0.988175	FALSE	FALSE	FALSE
1225	e18	n	MSTRG.1805.1~TR	14.462	-0.0559852	0.36347	-0.00146499	0.0595623	0.0231733	0.0723185	NA	0.964487	NA	0.991229	FALSE	FALSE	FALSE
1226	e18	n	MSTRG.1807.4~TRs	102.007	0.482212	0.5643	0.00524061	0.0603476	0.699796	2.60848	NA	0.271379	NA	0.782706	FALSE	FALSE	FALSE
1227	e18	n	MSTRG.1818.5~TR	72.979	-0.143827	0.184372	-0.014295	0.0595287	0.611408	0.666235	NA	0.716686	NA	0.931772	FALSE	FALSE	FALSE
1228	e18	n	MSTRG.1823.3~TR	164.56	0.0866901	0.125262	0.0169343	0.0569814	0.478865	1.02971	NA	0.597587	NA	0.901281	FALSE	FALSE	FALSE
1229	e18	n	MSTRG.1829.1~TR	125.2	-0.170842	0.148891	-0.0257544	0.0626563	1.31271	3.32377	NA	0.189781	NA	0.728571	FALSE	FALSE	FALSE
1230	e18	n	MSTRG.183.2~TR	10185.1	-0.0210512	0.0601384	-0.0111806	0.0431693	0.122225	2.28384	NA	0.319206	NA	0.801572	FALSE	FALSE	FALSE
1231	e18	n	MSTRG.1832.1~TR	801.904	0.424994	0.215508	0.0367677	0.074365	3.96787	4.64623	NA	0.0979679	NA	0.66855	FALSE	FALSE	FALSE
1232	e18	n	MSTRG.1834.2~TR	70.0962	-0.0665591	0.213457	-0.00487501	0.0583818	0.0944806	0.494247	NA	0.781044	NA	0.948553	FALSE	FALSE	FALSE
1233	e18	n	MSTRG.1835.2~TR	27130.4	-0.0814719	0.108853	-0.0199945	0.0561665	0.555373	2.12573	NA	0.345465	NA	0.810179	FALSE	FALSE	FALSE
1234	e18	n	MSTRG.1835.21~TR	359.482	0.432154	0.3148	0.0144704	0.0617517	1.92129	2.81089	NA	0.245258	NA	0.767507	FALSE	FALSE	FALSE
1235	e18	n	MSTRG.1842.1~GN	468.009	0.0553876	0.103826	0.0143062	0.0538265	0.283781	1.15963	NA	0.560001	NA	0.895192	FALSE	FALSE	FALSE
1236	e18	n	MSTRG.1847.4~TR	76.2902	0.045683	0.212282	0.00368964	0.0581767	0.0464692	1.96946	NA	0.37354	NA	0.824628	FALSE	FALSE	FALSE
1237	e18	n	MSTRG.1850.1~TR	17.7721	-0.291755	0.462509	-0.0047311	0.0601148	0.38511	0.38562	NA	0.824639	NA	0.959153	FALSE	FALSE	FALSE
1238	e18	n	MSTRG.1854.15~TRs	64.7706	-0.166498	0.321007	-0.0054372	0.0596794	0.259585	6.31716	NA	0.042486	NA	0.644521	FALSE	FALSE	FALSE
1239	e18	n	MSTRG.1855.6~TRs	60.1883	-0.25871	0.379905	-0.0059918	0.060061	0.436071	7.00459	NA	0.0301282	NA	0.61291	FALSE	FALSE	FALSE
1240	e18	n	MSTRG.1860.2~TR	17.485	-0.133221	0.318272	-0.00445081	0.0595373	0.170674	0.638438	NA	0.726716	NA	0.934667	FALSE	FALSE	FALSE
1241	e18	n	MSTRG.1867.2~TRs	617.849	-0.0880133	0.0986383	-0.0258111	0.0565695	0.797776	1.12061	NA	0.571036	NA	0.897027	FALSE	FALSE	FALSE
1242	e18	n	MSTRG.1870.2~TR	46.884	-0.271032	0.180032	-0.0303217	0.0673691	2.27866	2.32674	NA	0.312431	NA	0.797687	FALSE	FALSE	FALSE
1243	e18	n	MSTRG.1881.2~TR	63202.5	-0.086448	0.0982066	-0.0249003	0.0562393	0.767624	3.44477	NA	0.178639	NA	0.727995	FALSE	FALSE	FALSE
1244	e18	n	MSTRG.1886.1~TR	36.9738	0.150366	0.190641	0.0142185	0.0597178	0.623645	0.640694	NA	0.725897	NA	0.934361	FALSE	FALSE	FALSE
1245	e18	n	MSTRG.1887.10~TR	102.126	-0.243345	0.20183	-0.0204299	0.0625544	1.41533	2.7072	NA	0.258308	NA	0.774679	FALSE	FALSE	FALSE
1246	e18	n	MSTRG.1888.1~TR	87.4265	-0.66015	0.393312	-0.0155185	0.0625972	2.83327	4.64062	NA	0.098243	NA	0.66855	FALSE	FALSE	FALSE
1247	e18	n	MSTRG.1899.1~TR	313.918	-0.19274	0.166452	-0.0233587	0.0625729	1.31768	4.49467	NA	0.105681	NA	0.67422	FALSE	FALSE	FALSE
1248	e18	n	MSTRG.1901.1~TR	65.7558	0.0485466	0.139901	0.00769268	0.0559751	0.120358	1.33702	NA	0.51247	NA	0.881532	FALSE	FALSE	FALSE
1249	e18	n	MSTRG.1905.3~TR	251.941	-0.052557	0.140296	-0.00795708	0.0561361	0.137163	2.01225	NA	0.365632	NA	0.820152	FALSE	FALSE	FALSE
1250	e18	n	MSTRG.1909.1~TR	105.971	0.042088	0.107455	0.00983336	0.0534442	0.152553	0.154491	NA	0.925662	NA	0.9837	FALSE	FALSE	FALSE
1251	e18	n	MSTRG.1914.1~TR	3231.66	0.31322	0.175299	0.0401022	0.0752875	3.24084	4.65212	NA	0.0976799	NA	0.66855	FALSE	FALSE	FALSE
1252	e18	n	MSTRG.1919.2~TR	31.5351	-0.483658	0.432333	-0.00851557	0.0606821	1.1529	2.3894	NA	0.302795	NA	0.795188	FALSE	FALSE	FALSE
1253	e18	n	MSTRG.192.1~TR	42.9003	-0.217901	0.49077	-0.00290467	0.0600265	0.177872	2.20156	NA	0.332612	NA	0.805932	FALSE	FALSE	FALSE
1254	e18	n	MSTRG.1934.1~TR	164.185	0.0189325	0.117306	0.00480143	0.0538968	0.0258664	0.0262152	NA	0.986978	NA	0.995534	FALSE	FALSE	FALSE
1255	e18	n	MSTRG.1939.2~TR	717.496	-0.110462	0.112782	-0.0245691	0.0583386	0.962319	2.60359	NA	0.272043	NA	0.78288	FALSE	FALSE	FALSE
1256	e18	n	MSTRG.1941.2~TRs	1019.83	-0.13142	0.0733573	-0.0694476	0.0677896	3.17871	3.21775	NA	0.200112	NA	0.739418	FALSE	FALSE	FALSE
1257	e18	n	MSTRG.1954.2~TR	25.602	-0.1839	0.573664	-0.00204253	0.0600511	0.103602	0.244033	NA	0.885134	NA	0.973124	FALSE	FALSE	FALSE
1258	e18	n	MSTRG.1956.1~TR	89.6191	-0.22364	0.202614	-0.0189987	0.0618641	1.21488	4.57264	NA	0.10164	NA	0.67422	FALSE	FALSE	FALSE
1259	e18	n	MSTRG.1988.1~TR	158.948	-0.132125	0.150753	-0.0190995	0.0596613	0.773185	7.41397	NA	0.0245514	NA	0.604032	FALSE	FALSE	FALSE
1260	e18	n	MSTRG.1989.1~TR	415.117	-0.111525	0.114397	-0.0250081	0.0587779	0.952302	1.72941	NA	0.421175	NA	0.845718	FALSE	FALSE	FALSE
1261	e18	n	MSTRG.1994.1~TR	232.479	-0.0215729	0.173015	-0.00251747	0.0570875	0.0152792	0.0860388	NA	0.957893	NA	0.989565	FALSE	FALSE	FALSE
1262	e18	n	MSTRG.200.1~TR	14.7499	0.312186	0.676451	0.00238819	0.0601753	0.205405	0.274673	NA	0.871677	NA	0.970274	FALSE	FALSE	FALSE
1263	e18	n	MSTRG.2000.1~TR	288.086	-0.087598	0.131591	-0.0142894	0.0567444	0.444255	1.11535	NA	0.57254	NA	0.897168	FALSE	FALSE	FALSE
1264	e18	n	MSTRG.2010.2~TR	11.2121	0.150165	0.473456	0.00249025	0.0599242	0.100624	0.236259	NA	0.888581	NA	0.974143	FALSE	FALSE	FALSE
1265	e18	n	MSTRG.2014.1~TR	313.701	0.13089	0.261955	0.00684655	0.0593021	0.255365	4.46803	NA	0.107098	NA	0.67422	FALSE	FALSE	FALSE
1266	e18	n	MSTRG.2016.1~TR	22.2857	-0.0756014	0.270908	-0.00368452	0.0590858	0.075669	0.127011	NA	0.938469	NA	0.985804	FALSE	FALSE	FALSE
1267	e18	n	MSTRG.202.1~TR	5038.55	0.295973	0.11981	0.15758	0.165141	6.19801	6.39198	NA	0.040926	NA	0.642207	FALSE	FALSE	FALSE
1268	e18	n	MSTRG.2022.3~TR	419.328	-0.17606	0.142076	-0.0286424	0.0638834	1.49104	3.25305	NA	0.196612	NA	0.735612	FALSE	FALSE	FALSE
1269	e18	n	MSTRG.2024.1~TR	15.01	-0.0449098	0.413003	-0.000913029	0.0597247	0.011532	0.121855	NA	0.940892	NA	0.986237	FALSE	FALSE	FALSE
1270	e18	n	MSTRG.2027.2~TR	157.234	0.053125	0.281323	0.00268469	0.0590452	0.036425	2.60969	NA	0.271215	NA	0.782706	FALSE	FALSE	FALSE
1271	e18	n	MSTRG.2028.3~TR	44.707	0.404018	0.170996	0.0703274	0.123415	5.62646	5.62733	NA	0.0599849	NA	0.652482	FALSE	FALSE	FALSE
1272	e18	n	MSTRG.203.7~TR	122.982	-0.0404064	0.688675	-0.000150291	0.0600972	0.003516	0.0203834	NA	0.98986	NA	0.996495	FALSE	FALSE	FALSE
1273	e18	n	MSTRG.2031.1~TR	250.629	0.000493052	0.0897154	0.000152488	0.0500477	3.02604e-05	1.58913	NA	0.451777	NA	0.86143	FALSE	FALSE	FALSE
1274	e18	n	MSTRG.2031.3~TR	7.54525	-0.393474	1.04885	-0.00131195	0.0602538	0.143466	0.345263	NA	0.841448	NA	0.964088	FALSE	FALSE	FALSE
1275	e18	n	MSTRG.2038.1~TR	11.4496	-0.232648	0.40667	-0.00492877	0.0599833	0.321423	1.17496	NA	0.555725	NA	0.894089	FALSE	FALSE	FALSE
1276	e18	n	MSTRG.2041.1~GN	7.24991	-0.523154	0.500347	-0.00735835	0.0605708	1.06609	1.55436	NA	0.459701	NA	0.863698	FALSE	FALSE	FALSE
1277	e18	n	MSTRG.2049.2~TRs	537.69	-0.0324159	0.108872	-0.00786681	0.0533355	0.0879588	3.47939	NA	0.175574	NA	0.726172	FALSE	FALSE	FALSE
1278	e18	n	MSTRG.2058.2~TR	13.0631	-0.190306	0.942309	-0.000773877	0.0602143	0.041751	0.16452	NA	0.921032	NA	0.98299	FALSE	FALSE	FALSE
1279	e18	n	MSTRG.206.1~TR	46.9375	-0.231725	0.182417	-0.0243293	0.0637876	1.60151	2.27763	NA	0.320198	NA	0.802513	FALSE	FALSE	FALSE
1280	e18	n	MSTRG.2070.1~TR	463.526	0.00688824	0.110981	0.00390552	0.0531712	0.0038299	0.285046	NA	0.867168	NA	0.970274	FALSE	FALSE	FALSE
1281	e18	n	MSTRG.2078.1~TR	129.299	-0.0155134	0.142456	-0.00233634	0.0556181	0.0118323	0.106527	NA	0.94813	NA	0.987947	FALSE	FALSE	FALSE
1282	e18	n	MSTRG.2081.3~TR	170.522	-0.114212	0.180714	-0.0115019	0.0586786	0.394458	0.436243	NA	0.804028	NA	0.955464	FALSE	FALSE	FALSE
1283	e18	n	MSTRG.2099.12~TR	13.1511	-0.34682	0.528059	-0.0040915	0.0601781	0.395932	0.397433	NA	0.819782	NA	0.958634	FALSE	FALSE	FALSE
1284	e18	n	MSTRG.2099.21~TRs	2796.48	-0.325662	0.154522	-0.0567963	0.0936763	4.30277	7.16498	NA	0.0278063	NA	0.61291	FALSE	FALSE	FALSE
1285	e18	n	MSTRG.2099.22~TR	7863.22	-0.0476233	0.180785	-0.0045187	0.0575583	0.066764	0.0680311	NA	0.966556	NA	0.991264	FALSE	FALSE	FALSE
1286	e18	n	MSTRG.2099.25~TRs	534.706	-0.303228	0.241301	-0.0177074	0.0622589	1.5052	1.59771	NA	0.449845	NA	0.86111	FALSE	FALSE	FALSE
1287	e18	n	MSTRG.2099.32~TRs	4531.32	0.00936107	0.174526	0.000831898	0.0571169	0.00279644	0.154418	NA	0.925696	NA	0.9837	FALSE	FALSE	FALSE
1288	e18	n	MSTRG.2110.2~TR	335.18	-0.21204	0.169319	-0.0255424	0.0638863	1.54496	2.15933	NA	0.33971	NA	0.809759	FALSE	FALSE	FALSE
1289	e18	n	MSTRG.216.1~TR	152.358	-0.135693	0.103689	-0.0399384	0.0649719	1.70219	3.23858	NA	0.198039	NA	0.737482	FALSE	FALSE	FALSE
1290	e18	n	MSTRG.2198.1~TR	43.1403	-0.947265	0.857471	-0.0042703	0.0604264	1.11948	1.1199	NA	0.571236	NA	0.897165	FALSE	FALSE	FALSE
1291	e18	n	MSTRG.220.4~TRs	895.333	0.446396	0.282183	0.0209216	0.0642533	2.52636	2.5602	NA	0.278009	NA	0.785867	FALSE	FALSE	FALSE
1292	e18	n	MSTRG.220.7~TR	6.95412	-0.21669	0.870777	-0.00111052	0.0602041	0.0619443	0.158148	NA	0.923972	NA	0.983454	FALSE	FALSE	FALSE
1293	e18	n	MSTRG.2200.1~TR	64.1055	-0.143604	0.132268	-0.0268777	0.0617746	1.17788	1.34937	NA	0.509317	NA	0.88142	FALSE	FALSE	FALSE
1294	e18	n	MSTRG.221.1~TR	116.83	-0.0762467	0.123618	-0.0148083	0.05629	0.374761	8.00301	NA	0.0182881	NA	0.565957	FALSE	FALSE	FALSE
1295	e18	n	MSTRG.2210.2~TR	196.49	0.107582	0.187942	0.0105597	0.0586358	0.329215	0.349945	NA	0.83948	NA	0.963349	FALSE	FALSE	FALSE
1296	e18	n	MSTRG.2211.1~TR	20.4392	0.373689	0.688092	0.00297187	0.0602044	0.306465	0.408966	NA	0.815068	NA	0.957559	FALSE	FALSE	FALSE
1297	e18	n	MSTRG.2221.1~TR	99.6694	-0.269502	0.236423	-0.0162946	0.0616054	1.24006	2.33082	NA	0.311794	NA	0.797327	FALSE	FALSE	FALSE
1298	e18	n	MSTRG.2229.1~TR	507.589	-0.263149	0.130264	-0.0675408	0.10183	3.9949	6.85743	NA	0.0324286	NA	0.621378	FALSE	FALSE	FALSE
1299	e18	n	MSTRG.2234.14~TRs	87.0137	0.178011	0.158596	0.0244128	0.0625223	1.2781	1.86816	NA	0.392948	NA	0.833636	FALSE	FALSE	FALSE
1300	e18	n	MSTRG.2242.2~TR	1048.56	-0.0275838	0.214622	-0.00309001	0.0582053	0.0163888	1.92661	NA	0.38163	NA	0.828883	FALSE	FALSE	FALSE
1301	e18	n	MSTRG.2242.5~TR	372.563	0.181582	0.236396	0.011525	0.0599428	0.600506	0.600642	NA	0.740581	NA	0.937455	FALSE	FALSE	FALSE
1302	e18	n	MSTRG.2243.1~TR	644.803	0.0518523	0.127345	0.00969687	0.0553924	0.165684	2.63229	NA	0.268167	NA	0.781882	FALSE	FALSE	FALSE
1303	e18	n	MSTRG.2246.2~TR	21.0484	-0.0766361	0.52164	-0.00102241	0.059934	0.0222538	0.268445	NA	0.874395	NA	0.970274	FALSE	FALSE	FALSE
1304	e18	n	MSTRG.225.1~TR	163.755	-0.168875	0.157518	-0.0231317	0.0618342	1.16021	1.3524	NA	0.508546	NA	0.881304	FALSE	FALSE	FALSE
1305	e18	n	MSTRG.2254.2~TR	11.036	0.164725	0.335233	0.00530168	0.0597097	0.242753	6.05134	NA	0.0485253	NA	0.644521	FALSE	FALSE	FALSE
1306	e18	n	MSTRG.2258.6~TR	22.5691	-0.0407986	0.323406	-0.00138357	0.0593077	0.0163122	0.227405	NA	0.892524	NA	0.97439	FALSE	FALSE	FALSE
1307	e18	n	MSTRG.2264.1~TR	14.8458	-0.504442	0.345545	-0.014662	0.062063	2.04908	3.23283	NA	0.19861	NA	0.738103	FALSE	FALSE	FALSE
1308	e18	n	MSTRG.2268.2~TR	233.002	-0.171485	0.0927912	-0.0700607	0.0823682	3.39365	5.24778	NA	0.0725202	NA	0.652482	FALSE	FALSE	FALSE
1309	e18	n	MSTRG.2268.3~TR	373.9	0.192979	0.16671	0.0243215	0.0629399	1.3633	2.31829	NA	0.313754	NA	0.797687	FALSE	FALSE	FALSE
1310	e18	n	MSTRG.2277.2~TRs	184.945	0.252249	0.135652	0.0562457	0.0876005	3.49369	6.00536	NA	0.0496537	NA	0.644521	FALSE	FALSE	FALSE
1311	e18	n	MSTRG.2291.1~TR	3889.81	-0.238598	0.141626	-0.0434379	0.0751713	2.76892	4.86503	NA	0.0878157	NA	0.668146	FALSE	FALSE	FALSE
1312	e18	n	MSTRG.233.1~TR	224.845	-0.153813	0.422476	-0.0031192	0.0598315	0.135533	1.95461	NA	0.376324	NA	0.825627	FALSE	FALSE	FALSE
1313	e18	n	MSTRG.2330.1~TR	119.507	-0.201102	0.154907	-0.0285349	0.0647717	1.65599	1.93414	NA	0.380195	NA	0.827962	FALSE	FALSE	FALSE
1314	e18	n	MSTRG.2338.2~TR	32.3038	0.49412	0.225997	0.0390846	0.0771961	4.76424	8.73267	NA	0.0126977	NA	0.517731	FALSE	FALSE	FALSE
1315	e18	n	MSTRG.237.1~TR	2074.12	0.119218	0.108231	0.0313384	0.0607805	1.22528	1.75112	NA	0.41663	NA	0.844756	FALSE	FALSE	FALSE
1316	e18	n	MSTRG.238.1~TR	56.1055	0.229906	0.1721	0.0276229	0.0651788	1.79384	2.51864	NA	0.283847	NA	0.788882	FALSE	FALSE	FALSE
1317	e18	n	MSTRG.239.4~TR	280.715	-0.0475406	0.107945	-0.0116615	0.0538211	0.193041	0.732171	NA	0.693443	NA	0.926355	FALSE	FALSE	FALSE
1318	e18	n	MSTRG.2402.1~GN	29.3872	0.185156	0.263421	0.00976184	0.0598828	0.504606	0.931327	NA	0.627719	NA	0.909029	FALSE	FALSE	FALSE
1319	e18	n	MSTRG.2478.2~TRs	251.814	-0.062727	0.151236	-0.00856432	0.0568428	0.168913	1.32146	NA	0.516474	NA	0.883594	FALSE	FALSE	FALSE
1320	e18	n	MSTRG.2479.2~TR	162.21	0.165904	0.117779	0.0400165	0.0681261	1.96913	2.293	NA	0.317747	NA	0.800558	FALSE	FALSE	FALSE
1321	e18	n	MSTRG.2484.1~TR	590.563	-0.0478539	0.132663	-0.00806689	0.0556152	0.127876	2.14503	NA	0.342147	NA	0.809869	FALSE	FALSE	FALSE
1322	e18	n	MSTRG.2484.3~TR	31.8665	0.633103	0.447834	0.0114821	0.061418	2.00346	5.80661	NA	0.0548417	NA	0.645125	FALSE	FALSE	FALSE
1323	e18	n	MSTRG.2491.3~TR	96.2395	-0.109919	0.290706	-0.00459879	0.0593066	0.144796	3.72842	NA	0.155019	NA	0.709911	FALSE	FALSE	FALSE
1324	e18	n	MSTRG.250.1~TR	25.729	-0.45492	0.25268	-0.0264968	0.0671093	3.20295	4.08875	NA	0.129461	NA	0.691594	FALSE	FALSE	FALSE
1325	e18	n	MSTRG.2502.3~TR	337.356	0.0878746	0.0946174	0.0257003	0.0557139	0.866628	1.81876	NA	0.402775	NA	0.837442	FALSE	FALSE	FALSE
1326	e18	n	MSTRG.2529.1~TR	54.1882	-0.00174454	0.172469	-0.000197602	0.0569558	0.000102069	0.898065	NA	0.638245	NA	0.910268	FALSE	FALSE	FALSE
1327	e18	n	MSTRG.2535.1~TR	79.4574	1.19085	0.831141	0.00614437	0.0606609	2.052	2.12559	NA	0.345489	NA	0.810179	FALSE	FALSE	FALSE
1328	e18	n	MSTRG.2540.2~TR	48.0046	-0.340307	0.181768	-0.0385045	0.0743185	3.46405	3.61811	NA	0.163809	NA	0.717375	FALSE	FALSE	FALSE
1329	e18	n	MSTRG.2541.5~TR	18.2993	-0.65336	0.647298	-0.00564377	0.0604693	1.02798	1.09866	NA	0.577336	NA	0.897168	FALSE	FALSE	FALSE
1330	e18	n	MSTRG.2547.1~TR	23.3888	0.168249	0.27669	0.00747224	0.059643	0.357961	1.84474	NA	0.397576	NA	0.83561	FALSE	FALSE	FALSE
1331	e18	n	MSTRG.2553.1~TR	878.565	-0.0857229	0.181498	-0.00861883	0.0580123	0.225448	0.486925	NA	0.783909	NA	0.948654	FALSE	FALSE	FALSE
1332	e18	n	MSTRG.2555.1~TR	26.0227	-0.415361	0.264073	-0.0211216	0.0641602	2.40112	2.43308	NA	0.296253	NA	0.793502	FALSE	FALSE	FALSE
1333	e18	n	MSTRG.256.1~TR	17.3872	-0.35933	0.415091	-0.00719979	0.0603555	0.721726	0.742372	NA	0.689916	NA	0.925307	FALSE	FALSE	FALSE
1334	e18	n	MSTRG.2560.1~GN	15.1103	0.332686	0.27106	0.015914	0.0618864	1.49156	2.67555	NA	0.262429	NA	0.778188	FALSE	FALSE	FALSE
1335	e18	n	MSTRG.2568.3~TRs	1155.16	0.0323634	0.0794349	0.0117689	0.048854	0.167025	0.167116	NA	0.919838	NA	0.982845	FALSE	FALSE	FALSE
1336	e18	n	MSTRG.2569.2~TR	144.479	0.0849835	0.155174	0.0115013	0.057512	0.304398	7.24355	NA	0.0267352	NA	0.61291	FALSE	FALSE	FALSE
1337	e18	n	MSTRG.2586.2~TR	91.7775	0.0774072	0.174425	0.00860087	0.0578022	0.196681	0.472481	NA	0.789591	NA	0.950497	FALSE	FALSE	FALSE
1338	e18	n	MSTRG.2587.1~TR	888.69	0.0150804	0.114726	0.00340117	0.0535082	0.0172509	0.317329	NA	0.853283	NA	0.967602	FALSE	FALSE	FALSE
1339	e18	n	MSTRG.2589.1~TR	332.009	-0.0867049	0.0878858	-0.0303899	0.0561082	0.967464	1.14522	NA	0.56405	NA	0.895609	FALSE	FALSE	FALSE
1340	e18	n	MSTRG.2589.2~TR	169.15	-0.1102	0.235223	-0.00597779	0.0588739	0.215927	0.21792	NA	0.896766	NA	0.975667	FALSE	FALSE	FALSE
1341	e18	n	MSTRG.2594.3~TR	7.2743	0.106678	0.456325	0.00180312	0.059864	0.0533933	0.0556311	NA	0.972568	NA	0.993269	FALSE	FALSE	FALSE
1342	e18	n	MSTRG.2601.2~TR	22.8982	1.35462	1.18811	0.00234559	0.060351	0.875798	0.9213	NA	0.630873	NA	0.909279	FALSE	FALSE	FALSE
1343	e18	n	MSTRG.2601.3~TR	10.9695	0.794223	0.931385	0.00338758	0.0603515	0.74627	0.911653	NA	0.633924	NA	0.909713	FALSE	FALSE	FALSE
1344	e18	n	MSTRG.2609.1~TR	42.7433	0.0230107	0.237793	0.00150053	0.0585238	0.00926666	0.0321601	NA	0.984049	NA	0.995324	FALSE	FALSE	FALSE
1345	e18	n	MSTRG.2616.5~TR	15.7037	0.743008	0.31109	0.0308891	0.0712275	5.82099	6.51165	NA	0.0385491	NA	0.631056	FALSE	FALSE	FALSE
1346	e18	n	MSTRG.2616.7~TR	10.2572	-0.825762	1.1888	-0.00207882	0.060313	0.48199	2.20179	NA	0.332573	NA	0.805932	FALSE	FALSE	FALSE
1347	e18	n	MSTRG.2621.5~TR	142.183	0.136188	0.162824	0.0172718	0.0596136	0.710067	1.4999	NA	0.47239	NA	0.868575	FALSE	FALSE	FALSE
1348	e18	n	MSTRG.2624.11~TR	16.3436	-1.0164	0.389356	-0.0265461	0.0685526	6.83984	6.8399	NA	0.032714	NA	0.621378	FALSE	FALSE	FALSE
1349	e18	n	MSTRG.2624.3~TR	131.757	-0.0426861	0.228272	-0.0028212	0.0583804	0.0357136	0.323779	NA	0.850535	NA	0.966541	FALSE	FALSE	FALSE
1350	e18	n	MSTRG.2624.9~TR	27.9721	-0.0798259	0.217294	-0.00577671	0.0584826	0.136279	0.973833	NA	0.614518	NA	0.906112	FALSE	FALSE	FALSE
1351	e18	n	MSTRG.2638.9~TR	32.0877	0.234865	0.233128	0.0152214	0.0610564	1.01693	1.02068	NA	0.600291	NA	0.902038	FALSE	FALSE	FALSE
1352	e18	n	MSTRG.2641.1~GN	10.0526	0.657967	0.407317	0.0150344	0.062428	2.69305	2.69752	NA	0.259562	NA	0.774679	FALSE	FALSE	FALSE
1353	e18	n	MSTRG.2645.2~TR	56.4634	-0.158794	0.172464	-0.0189062	0.060725	0.851978	2.28464	NA	0.319077	NA	0.801516	FALSE	FALSE	FALSE
1354	e18	n	MSTRG.2647.2~TRs	387.946	0.0553616	0.0952198	0.0165566	0.0530402	0.336961	0.559671	NA	0.755908	NA	0.941697	FALSE	FALSE	FALSE
1355	e18	n	MSTRG.2648.1~TR	46.1423	-0.554501	0.385491	-0.0130937	0.061718	2.02307	3.00976	NA	0.222044	NA	0.7514	FALSE	FALSE	FALSE
1356	e18	n	MSTRG.2651.2~TR	50.8018	-0.0302425	0.212779	-0.00229767	0.0580939	0.0202825	0.312226	NA	0.855463	NA	0.968324	FALSE	FALSE	FALSE
1357	e18	n	MSTRG.2654.3~TR	152.19	-0.137281	0.123162	-0.0290334	0.0619141	1.23828	2.2917	NA	0.317954	NA	0.800558	FALSE	FALSE	FALSE
1358	e18	n	MSTRG.2654.4~TR	12.0649	-0.196962	0.342668	-0.00580718	0.0598174	0.330451	0.354874	NA	0.837414	NA	0.96252	FALSE	FALSE	FALSE
1359	e18	n	MSTRG.2659.4~TR	366.543	-0.0534862	0.174081	-0.00568553	0.0574257	0.0919613	1.10708	NA	0.574912	NA	0.897168	FALSE	FALSE	FALSE
1360	e18	n	MSTRG.2661.4~TR	182.699	-0.307465	0.360703	-0.00863263	0.0603873	0.742679	2.26021	NA	0.323	NA	0.80319	FALSE	FALSE	FALSE
1361	e18	n	MSTRG.2676.1~TR	20.9621	-0.580573	0.319273	-0.0203535	0.0643632	3.18578	3.44511	NA	0.178609	NA	0.727995	FALSE	FALSE	FALSE
1362	e18	n	MSTRG.2683.1~GN	232.427	0.11805	0.128439	0.0230538	0.0594983	0.854263	2.36953	NA	0.305819	NA	0.795752	FALSE	FALSE	FALSE
1363	e18	n	MSTRG.2684.1~TR	23.7703	-0.0159488	0.306018	-0.000588984	0.0591789	0.00276416	0.113258	NA	0.944945	NA	0.987212	FALSE	FALSE	FALSE
1364	e18	n	MSTRG.2714.2~TR	49.3981	-0.166462	0.161994	-0.0212645	0.0612639	1.05129	1.27299	NA	0.529143	NA	0.885721	FALSE	FALSE	FALSE
1365	e18	n	MSTRG.2717.9~TR	20.362	0.0247361	0.713508	0.00019039	0.0601153	0.00121559	0.40785	NA	0.815523	NA	0.957559	FALSE	FALSE	FALSE
1366	e18	n	MSTRG.2731.2~TRs	20.3613	-0.014315	0.399839	-0.000325977	0.0596528	0.00129257	0.00491604	NA	0.997545	NA	0.998967	FALSE	FALSE	FALSE
1367	e18	n	MSTRG.2738.2~TR	51.5218	-0.315343	0.197668	-0.0298092	0.0677993	2.57821	4.80636	NA	0.0904301	NA	0.668146	FALSE	FALSE	FALSE
1368	e18	n	MSTRG.2750.3~TR	119.389	0.214556	0.130271	0.0468263	0.0762011	2.70964	2.82742	NA	0.24324	NA	0.767418	FALSE	FALSE	FALSE
1369	e18	n	MSTRG.2752.1~TR	87.5189	-0.256811	0.139239	-0.0526412	0.0842494	3.39808	3.43289	NA	0.179704	NA	0.728294	FALSE	FALSE	FALSE
1370	e18	n	MSTRG.2754.1~TR	28.0082	-0.0388834	0.247203	-0.00233714	0.0586736	0.0247492	8.05145	NA	0.0178504	NA	0.564835	FALSE	FALSE	FALSE
1371	e18	n	MSTRG.276.1~TR	1654.99	-0.112984	0.108161	-0.0297991	0.0601057	1.08776	1.088	NA	0.580423	NA	0.897324	FALSE	FALSE	FALSE
1372	e18	n	MSTRG.277.5~TR	1122.95	-1.0188	1.02828	-0.00350405	0.0603914	0.973361	5.72347	NA	0.0571696	NA	0.645125	FALSE	FALSE	FALSE
1373	e18	n	MSTRG.2775.9~TR	105.825	0.0329869	0.191496	0.0030245	0.0576257	0.0298676	1.77415	NA	0.411858	NA	0.840763	FALSE	FALSE	FALSE
1374	e18	n	MSTRG.2793.4~TR	79.3067	-0.210357	0.151347	-0.0318996	0.0666531	1.90717	3.53966	NA	0.170362	NA	0.722329	FALSE	FALSE	FALSE
1375	e18	n	MSTRG.2793.6~TR	53.722	0.248134	0.214733	0.0190404	0.0621618	1.35201	2.40226	NA	0.300854	NA	0.794959	FALSE	FALSE	FALSE
1376	e18	n	MSTRG.2794.1~TR	160.635	0.058116	0.20987	0.00434603	0.058152	0.0781097	3.33982	NA	0.188264	NA	0.728571	FALSE	FALSE	FALSE
1377	e18	n	MSTRG.2798.5~TR	23.3212	-0.134288	0.346757	-0.00374249	0.0596487	0.142522	0.260632	NA	0.877818	NA	0.971212	FALSE	FALSE	FALSE
1378	e18	n	MSTRG.280.1~TR	820.077	0.0843007	0.0698187	0.0398253	0.0534479	1.45774	1.53296	NA	0.464645	NA	0.865778	FALSE	FALSE	FALSE
1379	e18	n	MSTRG.2803.1~TR	39.8442	0.0736703	0.194408	0.00646974	0.0580919	0.142809	2.10554	NA	0.348971	NA	0.811966	FALSE	FALSE	FALSE
1380	e18	n	MSTRG.2808.15~TR	16.0572	-0.42149	0.750177	-0.00275799	0.0602302	0.323502	0.330914	NA	0.847506	NA	0.965735	FALSE	FALSE	FALSE
1381	e18	n	MSTRG.2809.1~TR	331.916	0.344892	0.423633	0.00651393	0.0602546	0.659525	10.9055	NA	0.00428451	NA	0.37199	FALSE	FALSE	FALSE
1382	e18	n	MSTRG.2814.1~TR	66.4879	-0.232089	0.334367	-0.00727162	0.0600148	0.476498	0.748613	NA	0.687766	NA	0.925307	FALSE	FALSE	FALSE
1383	e18	n	MSTRG.2814.2~TR	176.246	0.401437	0.122431	0.312621	0.14034	10.8122	11.9805	NA	0.00250303	NA	0.309825	FALSE	FALSE	FALSE
1384	e18	n	MSTRG.2821.1~TR	13.0786	-0.457343	1.04643	-0.00150054	0.060262	0.191233	0.205197	NA	0.902489	NA	0.97703	FALSE	FALSE	FALSE
1385	e18	n	MSTRG.2834.1~GN	35.025	0.582259	0.339101	0.0190691	0.0638226	3.01106	3.32017	NA	0.190122	NA	0.728571	FALSE	FALSE	FALSE
1386	e18	n	MSTRG.2841.10~TR	14.9403	0.415848	0.773077	0.00253793	0.0602309	0.290818	0.870358	NA	0.647149	NA	0.9112	FALSE	FALSE	FALSE
1387	e18	n	MSTRG.285.1~TR	104.737	0.0894046	0.417964	0.00187813	0.0597439	0.0466197	1.54889	NA	0.46096	NA	0.864216	FALSE	FALSE	FALSE
1388	e18	n	MSTRG.2850.8~TR	27.4597	-0.970526	0.510637	-0.0126322	0.0619301	3.36804	8.54234	NA	0.0139654	NA	0.537256	FALSE	FALSE	FALSE
1389	e18	n	MSTRG.2860.3~TRs	42.6653	-0.15004	0.253793	-0.00784052	0.0594395	0.341513	1.68032	NA	0.431642	NA	0.849805	FALSE	FALSE	FALSE
1390	e18	n	MSTRG.2864.11~TR	243.141	-0.228853	0.387353	-0.00551251	0.0599688	0.35591	1.10305	NA	0.576069	NA	0.897168	FALSE	FALSE	FALSE
1391	e18	n	MSTRG.2864.2~TR	16.8256	0.441995	0.495133	0.00661232	0.0604202	0.809593	0.895166	NA	0.639171	NA	0.910712	FALSE	FALSE	FALSE
1392	e18	n	MSTRG.2864.3~TR	193.971	0.185659	0.301816	0.00744998	0.0597907	0.387426	3.53778	NA	0.170522	NA	0.722329	FALSE	FALSE	FALSE
1393	e18	n	MSTRG.2864.4~TR	410.63	-0.182706	0.458678	-0.00310102	0.0599315	0.159734	0.427871	NA	0.8074	NA	0.95612	FALSE	FALSE	FALSE
1394	e18	n	MSTRG.2864.5~TR	831.686	-0.224054	0.37278	-0.00582495	0.0599516	0.369087	0.750141	NA	0.687241	NA	0.924873	FALSE	FALSE	FALSE
1395	e18	n	MSTRG.2864.7~TR	1048.84	-0.292786	0.397274	-0.00670505	0.0601844	0.552393	1.73871	NA	0.419221	NA	0.845615	FALSE	FALSE	FALSE
1396	e18	n	MSTRG.2864.8~TR	3166.46	0.0202958	0.337182	0.000685072	0.059372	0.00369585	1.80247	NA	0.406067	NA	0.839045	FALSE	FALSE	FALSE
1397	e18	n	MSTRG.2869.7~TR	160.646	0.358648	0.386258	0.00876233	0.060533	0.874546	2.37327	NA	0.305247	NA	0.795752	FALSE	FALSE	FALSE
1398	e18	n	MSTRG.2869.8~TR	12.7645	0.318972	0.76796	0.00186567	0.0601948	0.169953	4.23708	NA	0.120207	NA	0.689214	FALSE	FALSE	FALSE
1399	e18	n	MSTRG.2871.1~TR	10.1229	-0.0149992	0.339843	-0.000474394	0.0594261	0.00190377	0.215827	NA	0.897705	NA	0.975939	FALSE	FALSE	FALSE
1400	e18	n	MSTRG.2872.1~TR	9.47742	-0.425255	1.48248	-0.000620533	0.060293	0.0739932	0.0742305	NA	0.963565	NA	0.991073	FALSE	FALSE	FALSE
1401	e18	n	MSTRG.2872.3~TR	143.254	0.404789	0.206379	0.0374701	0.0746745	3.88022	4.16866	NA	0.12439	NA	0.691058	FALSE	FALSE	FALSE
1402	e18	n	MSTRG.289.3~TR	439.93	-0.0641943	0.118718	-0.0142215	0.0556002	0.291287	1.71179	NA	0.424903	NA	0.846734	FALSE	FALSE	FALSE
1403	e18	n	MSTRG.2891.1~TR	19.1677	-0.0952055	0.453413	-0.00169288	0.0598301	0.0449723	0.644736	NA	0.724432	NA	0.934214	FALSE	FALSE	FALSE
1404	e18	n	MSTRG.2897.4~TR	6.7366	-5.62785	3.45135	-0.000947884	0.0603439	2.41809	2.6644	NA	0.263897	NA	0.779747	FALSE	FALSE	FALSE
1405	e18	n	MSTRG.2897.5~TRs	19.2669	0.392877	0.879857	0.00190232	0.0602347	0.203835	3.84479	NA	0.146256	NA	0.70327	FALSE	FALSE	FALSE
1406	e18	n	MSTRG.291.1~TR	115.546	-0.175602	0.175583	-0.0188348	0.0609147	0.982522	1.34455	NA	0.510546	NA	0.88142	FALSE	FALSE	FALSE
1407	e18	n	MSTRG.2910.2~TR	7.52919	0.549417	0.50014	0.00818447	0.0607059	1.2478	1.76006	NA	0.414772	NA	0.843395	FALSE	FALSE	FALSE
1408	e18	n	MSTRG.2916.1~TR	1285.8	0.136207	0.122403	0.0288978	0.0617814	1.23012	1.36984	NA	0.50413	NA	0.879511	FALSE	FALSE	FALSE
1409	e18	n	MSTRG.2923.3~TR	71.6505	-0.0345241	0.144173	-0.00465967	0.0558666	0.0573576	3.06458	NA	0.216041	NA	0.748591	FALSE	FALSE	FALSE
1410	e18	n	MSTRG.2925.3~TR	15.9082	-0.578741	0.333177	-0.0187612	0.0636697	2.93527	4.94838	NA	0.0842312	NA	0.661776	FALSE	FALSE	FALSE
1411	e18	n	MSTRG.2927.9~TRs	33.796	0.104569	0.633326	0.000978115	0.0600667	0.0278914	1.24621	NA	0.536276	NA	0.886195	FALSE	FALSE	FALSE
1412	e18	n	MSTRG.2928.1~GN	62.7995	-0.244069	0.13368	-0.0541621	0.0846945	3.32686	3.33947	NA	0.188297	NA	0.728571	FALSE	FALSE	FALSE
1413	e18	n	MSTRG.2934.1~TR	9.49297	0.718349	0.67341	0.0055904	0.0604898	1.11206	1.26864	NA	0.530296	NA	0.885721	FALSE	FALSE	FALSE
1414	e18	n	MSTRG.2935.5~TR	21.049	-0.437048	0.340645	-0.0129951	0.0614808	1.57356	1.76639	NA	0.41346	NA	0.842422	FALSE	FALSE	FALSE
1415	e18	n	MSTRG.2935.8~TRs	141.815	-0.31521	0.213902	-0.0235569	0.0645246	2.09633	3.14817	NA	0.207197	NA	0.741669	FALSE	FALSE	FALSE
1416	e18	n	MSTRG.2942.1~TR	308.882	0.248662	0.150289	0.0418674	0.074467	2.77923	2.91685	NA	0.232602	NA	0.761897	FALSE	FALSE	FALSE
1417	e18	n	MSTRG.2952.1~TR	2761.91	0.287508	0.141628	0.0631581	0.0992326	4.12794	6.57315	NA	0.0373816	NA	0.631056	FALSE	FALSE	FALSE
1418	e18	n	MSTRG.2955.1~TR	15.6818	-0.28614	0.281802	-0.012914	0.0609362	1.0394	1.1594	NA	0.560066	NA	0.895192	FALSE	FALSE	FALSE
1419	e18	n	MSTRG.2956.5~TR	18.0737	-0.757327	0.512546	-0.00997821	0.0611662	2.08842	4.35433	NA	0.113363	NA	0.681646	FALSE	FALSE	FALSE
1420	e18	n	MSTRG.2957.1~TR	10.0941	-0.272258	0.4313	-0.00529763	0.0600827	0.403425	1.05608	NA	0.589759	NA	0.89979	FALSE	FALSE	FALSE
1421	e18	n	MSTRG.296.1~TR	943.244	-0.030879	0.0911619	-0.00971613	0.0509835	0.114875	0.652865	NA	0.721493	NA	0.933509	FALSE	FALSE	FALSE
1422	e18	n	MSTRG.2966.2~TR	27.4782	-0.0452475	0.248751	-0.00261716	0.0586935	0.0334346	0.104798	NA	0.94895	NA	0.987947	FALSE	FALSE	FALSE
1423	e18	n	MSTRG.2968.1~GN	95.1798	0.0703543	0.267904	0.00360403	0.059021	0.0684107	1.59156	NA	0.45123	NA	0.861303	FALSE	FALSE	FALSE
1424	e18	n	MSTRG.297.1~TR	45.4408	-0.171413	0.213854	-0.0126062	0.0598855	0.630428	2.45636	NA	0.292826	NA	0.792375	FALSE	FALSE	FALSE
1425	e18	n	MSTRG.2977.1~GN	19.8491	-0.283888	0.364882	-0.00728456	0.0601942	0.580155	2.87215	NA	0.23786	NA	0.76515	FALSE	FALSE	FALSE
1426	e18	n	MSTRG.2985.7~TR	24.8898	0.147644	0.307201	0.0054833	0.0595543	0.231766	0.231914	NA	0.890514	NA	0.974143	FALSE	FALSE	FALSE
1427	e18	n	MSTRG.2993.2~TR	17.6502	-0.608487	0.251308	-0.0406811	0.0797349	5.93985	6.09254	NA	0.0475359	NA	0.644521	FALSE	FALSE	FALSE
1428	e18	n	MSTRG.3000.1~GN	178.042	-0.192803	0.16688	-0.0231899	0.0625319	1.30473	1.47136	NA	0.479179	NA	0.870407	FALSE	FALSE	FALSE
1429	e18	n	MSTRG.3003.2~TR	60.072	0.298067	0.372585	0.00773439	0.0602599	0.656415	0.74175	NA	0.69013	NA	0.925307	FALSE	FALSE	FALSE
1430	e18	n	MSTRG.3011.5~TR	110.659	-0.372479	0.301595	-0.0141245	0.0615883	1.46083	1.70868	NA	0.425563	NA	0.846734	FALSE	FALSE	FALSE
1431	e18	n	MSTRG.3026.1~TR	11.0483	0.788772	0.615418	0.00725609	0.06071	1.60254	1.8887	NA	0.388932	NA	0.832251	FALSE	FALSE	FALSE
1432	e18	n	MSTRG.3028.3~TR	94.9988	0.269202	0.160171	0.0399458	0.0738049	2.8499	3.28094	NA	0.193889	NA	0.731929	FALSE	FALSE	FALSE
1433	e18	n	MSTRG.3032.2~TR	7.4827	0.0495293	0.406958	0.00107855	0.0596969	0.0147709	1.34708	NA	0.5099	NA	0.88142	FALSE	FALSE	FALSE
1434	e18	n	MSTRG.3075.4~TR	75.9075	0.108254	0.425016	0.00270069	0.0598076	0.0663891	0.184797	NA	0.911742	NA	0.979827	FALSE	FALSE	FALSE
1435	e18	n	MSTRG.3075.6~TRs	12.2407	0.34859	0.606459	0.00333496	0.0601824	0.322862	0.512643	NA	0.773893	NA	0.946696	FALSE	FALSE	FALSE
1436	e18	n	MSTRG.3077.1~GN	9.48655	-0.269701	0.353148	-0.00763311	0.0601697	0.578854	0.585092	NA	0.746361	NA	0.939905	FALSE	FALSE	FALSE
1437	e18	n	MSTRG.3086.1~TR	319.431	-0.188015	0.269466	-0.00918913	0.0598788	0.479866	5.32255	NA	0.069859	NA	0.652482	FALSE	FALSE	FALSE
1438	e18	n	MSTRG.309.1~TR	626.828	0.059972	0.123686	0.0132366	0.0557372	0.237864	0.238454	NA	0.887606	NA	0.974121	FALSE	FALSE	FALSE
1439	e18	n	MSTRG.3101.4~TR	340.067	0.32884	0.168993	0.0483032	0.0837422	3.86268	4.89593	NA	0.0864695	NA	0.66602	FALSE	FALSE	FALSE
1440	e18	n	MSTRG.3109.1~GN	40.4142	-0.0975949	0.244441	-0.00565948	0.0589304	0.160277	0.621731	NA	0.732812	NA	0.935193	FALSE	FALSE	FALSE
1441	e18	n	MSTRG.3119.1~GN	13.7595	-0.291012	0.348885	-0.00844501	0.0603125	0.686763	0.695689	NA	0.706209	NA	0.929167	FALSE	FALSE	FALSE
1442	e18	n	MSTRG.3132.1~TR	17.741	0.44523	0.567951	0.00511833	0.0603138	0.626618	4.11368	NA	0.127858	NA	0.691058	FALSE	FALSE	FALSE
1443	e18	n	MSTRG.3132.2~TR	23.5154	-0.682614	0.997761	-0.00223123	0.0602959	0.422957	3.37449	NA	0.185028	NA	0.728571	FALSE	FALSE	FALSE
1444	e18	n	MSTRG.3132.3~TR	28.4463	-0.433239	0.265862	-0.0226219	0.0649408	2.65722	3.99429	NA	0.135722	NA	0.698221	FALSE	FALSE	FALSE
1445	e18	n	MSTRG.3135.11~TR	46.8332	-0.20698	0.246365	-0.0117281	0.0602095	0.694663	0.697219	NA	0.705669	NA	0.928882	FALSE	FALSE	FALSE
1446	e18	n	MSTRG.3136.1~GN	13.5983	-0.0558187	0.383191	-0.00117783	0.0596059	0.0214696	3.20087	NA	0.201809	NA	0.741234	FALSE	FALSE	FALSE
1447	e18	n	MSTRG.3137.4~TR	327.916	-0.163265	0.190122	-0.0148643	0.0599965	0.716225	1.11521	NA	0.572579	NA	0.897168	FALSE	FALSE	FALSE
1448	e18	n	MSTRG.3141.2~TR	49.9245	-0.495263	0.552288	-0.00580129	0.0603958	0.800233	0.997468	NA	0.607299	NA	0.903661	FALSE	FALSE	FALSE
1449	e18	n	MSTRG.3141.3~TR	773.836	0.17606	0.142739	0.0295246	0.064258	1.53083	1.57732	NA	0.454454	NA	0.862307	FALSE	FALSE	FALSE
1450	e18	n	MSTRG.3142.2~TR	21.2053	1.07736	0.808641	0.00580932	0.0605993	1.74685	1.81817	NA	0.402894	NA	0.83749	FALSE	FALSE	FALSE
1451	e18	n	MSTRG.3142.3~TR	9.28743	-0.530749	1.78756	-0.000480835	0.0603075	0.0709916	0.0966585	NA	0.95282	NA	0.988175	FALSE	FALSE	FALSE
1452	e18	n	MSTRG.3145.6~TR	79.6499	0.130796	0.30436	0.00502014	0.0594507	0.189129	4.27494	NA	0.117953	NA	0.686722	FALSE	FALSE	FALSE
1453	e18	n	MSTRG.3153.2~TR	49.878	0.101568	0.226349	0.00694057	0.0588174	0.203651	0.562624	NA	0.754793	NA	0.941697	FALSE	FALSE	FALSE
1454	e18	n	MSTRG.3154.10~TR	91.1896	-0.166838	0.143467	-0.0268635	0.0628825	1.33569	2.26624	NA	0.322027	NA	0.802872	FALSE	FALSE	FALSE
1455	e18	n	MSTRG.3154.9~TR	44.4776	-0.169264	0.198078	-0.0148201	0.0601331	0.729634	1.30084	NA	0.521826	NA	0.885721	FALSE	FALSE	FALSE
1456	e18	n	MSTRG.3159.1~TR	1946.86	0.227645	0.147531	0.0385095	0.0713057	2.37529	2.84235	NA	0.24143	NA	0.766688	FALSE	FALSE	FALSE
1457	e18	n	MSTRG.3159.3~TRs	798.623	0.168079	0.149605	0.0253558	0.0624306	1.2763	1.28307	NA	0.526483	NA	0.885721	FALSE	FALSE	FALSE
1458	e18	n	MSTRG.3160.1~TR	7.03823	0.454274	0.707105	0.00338432	0.0602512	0.425231	0.667467	NA	0.716245	NA	0.931543	FALSE	FALSE	FALSE
1459	e18	n	MSTRG.3164.1~TR	220.023	0.0168814	0.0981311	0.00461524	0.0515433	0.0296678	1.24364	NA	0.536967	NA	0.886195	FALSE	FALSE	FALSE
1460	e18	n	MSTRG.3165.1~TR	46.4397	0.292051	0.182386	0.0328696	0.0694026	2.58108	2.58241	NA	0.27494	NA	0.78477	FALSE	FALSE	FALSE
1461	e18	n	MSTRG.3167.7~TRs	627.79	0.0706204	0.17799	0.00748963	0.0576733	0.160551	0.386472	NA	0.824287	NA	0.959153	FALSE	FALSE	FALSE
1462	e18	n	MSTRG.3169.2~TR	35.7652	-0.231572	0.367589	-0.00609873	0.0599844	0.396168	0.401067	NA	0.818294	NA	0.958368	FALSE	FALSE	FALSE
1463	e18	n	MSTRG.3173.2~TR	42.9146	0.272273	0.198997	0.0246251	0.0645795	1.86903	2.01308	NA	0.365482	NA	0.820057	FALSE	FALSE	FALSE
1464	e18	n	MSTRG.3174.2~TR	89.5794	0.0663866	0.142494	0.0100291	0.0565739	0.21538	0.512008	NA	0.774139	NA	0.946696	FALSE	FALSE	FALSE
1465	e18	n	MSTRG.3185.5~TR	13.9224	-1.03708	0.503608	-0.0152147	0.0627823	4.30812	4.8118	NA	0.0901841	NA	0.668146	FALSE	FALSE	FALSE
1466	e18	n	MSTRG.3186.1~TR	3395.19	-0.279891	0.102676	-0.1811	0.126741	7.36805	10.6145	NA	0.00495546	NA	0.398413	FALSE	FALSE	FALSE
1467	e18	n	MSTRG.3186.2~TR	373.892	-0.218583	0.189444	-0.0207603	0.0622305	1.33248	1.81114	NA	0.404312	NA	0.838277	FALSE	FALSE	FALSE
1468	e18	n	MSTRG.3192.1~TR	112.877	-0.382518	0.192177	-0.0396294	0.0762712	3.82491	5.92302	NA	0.0517407	NA	0.644521	FALSE	FALSE	FALSE
1469	e18	n	MSTRG.320.2~TR	102.924	0.00886811	0.125345	0.00166718	0.0544189	0.00497602	3.95249	NA	0.138589	NA	0.700546	FALSE	FALSE	FALSE
1470	e18	n	MSTRG.320.7~TRs	13.548	1.70419	1.62455	0.00212773	0.0603577	1.02553	1.03369	NA	0.596398	NA	0.901059	FALSE	FALSE	FALSE
1471	e18	n	MSTRG.320.8~TR	798.081	0.0229709	0.120832	0.00467339	0.0540956	0.0366213	2.08396	NA	0.352756	NA	0.81428	FALSE	FALSE	FALSE
1472	e18	n	MSTRG.3208.1~TR	447.865	0.274877	0.147342	0.0528127	0.0859803	3.53598	4.06507	NA	0.131003	NA	0.694154	FALSE	FALSE	FALSE
1473	e18	n	MSTRG.3217.12~TR	82.2157	-0.398327	0.202874	-0.0366242	0.0738558	3.73741	5.25819	NA	0.0721437	NA	0.652482	FALSE	FALSE	FALSE
1474	e18	n	MSTRG.3218.5~TR	19.1925	0.0602624	0.297033	0.00238551	0.0592012	0.0408613	1.67708	NA	0.432342	NA	0.850227	FALSE	FALSE	FALSE
1475	e18	n	MSTRG.3219.3~TR	264.464	0.286661	0.337658	0.0086611	0.0603303	0.694484	1.92822	NA	0.381323	NA	0.828719	FALSE	FALSE	FALSE
1476	e18	n	MSTRG.322.1~TR	590.983	0.192523	0.105197	0.0675104	0.0876533	3.38564	3.38856	NA	0.183732	NA	0.728571	FALSE	FALSE	FALSE
1477	e18	n	MSTRG.3222.1~TR	17.7375	-0.408482	0.353714	-0.0114158	0.061038	1.33717	1.41971	NA	0.491716	NA	0.87513	FALSE	FALSE	FALSE
1478	e18	n	MSTRG.3225.1~GN	115.844	0.095111	0.119653	0.0209208	0.0577792	0.631882	2.54281	NA	0.280437	NA	0.786615	FALSE	FALSE	FALSE
1479	e18	n	MSTRG.3232.1~GN	668.916	-0.186701	0.127728	-0.0391268	0.0692755	2.10049	3.3465	NA	0.187636	NA	0.728571	FALSE	FALSE	FALSE
1480	e18	n	MSTRG.3234.5~TR	70.3255	0.409783	0.260101	0.0225337	0.0647986	2.51111	2.73551	NA	0.254678	NA	0.773978	FALSE	FALSE	FALSE
1481	e18	n	MSTRG.3236.2~TR	452.264	0.238624	0.148634	0.0408839	0.0733563	2.61617	5.99125	NA	0.0500053	NA	0.644521	FALSE	FALSE	FALSE
1482	e18	n	MSTRG.3238.4~TR	20.7535	-0.553621	0.63149	-0.00444059	0.0603323	0.68257	1.16584	NA	0.558266	NA	0.894613	FALSE	FALSE	FALSE
1483	e18	n	MSTRG.3240.1~TR	49.9953	0.163256	0.202336	0.0140243	0.0600104	0.646921	0.977502	NA	0.613392	NA	0.906112	FALSE	FALSE	FALSE
1484	e18	n	MSTRG.3249.1~TR	901.085	0.0647187	0.0990583	0.0155751	0.0534377	0.425566	4.91186	NA	0.0857834	NA	0.664036	FALSE	FALSE	FALSE
1485	e18	n	MSTRG.3250.1~TR	1434.06	0.0828687	0.102553	0.0224988	0.0560133	0.654465	3.15499	NA	0.206492	NA	0.741669	FALSE	FALSE	FALSE
1486	e18	n	MSTRG.3258.4~TR	28.658	-0.231367	0.766714	-0.00130219	0.0601652	0.0928413	0.885699	NA	0.642204	NA	0.91117	FALSE	FALSE	FALSE
1487	e18	n	MSTRG.3263.1~GN	7.08199	0.620169	0.495351	0.00939989	0.0609626	1.60477	3.4249	NA	0.180424	NA	0.728571	FALSE	FALSE	FALSE
1488	e18	n	MSTRG.3291.1~GN	43.661	-0.194113	0.167624	-0.0250538	0.0634268	1.34455	2.33022	NA	0.311889	NA	0.797327	FALSE	FALSE	FALSE
1489	e18	n	MSTRG.3294.3~TR	64.912	-0.19378	0.243353	-0.0113289	0.0600662	0.621317	3.3606	NA	0.186318	NA	0.728571	FALSE	FALSE	FALSE
1490	e18	n	MSTRG.3296.3~TRs	114.943	-0.0515158	0.154295	-0.00685446	0.0566525	0.11175	2.21249	NA	0.330798	NA	0.805691	FALSE	FALSE	FALSE
1491	e18	n	MSTRG.3296.5~TR	20.1044	-0.105118	0.309196	-0.00383139	0.0593696	0.117533	2.50305	NA	0.286068	NA	0.789138	FALSE	FALSE	FALSE
1492	e18	n	MSTRG.3298.2~TR	51.6838	-0.280126	0.222149	-0.0204602	0.0630501	1.57069	1.6169	NA	0.445548	NA	0.858287	FALSE	FALSE	FALSE
1493	e18	n	MSTRG.3299.5~TR	63.2865	0.20418	0.248955	0.0116023	0.0601723	0.678686	1.15823	NA	0.560394	NA	0.895192	FALSE	FALSE	FALSE
1494	e18	n	MSTRG.330.4~TR	133.025	-0.0552031	0.173926	-0.00482494	0.0572835	0.0994482	0.234659	NA	0.889292	NA	0.974143	FALSE	FALSE	FALSE
1495	e18	n	MSTRG.330.6~TRs	1029.21	-0.106839	0.0874254	-0.0390944	0.0598785	1.4911	1.95593	NA	0.376076	NA	0.825547	FALSE	FALSE	FALSE
1496	e18	n	MSTRG.3302.1~TR	394.886	0.1751	0.215621	0.0129088	0.0599911	0.654847	6.90743	NA	0.0316279	NA	0.616511	FALSE	FALSE	FALSE
1497	e18	n	MSTRG.3305.12~TR	22.8889	0.083518	0.32523	0.00280004	0.0594323	0.0647165	0.41298	NA	0.813434	NA	0.956852	FALSE	FALSE	FALSE
1498	e18	n	MSTRG.3305.16~TR	15.2671	0.213847	0.63695	0.00184051	0.0601175	0.10811	0.931741	NA	0.627589	NA	0.909029	FALSE	FALSE	FALSE
1499	e18	n	MSTRG.3305.2~TR	45.6731	0.00578275	0.251997	0.000223021	0.0586849	0.000523536	9.25257	NA	0.00979105	NA	0.493379	FALSE	FALSE	FALSE
1500	e18	n	MSTRG.3309.1~TR	87.7547	0.311374	0.190649	0.0322386	0.0693301	2.69696	7.27712	NA	0.0262902	NA	0.611738	FALSE	FALSE	FALSE
1501	e18	n	MSTRG.331.1~TR	31.4775	0.0483928	0.357128	0.00128918	0.0595335	0.0178515	0.113489	NA	0.944836	NA	0.987212	FALSE	FALSE	FALSE
1502	e18	n	MSTRG.3332.1~TR	80.1214	-0.116778	0.141717	-0.0186625	0.0589446	0.675382	3.09434	NA	0.212849	NA	0.745675	FALSE	FALSE	FALSE
1503	e18	n	MSTRG.3344.2~GN	110.893	0.182151	0.310694	0.00570267	0.0595913	0.35026	1.22084	NA	0.543122	NA	0.889376	FALSE	FALSE	FALSE
1504	e18	n	MSTRG.3345.3~TR	16.1264	0.18152	0.304415	0.00651162	0.0596789	0.356626	0.583955	NA	0.746785	NA	0.939905	FALSE	FALSE	FALSE
1505	e18	n	MSTRG.3351.3~TR	792.118	0.0602396	0.15205	0.00835169	0.0567452	0.158277	0.159443	NA	0.923373	NA	0.983407	FALSE	FALSE	FALSE
1506	e18	n	MSTRG.3356.1~TR	1175.74	-0.00145623	0.0861859	6.54211e-05	0.0494013	0.000286681	0.716047	NA	0.699057	NA	0.927663	FALSE	FALSE	FALSE
1507	e18	n	MSTRG.3356.3~TR	149.808	-0.0886784	0.234712	-0.00535902	0.058802	0.139329	0.149349	NA	0.928045	NA	0.9837	FALSE	FALSE	FALSE
1508	e18	n	MSTRG.3368.2~TRs	43.4414	0.354522	0.328163	0.0120933	0.0610705	1.19162	1.24654	NA	0.536188	NA	0.886195	FALSE	FALSE	FALSE
1509	e18	n	MSTRG.3374.2~TR	13.4051	0.0717465	0.354186	0.00203035	0.0595317	0.040738	0.963711	NA	0.617636	NA	0.906502	FALSE	FALSE	FALSE
1510	e18	n	MSTRG.3377.2~TR	67.1144	-0.0199638	0.143252	-0.00295303	0.0557112	0.019309	0.816234	NA	0.664901	NA	0.917191	FALSE	FALSE	FALSE
1511	e18	n	MSTRG.338.1~TR	1061.41	0.279609	0.135911	0.0698451	0.107183	4.27956	5.03589	NA	0.0806251	NA	0.658172	FALSE	FALSE	FALSE
1512	e18	n	MSTRG.338.3~TR	23.264	0.966322	1.00503	0.00348805	0.0603822	0.937328	0.940638	NA	0.624803	NA	0.909029	FALSE	FALSE	FALSE
1513	e18	n	MSTRG.338.4~TR	1702.48	-0.0362578	0.119795	-0.00723853	0.0544115	0.090538	0.090673	NA	0.955676	NA	0.988929	FALSE	FALSE	FALSE
1514	e18	n	MSTRG.338.5~TR	812.589	0.526462	0.190945	0.311714	0.295294	7.73789	8.92622	NA	0.0115264	NA	0.512172	FALSE	FALSE	FALSE
1515	e18	n	MSTRG.3387.2~TR	40.156	0.190943	0.221767	0.0137935	0.0603316	0.753332	0.761421	NA	0.683376	NA	0.924104	FALSE	FALSE	FALSE
1516	e18	n	MSTRG.3387.3~TR	172.91	-0.310803	0.133723	-0.097014	0.158895	5.30153	12.1715	NA	0.00227503	NA	0.302178	FALSE	FALSE	FALSE
1517	e18	n	MSTRG.3394.1~TR	64.8242	0.464501	0.395731	0.0108235	0.0610656	1.39379	1.88534	NA	0.389585	NA	0.832251	FALSE	FALSE	FALSE
1518	e18	n	MSTRG.3394.3~TR	18969.3	-0.0838816	0.120264	-0.0172999	0.0566275	0.48411	1.44924	NA	0.484509	NA	0.873063	FALSE	FALSE	FALSE
1519	e18	n	MSTRG.3395.2~TR	853.52	0.182499	0.34998	0.0059947	0.0598678	0.277853	2.01581	NA	0.364983	NA	0.820057	FALSE	FALSE	FALSE
1520	e18	n	MSTRG.3413.1~GN	160.58	0.0994348	0.167102	0.0118546	0.0582164	0.35364	13.2286	NA	0.00134103	NA	0.248665	FALSE	FALSE	FALSE
1521	e18	n	MSTRG.3416.12~TR	975.44	-0.0741903	0.124791	-0.01475	0.0564007	0.347858	3.56869	NA	0.167907	NA	0.720282	FALSE	FALSE	FALSE
1522	e18	n	MSTRG.3416.2~TR	18.0254	6.0259	1.12084	5.04628	1.63647	15.5194	15.5976	NA	0.000410231	NA	0.136531	FALSE	FALSE	FALSE
1523	e18	n	MSTRG.3416.4~TR	6.77443	-2.4343	1.76905	-0.00223941	0.0603735	1.56909	2.95099	NA	0.228666	NA	0.75916	FALSE	FALSE	FALSE
1524	e18	n	MSTRG.3420.2~TR	204.441	0.106714	0.104525	0.0290285	0.0589932	1.05004	1.69433	NA	0.428629	NA	0.848307	FALSE	FALSE	FALSE
1525	e18	n	MSTRG.3426.4~TR	70.8882	0.0052114	0.219407	0.000372381	0.0581964	0.000558257	0.110396	NA	0.946298	NA	0.98742	FALSE	FALSE	FALSE
1526	e18	n	MSTRG.3430.1~TR	140.536	-0.131007	0.183138	-0.0127935	0.0591181	0.502036	1.346	NA	0.510177	NA	0.88142	FALSE	FALSE	FALSE
1527	e18	n	MSTRG.3435.3~TRs	600.316	0.0573505	0.104032	0.0148149	0.053885	0.306868	0.312298	NA	0.855432	NA	0.968324	FALSE	FALSE	FALSE
1528	e18	n	MSTRG.3447.1~TR	13.6434	-0.64524	0.61679	-0.00630179	0.0605329	1.12383	2.9605	NA	0.227581	NA	0.758408	FALSE	FALSE	FALSE
1529	e18	n	MSTRG.3447.3~TR	19.79	0.420863	0.960559	0.00165173	0.0602525	0.187054	0.759674	NA	0.683973	NA	0.924387	FALSE	FALSE	FALSE
1530	e18	n	MSTRG.3449.2~TR	42.03	0.33181	0.410935	0.00723288	0.0603138	0.668073	1.04524	NA	0.592966	NA	0.900665	FALSE	FALSE	FALSE
1531	e18	n	MSTRG.3450.1~TR	299.734	0.0446921	0.195068	0.00383604	0.057838	0.0516744	2.70419	NA	0.258698	NA	0.774679	FALSE	FALSE	FALSE
1532	e18	n	MSTRG.3452.1~TR	1314.76	0.192579	0.13896	0.035062	0.0675273	1.93859	3.07155	NA	0.215289	NA	0.747997	FALSE	FALSE	FALSE
1533	e18	n	MSTRG.3452.4~TR	96.3356	-0.0912527	0.153621	-0.0117199	0.0575224	0.354289	1.37895	NA	0.501839	NA	0.879016	FALSE	FALSE	FALSE
1534	e18	n	MSTRG.3461.1~GN	527.916	0.229492	0.141882	0.042024	0.0735751	2.63314	2.63321	NA	0.268044	NA	0.781735	FALSE	FALSE	FALSE
1535	e18	n	MSTRG.3468.1~TR	2436.97	0.243924	0.123957	0.059963	0.0884304	3.91253	3.95089	NA	0.138699	NA	0.700546	FALSE	FALSE	FALSE
1536	e18	n	MSTRG.3468.2~TR	10858.5	0.270661	0.137005	0.0634379	0.0976446	3.96427	3.97714	NA	0.136891	NA	0.699415	FALSE	FALSE	FALSE
1537	e18	n	MSTRG.3473.1~TR	405.982	0.164317	0.251551	0.00994231	0.0598177	0.425168	4.89331	NA	0.0865828	NA	0.66602	FALSE	FALSE	FALSE
1538	e18	n	MSTRG.3474.1~TR	54.6275	-0.15948	0.331316	-0.00485181	0.0596781	0.221296	0.754296	NA	0.685815	NA	0.924873	FALSE	FALSE	FALSE
1539	e18	n	MSTRG.3474.2~TR	153.102	-0.00107946	0.230003	-5.2714e-05	0.0583194	2.27615e-05	0.660126	NA	0.718879	NA	0.932415	FALSE	FALSE	FALSE
1540	e18	n	MSTRG.3475.1~TR	103.241	0.106825	0.192037	0.00968795	0.0585827	0.309072	2.70361	NA	0.258772	NA	0.774679	FALSE	FALSE	FALSE
1541	e18	n	MSTRG.3475.2~TR	51.3877	-0.318246	0.410794	-0.00635407	0.0602173	0.565819	4.73529	NA	0.0937012	NA	0.66855	FALSE	FALSE	FALSE
1542	e18	n	MSTRG.3478.1~TR	315.211	-0.0434266	0.107303	-0.0105646	0.0535292	0.16329	0.169872	NA	0.918571	NA	0.982413	FALSE	FALSE	FALSE
1543	e18	n	MSTRG.3484.1~GN	26195	0.0277888	0.158934	0.00357027	0.0565149	0.0307445	0.875662	NA	0.645435	NA	0.91117	FALSE	FALSE	FALSE
1544	e18	n	MSTRG.3485.3~TRs	751.777	-0.0785731	0.143432	-0.0116838	0.05705	0.293184	1.28858	NA	0.525036	NA	0.885721	FALSE	FALSE	FALSE
1545	e18	n	MSTRG.3485.8~TR	43.1133	-0.166176	0.462448	-0.00283372	0.0599108	0.1326	1.25862	NA	0.532959	NA	0.885721	FALSE	FALSE	FALSE
1546	e18	n	MSTRG.3497.1~TR	674.227	0.129406	0.0861969	0.0524099	0.066651	2.26	2.87868	NA	0.237084	NA	0.76503	FALSE	FALSE	FALSE
1547	e18	n	MSTRG.3499.3~TR	24.8655	0.227977	0.22905	0.0152733	0.0610048	0.990584	1.05798	NA	0.589201	NA	0.89979	FALSE	FALSE	FALSE
1548	e18	n	MSTRG.3506.2~TRs	4779.02	0.335146	0.191912	0.0351426	0.0717876	3.09004	5.50505	NA	0.0637668	NA	0.652482	FALSE	FALSE	FALSE
1549	e18	n	MSTRG.3507.1~TR	18.7602	0.193959	0.375788	0.00496049	0.0598507	0.271707	0.342412	NA	0.842648	NA	0.964731	FALSE	FALSE	FALSE
1550	e18	n	MSTRG.3515.2~TR	47.6162	0.266196	0.31404	0.00969545	0.060356	0.725764	1.33767	NA	0.512306	NA	0.881532	FALSE	FALSE	FALSE
1551	e18	n	MSTRG.3516.1~TR	180.533	-0.0977815	0.27102	-0.00470047	0.0591169	0.133072	1.8059	NA	0.405373	NA	0.838344	FALSE	FALSE	FALSE
1552	e18	n	MSTRG.3521.2~TR	1008.92	0.182381	0.153426	0.0263963	0.063234	1.43794	3.13345	NA	0.208728	NA	0.743801	FALSE	FALSE	FALSE
1553	e18	n	MSTRG.3524.1~TR	136.373	-0.319861	0.190699	-0.0318235	0.0691664	2.74149	3.05183	NA	0.217422	NA	0.748591	FALSE	FALSE	FALSE
1554	e18	n	MSTRG.3525.1~TR	809.013	0.210954	0.126497	0.0487355	0.0770864	2.81041	2.99237	NA	0.223983	NA	0.753963	FALSE	FALSE	FALSE
1555	e18	n	MSTRG.3525.2~TR	3704.67	-0.167281	0.0722363	-0.108191	0.0778215	5.30839	7.74012	NA	0.0208571	NA	0.581655	FALSE	FALSE	FALSE
1556	e18	n	MSTRG.3528.8~TRs	55.2187	0.240151	0.240092	0.0144204	0.0608884	1.00981	1.90852	NA	0.385096	NA	0.829986	FALSE	FALSE	FALSE
1557	e18	n	MSTRG.3533.12~TRs	84.364	-0.0212762	0.158434	-0.00272904	0.0564468	0.0180887	0.476958	NA	0.787825	NA	0.949669	FALSE	FALSE	FALSE
1558	e18	n	MSTRG.3536.7~TRs	95.7635	-0.0171986	0.275134	-0.000750701	0.0589699	0.00382032	0.266013	NA	0.875459	NA	0.970615	FALSE	FALSE	FALSE
1559	e18	n	MSTRG.354.1~TR	46.185	0.265628	0.213815	0.0210167	0.0630481	1.56814	3.16416	NA	0.205547	NA	0.741669	FALSE	FALSE	FALSE
1560	e18	n	MSTRG.3543.1~TR	663.165	-0.111977	0.0820079	-0.0455649	0.061221	1.85413	4.1028	NA	0.128555	NA	0.691117	FALSE	FALSE	FALSE
1561	e18	n	MSTRG.355.3~TRs	56.5391	-0.192239	0.230878	-0.012576	0.0601695	0.693809	5.37608	NA	0.0680142	NA	0.652482	FALSE	FALSE	FALSE
1562	e18	n	MSTRG.3550.1~TR	102.705	0.0697725	0.172529	0.00768867	0.0575427	0.165008	0.226845	NA	0.892773	NA	0.97439	FALSE	FALSE	FALSE
1563	e18	n	MSTRG.3555.1~TR	101.221	0.0199563	0.228203	0.00134947	0.0583126	0.00779003	0.0355196	NA	0.982397	NA	0.995159	FALSE	FALSE	FALSE
1564	e18	n	MSTRG.3557.3~TR	57.7635	-0.360184	0.223025	-0.0262256	0.066309	2.56446	3.93912	NA	0.139518	NA	0.700546	FALSE	FALSE	FALSE
1565	e18	n	MSTRG.3559.12~TRs	86.7948	0.190243	0.180087	0.0203772	0.061666	1.12756	3.89295	NA	0.142777	NA	0.70327	FALSE	FALSE	FALSE
1566	e18	n	MSTRG.356.10~TR	111.456	-0.190238	0.267999	-0.00976023	0.0599441	0.512474	1.50983	NA	0.470051	NA	0.86754	FALSE	FALSE	FALSE
1567	e18	n	MSTRG.356.3~TR	65.7604	-0.253604	0.236515	-0.0163145	0.061481	1.17368	1.19301	NA	0.550734	NA	0.893482	FALSE	FALSE	FALSE
1568	e18	n	MSTRG.356.9~TR	14.5543	0.125098	0.895703	0.00056427	0.0602057	0.0188081	0.103224	NA	0.949697	NA	0.987947	FALSE	FALSE	FALSE
1569	e18	n	MSTRG.3566.1~TR	3608.52	0.21809	0.155329	0.03231	0.0671719	1.98559	2.31802	NA	0.313797	NA	0.797687	FALSE	FALSE	FALSE
1570	e18	n	MSTRG.3566.2~TR	623.355	-0.193249	0.186554	-0.0193558	0.0614696	1.08319	1.25625	NA	0.533591	NA	0.885721	FALSE	FALSE	FALSE
1571	e18	n	MSTRG.357.2~TR	8.51271	-0.396162	0.371325	-0.0105039	0.0608605	1.15546	1.24427	NA	0.536798	NA	0.886195	FALSE	FALSE	FALSE
1572	e18	n	MSTRG.3570.1~TR	128.853	0.0723439	0.188911	0.00666038	0.0579977	0.14425	1.90861	NA	0.385081	NA	0.829986	FALSE	FALSE	FALSE
1573	e18	n	MSTRG.358.2~TR	43.8888	0.00942755	0.318509	0.000341151	0.0592868	0.000869597	0.0296429	NA	0.985288	NA	0.995382	FALSE	FALSE	FALSE
1574	e18	n	MSTRG.358.7~TRs	717.246	-0.182678	0.10102	-0.0658057	0.0840756	3.26061	3.65829	NA	0.160551	NA	0.716522	FALSE	FALSE	FALSE
1575	e18	n	MSTRG.3582.2~TR	5384.64	-0.211759	0.217465	-0.0163478	0.0612612	0.907937	4.72565	NA	0.0941537	NA	0.66855	FALSE	FALSE	FALSE
1576	e18	n	MSTRG.3587.9~TR	9.84921	0.341515	0.888471	0.00152183	0.0602251	0.146769	0.842124	NA	0.656349	NA	0.91427	FALSE	FALSE	FALSE
1577	e18	n	MSTRG.3588.2~TRs	22765.8	-0.0125226	0.0837256	2.63009e-05	0.0490462	0.0221455	5.90764	NA	0.0521401	NA	0.644521	FALSE	FALSE	FALSE
1578	e18	n	MSTRG.3596.4~TR	1009.9	-0.225187	0.117174	-0.0667101	0.0939475	3.66094	3.82287	NA	0.147868	NA	0.70327	FALSE	FALSE	FALSE
1579	e18	n	MSTRG.3597.1~TR	130.317	-0.239649	0.206202	-0.0196823	0.0622648	1.3483	1.67543	NA	0.432699	NA	0.850248	FALSE	FALSE	FALSE
1580	e18	n	MSTRG.3599.5~TR	27.2556	-0.28563	0.379765	-0.00692633	0.0601729	0.557913	0.558667	NA	0.756288	NA	0.941697	FALSE	FALSE	FALSE
1581	e18	n	MSTRG.3599.6~TR	51.3017	-0.177472	0.280818	-0.00785386	0.0597227	0.394557	0.904652	NA	0.636147	NA	0.909861	FALSE	FALSE	FALSE
1582	e18	n	MSTRG.3602.4~TR	65.0587	-0.440728	0.249434	-0.0269359	0.0673176	3.15212	4.50431	NA	0.105172	NA	0.67422	FALSE	FALSE	FALSE
1583	e18	n	MSTRG.3604.2~GN	27.6963	-0.0122119	0.263747	-0.000627669	0.0588677	0.00206978	1.66119	NA	0.43579	NA	0.851761	FALSE	FALSE	FALSE
1584	e18	n	MSTRG.3609.4~TR	88.8462	0.450377	0.230181	0.0341212	0.0724248	3.90803	4.62527	NA	0.0989998	NA	0.670386	FALSE	FALSE	FALSE
1585	e18	n	MSTRG.3616.12~TR	150.089	-0.257474	0.175792	-0.0296832	0.0668289	2.10561	2.36145	NA	0.307056	NA	0.795777	FALSE	FALSE	FALSE
1586	e18	n	MSTRG.3616.17~TR	10.9212	-0.757374	0.633283	-0.00685124	0.0606445	1.43771	4.43588	NA	0.108833	NA	0.67454	FALSE	FALSE	FALSE
1587	e18	n	MSTRG.3616.2~TR	765.681	0.00801172	0.107724	0.00207687	0.0527428	0.00547303	0.343252	NA	0.842294	NA	0.964543	FALSE	FALSE	FALSE
1588	e18	n	MSTRG.3622.1~TR	89.3547	-0.0862043	0.132487	-0.0151954	0.0570696	0.424189	0.751066	NA	0.686923	NA	0.924873	FALSE	FALSE	FALSE
1589	e18	n	MSTRG.3623.1~TR	35.3709	-0.430449	1.11457	-0.00113404	0.0602675	0.137282	0.854542	NA	0.652287	NA	0.913085	FALSE	FALSE	FALSE
1590	e18	n	MSTRG.3627.1~GN	770.553	0.0874014	0.174947	0.00926292	0.0579559	0.24857	0.353853	NA	0.837842	NA	0.962771	FALSE	FALSE	FALSE
1591	e18	n	MSTRG.3629.1~TR	80.7275	0.139547	0.14283	0.021888	0.0602742	0.961213	2.61354	NA	0.270694	NA	0.782706	FALSE	FALSE	FALSE
1592	e18	n	MSTRG.3629.3~TR	8.84274	-2.39053	1.70202	-0.00210222	0.0603634	1.31591	1.33137	NA	0.513922	NA	0.88203	FALSE	FALSE	FALSE
1593	e18	n	MSTRG.3631.1~TR	15.4023	-0.387655	1.17245	-0.000835357	0.0602713	0.095248	0.781943	NA	0.6764	NA	0.922482	FALSE	FALSE	FALSE
1594	e18	n	MSTRG.3631.3~TR	75.6284	0.208755	0.356235	0.00581241	0.0599097	0.336735	3.10933	NA	0.211261	NA	0.74528	FALSE	FALSE	FALSE
1595	e18	n	MSTRG.3638.1~TR	49.7728	0.4259	0.297351	0.0178621	0.0629296	2.09152	2.59738	NA	0.272889	NA	0.782923	FALSE	FALSE	FALSE
1596	e18	n	MSTRG.3638.2~TR	8.90113	-0.215263	0.674447	-0.00165662	0.060128	0.101369	0.425169	NA	0.808492	NA	0.956191	FALSE	FALSE	FALSE
1597	e18	n	MSTRG.3639.1~TR	1065.03	-0.0641219	0.226525	-0.00759666	0.0590106	0.077279	0.0992922	NA	0.951566	NA	0.987947	FALSE	FALSE	FALSE
1598	e18	n	MSTRG.3649.1~TR	15.4434	-0.0159427	0.312145	-0.000553985	0.0592473	0.00258934	0.145988	NA	0.929607	NA	0.983921	FALSE	FALSE	FALSE
1599	e18	n	MSTRG.3655.19~TR	517.149	-0.236457	0.15813	-0.0330823	0.0681363	2.18092	2.5425	NA	0.280481	NA	0.786615	FALSE	FALSE	FALSE
1600	e18	n	MSTRG.3660.1~GN	9.10507	-0.0870922	0.380395	-0.00199816	0.0596234	0.0532566	0.414327	NA	0.812887	NA	0.956789	FALSE	FALSE	FALSE
1601	e18	n	MSTRG.3668.1~TR	13.9886	-0.311751	0.455178	-0.00546763	0.0601723	0.469797	0.8384	NA	0.657573	NA	0.914531	FALSE	FALSE	FALSE
1602	e18	n	MSTRG.3673.5~TR	55.6687	-0.0266458	0.267931	-0.00122616	0.058904	0.00968927	2.20724	NA	0.331668	NA	0.805932	FALSE	FALSE	FALSE
1603	e18	n	MSTRG.3674.18~TR	7.35871	-0.00578448	0.665773	-5.30073e-05	0.0600835	7.68696e-05	0.000717446	NA	0.999641	NA	0.99988	FALSE	FALSE	FALSE
1604	e18	n	MSTRG.3674.28~TR	51.755	0.556052	0.240294	0.0397506	0.0784524	5.38022	6.47609	NA	0.0392406	NA	0.633236	FALSE	FALSE	FALSE
1605	e18	n	MSTRG.3674.29~TR	2515.81	-0.143234	0.126878	-0.0281909	0.0619651	1.25514	2.00755	NA	0.366494	NA	0.820286	FALSE	FALSE	FALSE
1606	e18	n	MSTRG.3675.3~TR	18.4281	-0.000489894	0.332624	-7.98098e-05	0.0593798	2.15072e-06	0.0910636	NA	0.955489	NA	0.988929	FALSE	FALSE	FALSE
1607	e18	n	MSTRG.3686.1~TR	390.959	-0.0459063	0.113547	-0.0103455	0.0541751	0.163989	1.11778	NA	0.571844	NA	0.897168	FALSE	FALSE	FALSE
1608	e18	n	MSTRG.3687.2~TR	228.222	-0.109055	0.112126	-0.0263801	0.0590391	0.949975	1.00456	NA	0.605149	NA	0.902797	FALSE	FALSE	FALSE
1609	e18	n	MSTRG.3687.3~TR	69.3673	0.324996	0.172365	0.0439149	0.0789904	3.6012	5.79766	NA	0.0550876	NA	0.645125	FALSE	FALSE	FALSE
1610	e18	n	MSTRG.369.5~TRs	6637.27	-0.00502688	0.183475	-0.000442537	0.0573412	0.000743438	0.332033	NA	0.847032	NA	0.965601	FALSE	FALSE	FALSE
1611	e18	n	MSTRG.3690.1~TR	296.718	-0.129799	0.108578	-0.0340064	0.0624617	1.41867	2.2143	NA	0.3305	NA	0.805482	FALSE	FALSE	FALSE
1612	e18	n	MSTRG.3691.1~TR	48.5313	-0.202779	0.168639	-0.0247264	0.0633502	1.43583	4.14742	NA	0.125719	NA	0.691058	FALSE	FALSE	FALSE
1613	e18	n	MSTRG.3692.2~TR	24.3665	-0.102452	1.12475	-0.000287548	0.0602456	0.00848604	1.62513	NA	0.443718	NA	0.857583	FALSE	FALSE	FALSE
1614	e18	n	MSTRG.3694.1~TR	43.44	-0.16088	0.295712	-0.0063793	0.0596041	0.293106	0.558031	NA	0.756528	NA	0.941697	FALSE	FALSE	FALSE
1615	e18	n	MSTRG.3701.2~TR	21.844	-0.404841	0.311003	-0.0146264	0.0618152	1.64437	1.66757	NA	0.434402	NA	0.851384	FALSE	FALSE	FALSE
1616	e18	n	MSTRG.3707.1~TR	178.624	0.0412248	0.133169	0.00705417	0.0554227	0.095868	2.39286	NA	0.302272	NA	0.794959	FALSE	FALSE	FALSE
1617	e18	n	MSTRG.3711.2~TR	15.6157	0.526527	0.414985	0.0113374	0.0612669	1.62932	2.17387	NA	0.337249	NA	0.809759	FALSE	FALSE	FALSE
1618	e18	n	MSTRG.3717.2~TR	479.041	-0.0485487	0.171292	-0.00589631	0.0572378	0.0810817	1.60537	NA	0.448124	NA	0.860352	FALSE	FALSE	FALSE
1619	e18	n	MSTRG.3722.2~TR	23.1721	-0.327276	0.268212	-0.0158717	0.0618481	1.45722	1.68955	NA	0.429654	NA	0.848756	FALSE	FALSE	FALSE
1620	e18	n	MSTRG.3725.2~TR	13.3134	0.263874	0.517125	0.00357217	0.0600792	0.263128	1.05374	NA	0.59045	NA	0.89979	FALSE	FALSE	FALSE
1621	e18	n	MSTRG.3727.1~TR	139.638	-0.370548	0.169735	-0.0540501	0.0923464	4.60356	5.32057	NA	0.0699283	NA	0.652482	FALSE	FALSE	FALSE
1622	e18	n	MSTRG.3729.1~TR	167.976	0.32923	0.18009	0.0397285	0.0753381	3.36155	3.53378	NA	0.170863	NA	0.722329	FALSE	FALSE	FALSE
1623	e18	n	MSTRG.3733.1~TR	148.679	-0.00162318	0.145839	-0.000210199	0.0557665	0.000123416	0.127281	NA	0.938342	NA	0.985804	FALSE	FALSE	FALSE
1624	e18	n	MSTRG.3735.2~TR	131.46	0.271536	0.195216	0.0258782	0.0651232	1.96691	2.02154	NA	0.363938	NA	0.819651	FALSE	FALSE	FALSE
1625	e18	n	MSTRG.3742.7~TR	590.211	0.230933	0.169256	0.0288919	0.0658136	1.87843	2.25894	NA	0.323204	NA	0.80319	FALSE	FALSE	FALSE
1626	e18	n	MSTRG.3743.1~TR	532.349	0.0451273	0.142424	0.0070356	0.0559592	0.10216	0.368229	NA	0.831841	NA	0.960805	FALSE	FALSE	FALSE
1627	e18	n	MSTRG.3746.1~GN	11.346	-0.486614	0.327853	-0.0166204	0.0626489	2.20751	3.71536	NA	0.156034	NA	0.711601	FALSE	FALSE	FALSE
1628	e18	n	MSTRG.3754.2~TR	36.382	-0.414714	0.259756	-0.0228546	0.0649609	2.57655	2.7967	NA	0.247004	NA	0.767507	FALSE	FALSE	FALSE
1629	e18	n	MSTRG.3764.2~TR	22.6535	0.0195707	0.343068	0.000567971	0.0594242	0.00325558	4.6782	NA	0.0964143	NA	0.66855	FALSE	FALSE	FALSE
1630	e18	n	MSTRG.3777.1~TR	50.0241	-1.4202	0.959705	-0.00526267	0.0605805	1.97226	2.29939	NA	0.316733	NA	0.800486	FALSE	FALSE	FALSE
1631	e18	n	MSTRG.3778.1~TR	37.3006	-0.274007	0.255253	-0.0146181	0.0612252	1.13251	3.23548	NA	0.198346	NA	0.738048	FALSE	FALSE	FALSE
1632	e18	n	MSTRG.3781.2~TR	67.0049	-0.247101	0.182447	-0.025838	0.0647098	1.79538	1.79585	NA	0.407414	NA	0.839767	FALSE	FALSE	FALSE
1633	e18	n	MSTRG.3799.2~TR	97.0111	-0.323816	0.167112	-0.0455916	0.0806245	3.67203	3.67309	NA	0.159367	NA	0.716248	FALSE	FALSE	FALSE
1634	e18	n	MSTRG.3804.1~TR	28.5233	-0.487233	0.623027	-0.00458496	0.0603102	0.622114	0.870141	NA	0.647219	NA	0.9112	FALSE	FALSE	FALSE
1635	e18	n	MSTRG.3805.1~TR	382.779	0.0259071	0.178886	0.00190795	0.0572209	0.020881	7.80887	NA	0.0201523	NA	0.578658	FALSE	FALSE	FALSE
1636	e18	n	MSTRG.3813.3~TRs	207.116	-0.353183	0.14094	-0.149429	0.251513	6.25972	6.39621	NA	0.0408395	NA	0.641552	FALSE	FALSE	FALSE
1637	e18	n	MSTRG.3825.9~TRs	429.756	-0.0223195	0.0947791	-0.00641569	0.0512131	0.055383	4.20504	NA	0.122148	NA	0.690129	FALSE	FALSE	FALSE
1638	e18	n	MSTRG.3826.4~TR	27.9877	0.0432617	0.233565	0.00277	0.0584697	0.0349226	0.0370971	NA	0.981622	NA	0.995027	FALSE	FALSE	FALSE
1639	e18	n	MSTRG.383.1~TR	125.242	0.00295494	0.097293	0.000773209	0.0512669	0.000923996	0.959056	NA	0.619076	NA	0.907143	FALSE	FALSE	FALSE
1640	e18	n	MSTRG.3832.2~TR	237.686	-0.0194886	0.183551	-0.00166975	0.0573579	0.0112203	1.036	NA	0.595712	NA	0.901059	FALSE	FALSE	FALSE
1641	e18	n	MSTRG.3841.1~GN	24.4547	0.13196	0.273293	0.00623451	0.0593559	0.234836	0.36414	NA	0.833543	NA	0.96125	FALSE	FALSE	FALSE
1642	e18	n	MSTRG.3842.2~TR	33.7436	-0.216613	1.53925	-0.000296395	0.0602898	0.018732	0.0296553	NA	0.985282	NA	0.995382	FALSE	FALSE	FALSE
1643	e18	n	MSTRG.3850.1~TR	122.237	-0.116684	0.193548	-0.00982638	0.0587498	0.349847	2.21489	NA	0.330402	NA	0.80538	FALSE	FALSE	FALSE
1644	e18	n	MSTRG.3852.2~TR	289.077	-0.160795	0.170893	-0.0180711	0.0604447	0.862062	2.4034	NA	0.300682	NA	0.794959	FALSE	FALSE	FALSE
1645	e18	n	MSTRG.3856.1~TR	72.6699	-0.217325	0.33707	-0.0057505	0.0598493	0.38534	0.468385	NA	0.791209	NA	0.95068	FALSE	FALSE	FALSE
1646	e18	n	MSTRG.3856.8~TR	200.349	-0.971035	2.15163	-0.000777552	0.0603207	0.00888239	2.81556	NA	0.244685	NA	0.767507	FALSE	FALSE	FALSE
1647	e18	n	MSTRG.3857.2~TR	45.4253	0.553849	0.463765	0.0105899	0.0612015	1.45406	1.46681	NA	0.48027	NA	0.87079	FALSE	FALSE	FALSE
1648	e18	n	MSTRG.3864.1~TR	46.9646	-0.114201	0.189693	-0.0106321	0.058712	0.362913	0.482638	NA	0.785591	NA	0.949094	FALSE	FALSE	FALSE
1649	e18	n	MSTRG.3871.1~TR	200.144	0.0243064	0.125311	0.0046433	0.0545056	0.0379942	1.50383	NA	0.471464	NA	0.867773	FALSE	FALSE	FALSE
1650	e18	n	MSTRG.3872.2~TR	244.869	-0.0393877	0.127404	-0.00762109	0.055065	0.0954988	0.592529	NA	0.743591	NA	0.938737	FALSE	FALSE	FALSE
1651	e18	n	MSTRG.3877.1~GN	1109.46	-0.157941	0.248025	-0.00846877	0.0595272	0.385558	2.44196	NA	0.294941	NA	0.793114	FALSE	FALSE	FALSE
1652	e18	n	MSTRG.3887.1~TR	995.254	0.140466	0.0985001	0.0456211	0.0671122	2.04098	2.29253	NA	0.317822	NA	0.800558	FALSE	FALSE	FALSE
1653	e18	n	MSTRG.3888.4~TRs	87.3223	-0.130868	0.169332	-0.0149064	0.0592286	0.586289	1.15231	NA	0.562056	NA	0.895192	FALSE	FALSE	FALSE
1654	e18	n	MSTRG.3890.10~TR	25.9488	0.53105	0.940643	0.00219688	0.0602727	0.316206	2.54324	NA	0.280378	NA	0.786615	FALSE	FALSE	FALSE
1655	e18	n	MSTRG.3890.15~TR	85.2953	-0.174481	0.814063	-0.000934493	0.0601781	0.0461002	0.0745974	NA	0.963388	NA	0.991073	FALSE	FALSE	FALSE
1656	e18	n	MSTRG.3890.4~TR	463.502	0.0805982	0.0791405	0.0328506	0.0543919	1.04199	1.21557	NA	0.544555	NA	0.889727	FALSE	FALSE	FALSE
1657	e18	n	MSTRG.3891.1~TR	61.3457	-0.0980816	0.15017	-0.0139707	0.0579546	0.424226	1.7255	NA	0.422	NA	0.845718	FALSE	FALSE	FALSE
1658	e18	n	MSTRG.3896.1~TR	183.467	-0.013318	0.109856	-0.00325285	0.0530183	0.0145809	2.30584	NA	0.315713	NA	0.79961	FALSE	FALSE	FALSE
1659	e18	n	MSTRG.3898.1~TR	13.3507	1.24912	1.07456	0.00381652	0.06043	1.33752	1.42275	NA	0.49097	NA	0.87476	FALSE	FALSE	FALSE
1660	e18	n	MSTRG.3898.3~TR	258.347	-0.592447	0.375244	-0.0143015	0.0621156	2.33447	3.47039	NA	0.176366	NA	0.726531	FALSE	FALSE	FALSE
1661	e18	n	MSTRG.3905.9~TRs	50.1511	0.354298	0.366669	0.00934723	0.0605988	0.922612	1.96215	NA	0.374908	NA	0.825362	FALSE	FALSE	FALSE
1662	e18	n	MSTRG.3915.2~TR	67.121	-0.147375	0.28108	-0.00720134	0.0596022	0.273102	0.326558	NA	0.849354	NA	0.966541	FALSE	FALSE	FALSE
1663	e18	n	MSTRG.3921.1~TR	26.5418	-0.0867549	0.279961	-0.00389741	0.0591489	0.0964782	0.640596	NA	0.725933	NA	0.934361	FALSE	FALSE	FALSE
1664	e18	n	MSTRG.3923.1~TR	455.449	0.069339	0.14765	0.00991858	0.0569125	0.216003	0.50511	NA	0.776813	NA	0.947485	FALSE	FALSE	FALSE
1665	e18	n	MSTRG.3934.2~TR	1374.56	0.322279	0.172941	0.0433879	0.0784865	3.52691	3.56206	NA	0.168465	NA	0.720282	FALSE	FALSE	FALSE
1666	e18	n	MSTRG.3936.1~TR	436.058	0.121206	0.144916	0.0188695	0.0592094	0.701807	5.1379	NA	0.0766158	NA	0.652482	FALSE	FALSE	FALSE
1667	e18	n	MSTRG.395.1~TR	49.9558	-0.0587999	0.172479	-0.00635932	0.057408	0.114869	0.349792	NA	0.839544	NA	0.963349	FALSE	FALSE	FALSE
1668	e18	n	MSTRG.3956.1~TR	28.2126	-0.0125169	0.244566	-0.000866055	0.0586218	0.00255787	0.188406	NA	0.910098	NA	0.979631	FALSE	FALSE	FALSE
1669	e18	n	MSTRG.3958.2~TR	18.2646	-0.10144	0.345391	-0.00305221	0.0595221	0.0883238	0.262364	NA	0.877058	NA	0.971212	FALSE	FALSE	FALSE
1670	e18	n	MSTRG.3959.1~TR	165.545	0.11361	0.0938466	0.037707	0.0609931	1.47278	2.61683	NA	0.270248	NA	0.782706	FALSE	FALSE	FALSE
1671	e18	n	MSTRG.3968.13~TR	679.458	0.0244501	0.141601	0.00381774	0.0556118	0.0300476	0.738815	NA	0.691144	NA	0.925307	FALSE	FALSE	FALSE
1672	e18	n	MSTRG.397.1~TR	19732.2	0.241096	0.153249	0.0382832	0.0716078	2.50659	4.19846	NA	0.122551	NA	0.690518	FALSE	FALSE	FALSE
1673	e18	n	MSTRG.3974.1~TR	185.811	0.206342	0.164416	0.0260473	0.063836	1.57511	4.07424	NA	0.130404	NA	0.693389	FALSE	FALSE	FALSE
1674	e18	n	MSTRG.3976.1~GN	16.8233	0.203099	0.290658	0.0085784	0.0599266	0.492608	0.637382	NA	0.7271	NA	0.934704	FALSE	FALSE	FALSE
1675	e18	n	MSTRG.3979.1~TR	94.6469	0.0868393	0.158266	0.0112201	0.057645	0.302263	0.868401	NA	0.647782	NA	0.911201	FALSE	FALSE	FALSE
1676	e18	n	MSTRG.398.3~TR	248.274	-0.20588	0.173903	-0.0231552	0.062857	1.36981	1.50458	NA	0.471285	NA	0.867773	FALSE	FALSE	FALSE
1677	e18	n	MSTRG.398.5~TR	4286.84	0.0190493	0.122381	0.00377743	0.054223	0.0243135	0.0412422	NA	0.97959	NA	0.994513	FALSE	FALSE	FALSE
1678	e18	n	MSTRG.3982.2~TR	43.051	-0.170262	0.21189	-0.0127087	0.059863	0.635918	2.01462	NA	0.3652	NA	0.820057	FALSE	FALSE	FALSE
1679	e18	n	MSTRG.3985.1~TR	74.6504	-0.458877	0.26412	-0.0238565	0.0656833	2.94899	3.22104	NA	0.199784	NA	0.738989	FALSE	FALSE	FALSE
1680	e18	n	MSTRG.3986.2~TR	240.336	0.0881607	0.157197	0.0116993	0.0576731	0.317598	0.743429	NA	0.689551	NA	0.925307	FALSE	FALSE	FALSE
1681	e18	n	MSTRG.3987.1~TR	545.143	-0.0651727	0.0789406	-0.0252108	0.0518908	0.676311	2.42973	NA	0.296751	NA	0.793778	FALSE	FALSE	FALSE
1682	e18	n	MSTRG.3987.2~TR	27.1773	0.285991	0.355969	0.0081808	0.0602749	0.655766	4.56162	NA	0.102202	NA	0.67422	FALSE	FALSE	FALSE
1683	e18	n	MSTRG.40.1~TR	947.879	-0.0380869	0.149388	-0.00540361	0.0561654	0.066096	1.30185	NA	0.521564	NA	0.885721	FALSE	FALSE	FALSE
1684	e18	n	MSTRG.400.3~TR	13.5608	0.0449547	0.402312	0.000909591	0.0596718	0.0125595	0.241043	NA	0.886458	NA	0.973494	FALSE	FALSE	FALSE
1685	e18	n	MSTRG.4008.1~TR	21954.8	0.151244	0.150308	0.0225421	0.0610723	1.02658	1.02699	NA	0.598401	NA	0.901824	FALSE	FALSE	FALSE
1686	e18	n	MSTRG.4009.1~TR	218.021	0.183938	0.146075	0.0299258	0.0648084	1.5934	1.73852	NA	0.419262	NA	0.845615	FALSE	FALSE	FALSE
1687	e18	n	MSTRG.4027.5~TR	34.027	0.855724	0.673129	0.00691417	0.0606922	1.6409	1.79588	NA	0.407407	NA	0.839767	FALSE	FALSE	FALSE
1688	e18	n	MSTRG.4027.6~TR	308.911	0.330626	0.244617	0.0204505	0.0634341	1.86681	2.31151	NA	0.31482	NA	0.79897	FALSE	FALSE	FALSE
1689	e18	n	MSTRG.4028.1~TR	826.565	-0.10465	0.0753442	-0.0475283	0.0592037	1.91527	2.05369	NA	0.358134	NA	0.817166	FALSE	FALSE	FALSE
1690	e18	n	MSTRG.4031.1~TR	8391.18	0.180123	0.13913	0.031954	0.0654484	1.68355	2.99689	NA	0.223477	NA	0.753223	FALSE	FALSE	FALSE
1691	e18	n	MSTRG.4032.2~TR	12.0743	-1.11733	1.7363	-0.00128856	0.0603211	0.406043	0.875809	NA	0.645387	NA	0.91117	FALSE	FALSE	FALSE
1692	e18	n	MSTRG.4039.1~TR	67.343	-0.092785	0.155142	-0.0122191	0.0577791	0.354051	1.17932	NA	0.554515	NA	0.894042	FALSE	FALSE	FALSE
1693	e18	n	MSTRG.4045.1~TR	12594.3	0.0919267	0.148426	0.013389	0.0576632	0.384847	0.942896	NA	0.624098	NA	0.908962	FALSE	FALSE	FALSE
1694	e18	n	MSTRG.4045.2~TR	267.302	-0.100981	0.147708	-0.0147681	0.0580438	0.464958	0.572566	NA	0.75105	NA	0.941286	FALSE	FALSE	FALSE
1695	e18	n	MSTRG.4047.24~TR	2871.82	0.0671616	0.0831772	0.0245295	0.0526498	0.657421	1.74965	NA	0.416935	NA	0.844756	FALSE	FALSE	FALSE
1696	e18	n	MSTRG.405.3~TR	26.2172	0.0615947	0.216092	0.00443336	0.0583414	0.0808204	3.03518	NA	0.219239	NA	0.748814	FALSE	FALSE	FALSE
1697	e18	n	MSTRG.4055.2~TRs	701.773	0.253764	0.17812	0.0293931	0.0665906	2.07054	2.07055	NA	0.355128	NA	0.815352	FALSE	FALSE	FALSE
1698	e18	n	MSTRG.4066.4~TR	10.5583	-0.972079	1.00213	-0.00359475	0.060386	0.974769	3.05988	NA	0.216549	NA	0.748591	FALSE	FALSE	FALSE
1699	e18	n	MSTRG.4070.1~TR	7214.2	-0.376612	0.326224	-0.0126501	0.0612499	1.33284	1.45597	NA	0.482881	NA	0.871738	FALSE	FALSE	FALSE
1700	e18	n	MSTRG.4075.1~GN	7.30019	0.255558	0.439924	0.00468428	0.0600464	0.33339	0.346946	NA	0.84074	NA	0.963934	FALSE	FALSE	FALSE
1701	e18	n	MSTRG.4076.1~TR	19.7092	-0.179648	0.443618	-0.00352301	0.0599241	0.166822	0.24828	NA	0.883256	NA	0.972799	FALSE	FALSE	FALSE
1702	e18	n	MSTRG.4078.1~TR	31.742	-0.0743141	0.225137	-0.00498254	0.0585727	0.10791	0.291041	NA	0.864572	NA	0.970274	FALSE	FALSE	FALSE
1703	e18	n	MSTRG.4078.2~TR	11.8398	-0.466957	0.391486	-0.0106758	0.0610261	1.38144	1.84296	NA	0.397929	NA	0.83561	FALSE	FALSE	FALSE
1704	e18	n	MSTRG.4082.1~TR	24.3511	2.80307	1.19986	0.00569405	0.0606972	4.81071	5.78303	NA	0.0554922	NA	0.645125	FALSE	FALSE	FALSE
1705	e18	n	MSTRG.4084.1~TR	148.002	0.469904	0.233687	0.0331055	0.0717662	4.00149	5.08513	NA	0.0786642	NA	0.657452	FALSE	FALSE	FALSE
1706	e18	n	MSTRG.4084.5~TR	81.3057	0.0428733	0.166929	0.00502444	0.0569844	0.0663243	0.179915	NA	0.91397	NA	0.980685	FALSE	FALSE	FALSE
1707	e18	n	MSTRG.4103.1~TR	17.5102	0.889798	2.41279	0.000556518	0.0603203	0.124058	0.192889	NA	0.90806	NA	0.978779	FALSE	FALSE	FALSE
1708	e18	n	MSTRG.4106.2~TR	13.5687	-0.516411	0.419072	-0.0107179	0.061111	1.53056	1.56487	NA	0.457291	NA	0.862503	FALSE	FALSE	FALSE
1709	e18	n	MSTRG.411.4~TR	126.42	0.1117	0.150368	0.0160812	0.0585556	0.556021	5.14428	NA	0.0763719	NA	0.652482	FALSE	FALSE	FALSE
1710	e18	n	MSTRG.4111.4~TRs	634.494	-0.0451551	0.109533	-0.0106445	0.0537841	0.170179	0.381681	NA	0.826264	NA	0.959327	FALSE	FALSE	FALSE
1711	e18	n	MSTRG.4117.2~TR	26.509	0.203168	1.21362	0.000424429	0.0602719	0.0238925	0.608129	NA	0.737813	NA	0.936862	FALSE	FALSE	FALSE
1712	e18	n	MSTRG.4117.3~TR	14222.3	0.274016	0.200458	0.0249486	0.0647652	1.90109	4.69735	NA	0.0954955	NA	0.66855	FALSE	FALSE	FALSE
1713	e18	n	MSTRG.4119.4~TR	2390.72	0.184082	0.23337	0.0126509	0.0602199	0.629098	4.84688	NA	0.0886163	NA	0.668146	FALSE	FALSE	FALSE
1714	e18	n	MSTRG.4121.3~TR	29.0308	0.148391	0.272932	0.00694137	0.0594656	0.2969	5.55209	NA	0.0622845	NA	0.652482	FALSE	FALSE	FALSE
1715	e18	n	MSTRG.4122.5~TR	37.0008	-0.106434	0.939086	-0.00043183	0.0602078	0.0131904	0.292192	NA	0.864075	NA	0.970274	FALSE	FALSE	FALSE
1716	e18	n	MSTRG.4122.6~TR	732.934	-0.134338	0.182291	-0.0132984	0.059234	0.532675	2.04106	NA	0.360404	NA	0.818273	FALSE	FALSE	FALSE
1717	e18	n	MSTRG.4124.4~TR	64.8077	-0.0151507	0.178868	-0.00154981	0.0571949	0.00717242	2.44738	NA	0.294142	NA	0.792438	FALSE	FALSE	FALSE
1718	e18	n	MSTRG.4124.5~TR	18.131	-0.374945	0.79221	-0.00249987	0.0602375	0.223981	1.09944	NA	0.577112	NA	0.897168	FALSE	FALSE	FALSE
1719	e18	n	MSTRG.4127.1~TR	17.1716	0.29347	0.538414	0.00353259	0.0601266	0.286005	3.06614	NA	0.215872	NA	0.748591	FALSE	FALSE	FALSE
1720	e18	n	MSTRG.4130.4~TRs	46.0922	-0.158433	0.471629	-0.0025157	0.0599454	0.107268	0.107477	NA	0.94768	NA	0.987934	FALSE	FALSE	FALSE
1721	e18	n	MSTRG.4130.5~TR	23.7715	-1.14518	1.07581	-0.00342487	0.0603946	1.10382	1.10579	NA	0.575282	NA	0.897168	FALSE	FALSE	FALSE
1722	e18	n	MSTRG.4134.4~TR	252.649	0.119381	0.328098	0.00444786	0.0595495	0.135577	0.697862	NA	0.705442	NA	0.928882	FALSE	FALSE	FALSE
1723	e18	n	MSTRG.4137.1~GN	77.1817	0.269921	0.1544	0.0435259	0.0766663	3.07555	5.15758	NA	0.0758657	NA	0.652482	FALSE	FALSE	FALSE
1724	e18	n	MSTRG.4149.11~TR	4903.87	-0.0472182	0.0921504	-0.014419	0.0519785	0.262754	3.53546	NA	0.17072	NA	0.722329	FALSE	FALSE	FALSE
1725	e18	n	MSTRG.4150.4~TR	16.0759	0.0822617	0.468411	0.00139432	0.0598523	0.031469	0.0424418	NA	0.979003	NA	0.994442	FALSE	FALSE	FALSE
1726	e18	n	MSTRG.4151.1~GN	25.413	0.064354	0.241695	0.00385341	0.0587132	0.0706031	0.532493	NA	0.76625	NA	0.944839	FALSE	FALSE	FALSE
1727	e18	n	MSTRG.4152.2~TR	154.397	-0.107684	0.15711	-0.0138868	0.0583668	0.460377	0.538836	NA	0.763824	NA	0.94437	FALSE	FALSE	FALSE
1728	e18	n	MSTRG.416.3~TR	306.423	0.109187	0.131151	0.0202014	0.0585826	0.701989	2.8535	NA	0.240087	NA	0.766085	FALSE	FALSE	FALSE
1729	e18	n	MSTRG.4162.3~TR	4705.81	0.500993	0.308436	0.0197329	0.0639163	2.68741	3.93944	NA	0.139496	NA	0.700546	FALSE	FALSE	FALSE
1730	e18	n	MSTRG.4162.8~TR	72.8413	0.152714	0.309001	0.0056434	0.0595646	0.250143	3.27008	NA	0.194945	NA	0.733169	FALSE	FALSE	FALSE
1731	e18	n	MSTRG.4166.1~TR	36.5818	0.174688	0.385207	0.00429757	0.0598133	0.210107	1.68278	NA	0.431111	NA	0.849387	FALSE	FALSE	FALSE
1732	e18	n	MSTRG.4166.3~TR	154.864	0.24717	0.104402	0.131339	0.130111	5.6337	7.64181	NA	0.021908	NA	0.588381	FALSE	FALSE	FALSE
1733	e18	n	MSTRG.4169.12~TR	244.928	-0.422128	0.178894	-0.0571311	0.0988925	5.37311	5.99473	NA	0.0499185	NA	0.644521	FALSE	FALSE	FALSE
1734	e18	n	MSTRG.4174.1~TR	158.68	-0.0545896	0.106603	-0.0134412	0.0540066	0.261456	0.79014	NA	0.673633	NA	0.920672	FALSE	FALSE	FALSE
1735	e18	n	MSTRG.4179.1~TR	480.814	0.239094	0.140945	0.0462418	0.0774514	2.90939	2.91417	NA	0.232915	NA	0.762407	FALSE	FALSE	FALSE
1736	e18	n	MSTRG.4182.2~TR	309.213	-0.142873	0.0739563	-0.0788261	0.0717648	3.72336	4.57103	NA	0.101722	NA	0.67422	FALSE	FALSE	FALSE
1737	e18	n	MSTRG.4208.1~GN	93.282	-0.136908	0.331738	-0.00437613	0.0595652	0.174253	0.568844	NA	0.752449	NA	0.941697	FALSE	FALSE	FALSE
1738	e18	n	MSTRG.4210.4~TR	731.939	0.803035	0.275536	0.528986	0.385635	8.56758	8.97675	NA	0.0112389	NA	0.509592	FALSE	FALSE	FALSE
1739	e18	n	MSTRG.4210.6~TR	186.261	0.513654	0.318191	0.0190589	0.0636727	2.65427	2.78281	NA	0.248726	NA	0.76813	FALSE	FALSE	FALSE
1740	e18	n	MSTRG.4210.8~TR	281.475	0.476953	0.330039	0.0162295	0.0625277	2.12141	2.12144	NA	0.346206	NA	0.810179	FALSE	FALSE	FALSE
1741	e18	n	MSTRG.4217.1~TR	414.216	-0.288173	0.368736	-0.00715054	0.0602053	0.571372	4.4848	NA	0.106203	NA	0.67422	FALSE	FALSE	FALSE
1742	e18	n	MSTRG.4217.5~TR	238.33	0.747303	1.23806	0.00160574	0.0603036	0.328955	0.638848	NA	0.726568	NA	0.934564	FALSE	FALSE	FALSE
1743	e18	n	MSTRG.4218.5~TR	51.9023	1.56656	0.6502	0.0125796	0.0621027	5.53612	9.17365	NA	0.0101851	NA	0.500117	FALSE	FALSE	FALSE
1744	e18	n	MSTRG.423.1~TR	142.676	-0.172017	0.116981	-0.0423374	0.0697507	2.13422	2.62658	NA	0.268934	NA	0.782111	FALSE	FALSE	FALSE
1745	e18	n	MSTRG.423.11~TRs	257.078	-0.343759	0.146127	-0.0888747	0.157037	5.43372	5.90585	NA	0.0521868	NA	0.644521	FALSE	FALSE	FALSE
1746	e18	n	MSTRG.4261.1~GN	16.7383	0.082739	0.295219	0.00339397	0.0592163	0.0805636	1.53994	NA	0.463027	NA	0.865206	FALSE	FALSE	FALSE
1747	e18	n	MSTRG.4272.1~GN	93.739	0.110004	0.110402	0.0275357	0.0593831	0.989245	4.21606	NA	0.121477	NA	0.690129	FALSE	FALSE	FALSE
1748	e18	n	MSTRG.4274.11~TR	1923.16	0.0194373	0.107397	0.00474685	0.05271	0.0331438	0.191432	NA	0.908722	NA	0.978951	FALSE	FALSE	FALSE
1749	e18	n	MSTRG.4274.16~TR	16.7622	-0.493829	0.390911	-0.0113036	0.0611996	1.54618	1.7801	NA	0.410636	NA	0.840686	FALSE	FALSE	FALSE
1750	e18	n	MSTRG.4274.24~TR	31.5156	-0.289502	0.30337	-0.0107665	0.0605862	0.878998	4.06356	NA	0.131102	NA	0.694154	FALSE	FALSE	FALSE
1751	e18	n	MSTRG.4274.8~TR	16.8602	-0.131438	0.294908	-0.0053545	0.0594354	0.199906	2.15006	NA	0.341288	NA	0.809869	FALSE	FALSE	FALSE
1752	e18	n	MSTRG.4277.5~TR	82.197	-0.298681	0.291948	-0.0121906	0.0608414	1.04702	1.07932	NA	0.582947	NA	0.897821	FALSE	FALSE	FALSE
1753	e18	n	MSTRG.428.1~TR	293.762	-0.151625	0.0986524	-0.0501735	0.0705169	2.34104	4.3299	NA	0.114756	NA	0.684564	FALSE	FALSE	FALSE
1754	e18	n	MSTRG.4281.1~GN	178.634	0.136238	0.163083	0.0173945	0.0597174	0.700916	2.82332	NA	0.243738	NA	0.767418	FALSE	FALSE	FALSE
1755	e18	n	MSTRG.429.1~TR	26.5596	0.470379	0.415602	0.00992126	0.0609019	1.29841	2.18234	NA	0.335823	NA	0.808541	FALSE	FALSE	FALSE
1756	e18	n	MSTRG.4291.2~TR	22.7596	0.162568	0.248341	0.00905366	0.0595504	0.433308	1.05753	NA	0.589331	NA	0.89979	FALSE	FALSE	FALSE
1757	e18	n	MSTRG.4293.2~TR	317.779	-0.112633	0.0867725	-0.041981	0.061267	1.66677	4.71992	NA	0.094424	NA	0.66855	FALSE	FALSE	FALSE
1758	e18	n	MSTRG.4328.4~TR	53.5411	-0.334813	0.307697	-0.0129761	0.061189	1.20664	2.23449	NA	0.32718	NA	0.804238	FALSE	FALSE	FALSE
1759	e18	n	MSTRG.4328.5~TR	155.512	0.222978	0.163028	0.0294729	0.0658974	1.85161	1.85951	NA	0.394651	NA	0.834392	FALSE	FALSE	FALSE
1760	e18	n	MSTRG.4331.2~TR	1202.39	0.0739938	0.0770389	0.0292964	0.0524453	0.928942	1.2252	NA	0.541939	NA	0.889161	FALSE	FALSE	FALSE
1761	e18	n	MSTRG.4332.2~TR	2081.07	-0.223418	0.165634	-0.0278167	0.0651138	1.7594	4.36851	NA	0.112561	NA	0.681613	FALSE	FALSE	FALSE
1762	e18	n	MSTRG.4341.1~GN	141.069	-0.264088	0.16032	-0.0386199	0.07278	2.67212	2.68917	NA	0.260648	NA	0.775777	FALSE	FALSE	FALSE
1763	e18	n	MSTRG.4345.5~TR	167.342	-0.0376146	0.121384	-0.00752584	0.0544857	0.0968548	0.154332	NA	0.925736	NA	0.9837	FALSE	FALSE	FALSE
1764	e18	n	MSTRG.4347.1~TR	310.186	-0.25303	0.166827	-0.0321699	0.0680837	2.2464	2.48279	NA	0.28898	NA	0.790236	FALSE	FALSE	FALSE
1765	e18	n	MSTRG.4349.2~TR	46.0411	0.339685	0.251454	0.0194069	0.0630854	1.82291	4.44826	NA	0.108162	NA	0.67422	FALSE	FALSE	FALSE
1766	e18	n	MSTRG.4353.1~TR	267.242	-0.0999078	0.151285	-0.0135777	0.0579496	0.42984	1.67041	NA	0.433786	NA	0.851332	FALSE	FALSE	FALSE
1767	e18	n	MSTRG.4353.2~TR	6.72213	-2.18324	3.1864	-0.0006005	0.0603305	0.383946	0.384021	NA	0.825298	NA	0.959153	FALSE	FALSE	FALSE
1768	e18	n	MSTRG.4356.3~TRs	184.103	0.0511745	0.106061	0.0127221	0.0537702	0.23262	1.57241	NA	0.455571	NA	0.862307	FALSE	FALSE	FALSE
1769	e18	n	MSTRG.4358.4~TR	726.03	-0.164661	0.142905	-0.0262339	0.0625884	1.28898	3.53949	NA	0.170376	NA	0.722329	FALSE	FALSE	FALSE
1770	e18	n	MSTRG.4362.2~TR	631.003	-0.12443	0.0866639	-0.0482007	0.064472	2.06025	2.54972	NA	0.27947	NA	0.786344	FALSE	FALSE	FALSE
1771	e18	n	MSTRG.4362.7~TR	577.363	0.14227	0.124759	0.0298439	0.0624655	1.31387	1.70305	NA	0.426764	NA	0.847429	FALSE	FALSE	FALSE
1772	e18	n	MSTRG.4369.1~TR	98.4858	0.0712928	0.17474	0.0077834	0.0576162	0.169195	0.884897	NA	0.642462	NA	0.91117	FALSE	FALSE	FALSE
1773	e18	n	MSTRG.4370.1~TR	731.542	-0.229093	0.154369	-0.0331515	0.067874	2.15169	3.87023	NA	0.144408	NA	0.70327	FALSE	FALSE	FALSE
1774	e18	n	MSTRG.4372.2~TR	148.613	-0.0912288	0.147481	-0.0131116	0.057616	0.376303	1.67603	NA	0.432568	NA	0.850227	FALSE	FALSE	FALSE
1775	e18	n	MSTRG.4379.2~TR	13.5103	-1.11592	1.15885	-0.00233602	0.0603363	0.720159	1.50203	NA	0.471887	NA	0.86824	FALSE	FALSE	FALSE
1776	e18	n	MSTRG.4382.4~TR	14.6933	0.42206	0.326636	0.0134532	0.0615141	1.64532	2.0517	NA	0.358492	NA	0.817499	FALSE	FALSE	FALSE
1777	e18	n	MSTRG.439.2~TR	28.6579	0.651506	0.608411	0.00649772	0.0605602	1.17225	1.83748	NA	0.399021	NA	0.835624	FALSE	FALSE	FALSE
1778	e18	n	MSTRG.4391.4~TR	60.2552	-0.0529443	0.158422	-0.006641	0.0568466	0.111153	0.115493	NA	0.943889	NA	0.98704	FALSE	FALSE	FALSE
1779	e18	n	MSTRG.4403.7~TRs	12.3177	0.187127	0.445505	0.00335906	0.0599216	0.177317	3.11407	NA	0.21076	NA	0.74528	FALSE	FALSE	FALSE
1780	e18	n	MSTRG.441.6~TRs	1076.84	-0.0424621	0.0892773	-0.0134088	0.0513222	0.224395	1.57652	NA	0.454634	NA	0.862307	FALSE	FALSE	FALSE
1781	e18	n	MSTRG.4412.1~TR	1039.44	0.0440847	0.177115	0.00490399	0.0573137	0.0630133	0.124424	NA	0.939684	NA	0.985804	FALSE	FALSE	FALSE
1782	e18	n	MSTRG.4413.4~TR	31.8646	0.100106	0.295782	0.0040059	0.0593231	0.112754	0.430176	NA	0.806471	NA	0.95598	FALSE	FALSE	FALSE
1783	e18	n	MSTRG.4419.4~TR	156.777	0.130044	0.25758	0.0069554	0.0592802	0.258297	0.281235	NA	0.868822	NA	0.970274	FALSE	FALSE	FALSE
1784	e18	n	MSTRG.4419.6~TR	3024.32	0.0729619	0.0955339	0.0218506	0.0545333	0.586665	1.06207	NA	0.587996	NA	0.89979	FALSE	FALSE	FALSE
1785	e18	n	MSTRG.4426.1~TR	46.8539	0.13616	0.231131	0.00842933	0.0592125	0.341782	3.19879	NA	0.202018	NA	0.741243	FALSE	FALSE	FALSE
1786	e18	n	MSTRG.4429.1~TR	1488.05	0.00809345	0.169321	0.0009615	0.0567869	0.00232647	1.29732	NA	0.522746	NA	0.885721	FALSE	FALSE	FALSE
1787	e18	n	MSTRG.4429.4~TR	203.127	0.274219	0.310465	0.0103359	0.0604723	0.796702	0.808461	NA	0.66749	NA	0.917976	FALSE	FALSE	FALSE
1788	e18	n	MSTRG.4430.1~TR	585.302	-0.0924529	0.0978557	-0.0272665	0.0570051	0.894529	0.908401	NA	0.634956	NA	0.909825	FALSE	FALSE	FALSE
1789	e18	n	MSTRG.4431.1~TR	113.035	0.0504169	0.159109	0.00668088	0.0568458	0.101009	0.433404	NA	0.80517	NA	0.955673	FALSE	FALSE	FALSE
1790	e18	n	MSTRG.4433.2~TR	67.6528	0.485492	0.242559	0.032741	0.0715806	4.08827	4.12486	NA	0.127145	NA	0.691058	FALSE	FALSE	FALSE
1791	e18	n	MSTRG.4442.19~TR	294.987	0.0179205	0.516462	0.000380274	0.0599321	0.00118529	4.97669	NA	0.0830474	NA	0.660546	FALSE	FALSE	FALSE
1792	e18	n	MSTRG.4442.22~TR	39.7091	0.0637419	0.664349	0.000524693	0.0600989	0.00882941	2.54725	NA	0.279816	NA	0.786573	FALSE	FALSE	FALSE
1793	e18	n	MSTRG.4442.26~TR	13.7904	-0.452334	1.10346	-0.00128731	0.0602674	0.162075	0.493526	NA	0.781326	NA	0.948553	FALSE	FALSE	FALSE
1794	e18	n	MSTRG.4442.28~TR	43.8772	0.133125	2.48965	9.59499e-05	0.0603158	0.00277227	0.0143237	NA	0.992864	NA	0.997342	FALSE	FALSE	FALSE
1795	e18	n	MSTRG.4442.35~TRs	144.276	0.163129	0.417009	0.0033712	0.0598522	0.152399	4.4682	NA	0.107089	NA	0.67422	FALSE	FALSE	FALSE
1796	e18	n	MSTRG.4442.38~TRs	338.013	-0.149405	0.452709	-0.00227001	0.0598826	0.105627	9.48465	NA	0.00871834	NA	0.480276	FALSE	FALSE	FALSE
1797	e18	n	MSTRG.4442.8~TR	819.07	-0.0576729	0.445733	-0.000857004	0.0598111	0.0162583	7.31562	NA	0.0257889	NA	0.610662	FALSE	FALSE	FALSE
1798	e18	n	MSTRG.4447.1~TR	7.25214	0.263109	0.449228	0.00467604	0.0600649	0.340818	0.343122	NA	0.842349	NA	0.964543	FALSE	FALSE	FALSE
1799	e18	n	MSTRG.4451.2~TRs	461.522	0.00936784	0.257449	0.000736923	0.058711	0.00135958	2.45115	NA	0.293588	NA	0.792417	FALSE	FALSE	FALSE
1800	e18	n	MSTRG.4456.1~TR	56.617	-0.331272	0.307689	-0.012141	0.0609911	1.12724	1.674	NA	0.433007	NA	0.850385	FALSE	FALSE	FALSE
1801	e18	n	MSTRG.4456.2~TR	484.232	-0.0229999	0.0654802	-0.0103373	0.0449107	0.123187	0.590364	NA	0.744396	NA	0.939091	FALSE	FALSE	FALSE
1802	e18	n	MSTRG.4459.2~TR	62.4052	-0.841824	0.346392	-0.0256159	0.0677189	5.64106	5.89921	NA	0.0523603	NA	0.644521	FALSE	FALSE	FALSE
1803	e18	n	MSTRG.4461.4~TRs	122.066	-0.301629	0.186475	-0.0316939	0.0687858	2.59269	2.62332	NA	0.269372	NA	0.782111	FALSE	FALSE	FALSE
1804	e18	n	MSTRG.4462.2~TR	50.4914	-0.437383	0.52458	-0.00543608	0.0603204	0.661925	0.662204	NA	0.718132	NA	0.932415	FALSE	FALSE	FALSE
1805	e18	n	MSTRG.4464.2~TR	113.477	-0.0437166	0.122421	-0.00821344	0.0546926	0.128204	0.403907	NA	0.817133	NA	0.958368	FALSE	FALSE	FALSE
1806	e18	n	MSTRG.4465.2~TR	19.8352	-0.166258	0.330773	-0.00536168	0.0597071	0.249296	0.529287	NA	0.767479	NA	0.945209	FALSE	FALSE	FALSE
1807	e18	n	MSTRG.4469.1~TR	9.52112	0.0524192	0.420894	0.00103107	0.0597543	0.0150172	0.148519	NA	0.928431	NA	0.9837	FALSE	FALSE	FALSE
1808	e18	n	MSTRG.447.1~TR	183.751	0.31638	0.218301	0.0246349	0.0651143	2.14319	2.3902	NA	0.302674	NA	0.795188	FALSE	FALSE	FALSE
1809	e18	n	MSTRG.4471.1~GN	20.9629	-0.113546	0.555636	-0.00125535	0.0600135	0.0400403	0.212152	NA	0.899356	NA	0.976281	FALSE	FALSE	FALSE
1810	e18	n	MSTRG.4472.1~TR	955.897	0.393162	0.158114	0.119445	0.309757	6.2889	8.10948	NA	0.01734	NA	0.564835	FALSE	FALSE	FALSE
1811	e18	n	MSTRG.4479.3~TR	625.711	-0.0487349	0.103074	-0.013407	0.0534469	0.225019	3.11994	NA	0.210142	NA	0.74528	FALSE	FALSE	FALSE
1812	e18	n	MSTRG.4482.1~TR	2876.71	-0.0438453	0.244154	-0.00259046	0.0587123	0.0309687	3.5946	NA	0.165745	NA	0.720148	FALSE	FALSE	FALSE
1813	e18	n	MSTRG.449.2~TR	16.5731	0.729996	0.470095	0.0122242	0.0616787	2.45121	3.0273	NA	0.220105	NA	0.75022	FALSE	FALSE	FALSE
1814	e18	n	MSTRG.4494.19~TR	12.9419	-0.899586	0.481303	-0.0145315	0.062475	3.54711	3.80531	NA	0.149172	NA	0.703811	FALSE	FALSE	FALSE
1815	e18	n	MSTRG.4494.3~TRs	19386.4	-0.0657124	0.102213	-0.0174325	0.0543803	0.412624	2.29513	NA	0.317409	NA	0.800558	FALSE	FALSE	FALSE
1816	e18	n	MSTRG.4494.5~TRs	522.44	0.335326	0.23109	0.022748	0.0644065	2.11259	4.25909	NA	0.118892	NA	0.688069	FALSE	FALSE	FALSE
1817	e18	n	MSTRG.4496.4~TR	777.167	-0.000601183	0.100063	3.40957e-05	0.0516249	3.6364e-05	4.91297	NA	0.0857357	NA	0.664036	FALSE	FALSE	FALSE
1818	e18	n	MSTRG.4499.1~GN	528.357	-0.300567	0.138733	-0.0708465	0.111301	4.59773	5.41353	NA	0.0667525	NA	0.652482	FALSE	FALSE	FALSE
1819	e18	n	MSTRG.4506.2~TR	6695.68	-0.0587325	0.119693	-0.0124469	0.0552753	0.239716	0.27293	NA	0.872437	NA	0.970274	FALSE	FALSE	FALSE
1820	e18	n	MSTRG.451.1~TR	36.1204	-0.0265304	0.229121	-0.00169758	0.0584092	0.0131681	0.229162	NA	0.89174	NA	0.97439	FALSE	FALSE	FALSE
1821	e18	n	MSTRG.4513.16~TRs	2029.82	-0.124569	0.143096	-0.0193204	0.0593262	0.749243	0.767981	NA	0.681138	NA	0.923284	FALSE	FALSE	FALSE
1822	e18	n	MSTRG.4513.18~TRs	10.2006	0.414486	0.532602	0.00556339	0.060313	0.63335	0.636158	NA	0.727545	NA	0.934836	FALSE	FALSE	FALSE
1823	e18	n	MSTRG.4513.2~TR	225.525	0.231544	0.14755	0.040077	0.07258	2.47992	3.40712	NA	0.182034	NA	0.728571	FALSE	FALSE	FALSE
1824	e18	n	MSTRG.4513.4~TR	82.1242	-0.0216782	0.155833	-0.00274118	0.0563407	0.0193453	0.72863	NA	0.694672	NA	0.927028	FALSE	FALSE	FALSE
1825	e18	n	MSTRG.4513.6~TR	18.0766	-0.720772	0.644932	-0.0056167	0.0604881	1.12368	1.69624	NA	0.42822	NA	0.848219	FALSE	FALSE	FALSE
1826	e18	n	MSTRG.4517.1~TR	289.594	-0.174676	0.124767	-0.0381351	0.0678891	1.95966	3.04679	NA	0.21797	NA	0.748591	FALSE	FALSE	FALSE
1827	e18	n	MSTRG.452.1~TR	34.8462	-0.234333	0.285237	-0.00985707	0.0601908	0.661378	1.51902	NA	0.467895	NA	0.86651	FALSE	FALSE	FALSE
1828	e18	n	MSTRG.4521.5~TR	11.4722	-0.120564	0.442951	-0.00219836	0.0598341	0.0748137	2.45037	NA	0.293703	NA	0.792417	FALSE	FALSE	FALSE
1829	e18	n	MSTRG.4532.3~TR	96.9398	-0.223269	0.147818	-0.0364094	0.0696472	2.25804	3.79162	NA	0.150197	NA	0.705495	FALSE	FALSE	FALSE
1830	e18	n	MSTRG.4534.1~TR	220.131	-0.0607711	0.334987	-0.00180823	0.0593971	0.0335513	1.98283	NA	0.371051	NA	0.823276	FALSE	FALSE	FALSE
1831	e18	n	MSTRG.4546.1~GN	12.6191	0.428123	0.504701	0.00588448	0.0603464	0.69711	1.3758	NA	0.50263	NA	0.879016	FALSE	FALSE	FALSE
1832	e18	n	MSTRG.4547.2~TR	59.1284	0.000246635	0.354127	0.000109851	0.0594569	5.00934e-07	0.0566036	NA	0.972095	NA	0.99298	FALSE	FALSE	FALSE
1833	e18	n	MSTRG.4553.2~TR	87.6469	0.492225	0.199316	0.0571979	0.101677	6.04337	8.56467	NA	0.0138104	NA	0.537067	FALSE	FALSE	FALSE
1834	e18	n	MSTRG.4566.3~TR	496.177	0.125249	0.106541	0.0341137	0.0619644	1.39369	3.70759	NA	0.156642	NA	0.712763	FALSE	FALSE	FALSE
1835	e18	n	MSTRG.458.3~TR	23.3127	-0.167826	0.292033	-0.0067964	0.0596369	0.326996	0.332332	NA	0.846906	NA	0.965601	FALSE	FALSE	FALSE
1836	e18	n	MSTRG.4582.1~TR	687.01	0.123895	0.105549	0.0338154	0.061714	1.37577	1.43799	NA	0.487241	NA	0.873524	FALSE	FALSE	FALSE
1837	e18	n	MSTRG.461.1~TR	42.0635	-0.545679	0.258048	-0.0309633	0.0705626	4.35841	6.51628	NA	0.0384598	NA	0.631056	FALSE	FALSE	FALSE
1838	e18	n	MSTRG.4612.1~TR	486.29	-0.0959033	0.144229	-0.0143063	0.0577709	0.432309	2.43884	NA	0.295402	NA	0.793114	FALSE	FALSE	FALSE
1839	e18	n	MSTRG.4612.12~TRs	7.24701	1.31581	0.915372	0.00564448	0.0606085	2.10706	2.29116	NA	0.31804	NA	0.800558	FALSE	FALSE	FALSE
1840	e18	n	MSTRG.4620.3~TRs	33.9023	-0.523413	0.31714	-0.0185935	0.0634846	2.64956	2.66017	NA	0.264455	NA	0.779747	FALSE	FALSE	FALSE
1841	e18	n	MSTRG.4625.2~TR	147.155	-0.179115	0.328194	-0.00596129	0.0597504	0.301194	0.921789	NA	0.630719	NA	0.909279	FALSE	FALSE	FALSE
1842	e18	n	MSTRG.4632.1~TR	115.708	-0.040892	0.200696	-0.00331425	0.057867	0.042049	2.62458	NA	0.269202	NA	0.782111	FALSE	FALSE	FALSE
1843	e18	n	MSTRG.4632.4~TR	7535.72	0.00130249	0.0630533	0.000858208	0.0435952	0.000427006	0.556106	NA	0.757257	NA	0.941697	FALSE	FALSE	FALSE
1844	e18	n	MSTRG.4644.1~GN	173.85	0.0350893	0.114841	0.00761224	0.0539523	0.0927206	0.140887	NA	0.93198	NA	0.984655	FALSE	FALSE	FALSE
1845	e18	n	MSTRG.4652.2~TR	90.1895	-0.408903	0.196044	-0.0420517	0.0790645	4.24127	5.931	NA	0.0515347	NA	0.644521	FALSE	FALSE	FALSE
1846	e18	n	MSTRG.4653.1~TR	157.503	-0.266992	0.14232	-0.0525577	0.0849577	3.48915	3.52008	NA	0.172038	NA	0.722664	FALSE	FALSE	FALSE
1847	e18	n	MSTRG.4661.1~GN	41.3084	0.407685	0.338508	0.0128759	0.0613753	1.48068	2.83012	NA	0.242911	NA	0.767418	FALSE	FALSE	FALSE
1848	e18	n	MSTRG.4664.2~TRs	435.179	-0.0531202	0.142052	-0.00822509	0.0561428	0.141304	5.98248	NA	0.0502251	NA	0.644521	FALSE	FALSE	FALSE
1849	e18	n	MSTRG.4677.2~TR	43.971	-0.0321588	0.23252	-0.00200288	0.0584423	0.0191449	0.0243079	NA	0.98792	NA	0.995852	FALSE	FALSE	FALSE
1850	e18	n	MSTRG.4685.1~TR	83.1264	0.174014	0.170803	0.0205127	0.0613158	1.04996	3.18119	NA	0.203804	NA	0.741669	FALSE	FALSE	FALSE
1851	e18	n	MSTRG.4688.1~GN	10.6663	-0.29157	0.339806	-0.00913468	0.060379	0.748347	0.921057	NA	0.63095	NA	0.909279	FALSE	FALSE	FALSE
1852	e18	n	MSTRG.4702.1~GN	11.3253	1.11578	0.509644	0.015488	0.062923	4.70544	5.23846	NA	0.0728591	NA	0.652482	FALSE	FALSE	FALSE
1853	e18	n	MSTRG.4703.1~TR	1188.49	0.234183	0.109908	0.0947676	0.118764	4.59956	4.61597	NA	0.0994615	NA	0.670386	FALSE	FALSE	FALSE
1854	e18	n	MSTRG.4706.4~TR	199.699	0.0340021	0.279961	0.00156077	0.0589878	0.014966	1.07873	NA	0.583118	NA	0.897891	FALSE	FALSE	FALSE
1855	e18	n	MSTRG.471.1~TR	695.154	-0.257615	0.467524	-0.00401624	0.0600579	0.287654	3.59431	NA	0.16577	NA	0.720148	FALSE	FALSE	FALSE
1856	e18	n	MSTRG.4711.1~TR	236.341	0.0224668	0.127112	0.00395319	0.0546238	0.0313866	2.59473	NA	0.273252	NA	0.783197	FALSE	FALSE	FALSE
1857	e18	n	MSTRG.4718.1~TR	806.211	-0.0474584	0.119278	-0.00977744	0.0547457	0.156557	0.416192	NA	0.812129	NA	0.956664	FALSE	FALSE	FALSE
1858	e18	n	MSTRG.4730.1~GN	104.682	-0.0854063	0.142425	-0.0134154	0.0573017	0.360212	2.0269	NA	0.362965	NA	0.819651	FALSE	FALSE	FALSE
1859	e18	n	MSTRG.4731.2~TR	128.654	-0.19779	0.209961	-0.015103	0.0605823	0.871573	0.873291	NA	0.6462	NA	0.9112	FALSE	FALSE	FALSE
1860	e18	n	MSTRG.4734.1~TR	609.384	0.25738	0.156901	0.0394077	0.072934	2.7378	2.85405	NA	0.240022	NA	0.766047	FALSE	FALSE	FALSE
1861	e18	n	MSTRG.4745.2~TR	84.7552	0.386194	0.16072	0.0862874	0.163367	5.82762	6.50357	NA	0.0387051	NA	0.631595	FALSE	FALSE	FALSE
1862	e18	n	MSTRG.4745.6~TR	20.5876	0.34055	0.483241	0.00542072	0.06022	0.506275	0.579502	NA	0.74845	NA	0.940126	FALSE	FALSE	FALSE
1863	e18	n	MSTRG.4745.7~TR	592.887	-0.217055	0.097449	-0.107933	0.111775	4.91888	6.64037	NA	0.0361461	NA	0.631056	FALSE	FALSE	FALSE
1864	e18	n	MSTRG.4751.2~TR	23.5563	-0.27049	0.595208	-0.00252434	0.0601271	0.190405	0.193033	NA	0.907995	NA	0.978779	FALSE	FALSE	FALSE
1865	e18	n	MSTRG.4758.1~TR	359.259	0.0165594	0.147554	0.00193967	0.0558745	0.0126337	0.385004	NA	0.824893	NA	0.959153	FALSE	FALSE	FALSE
1866	e18	n	MSTRG.476.2~TR	794.389	0.315432	0.171256	0.0428006	0.077732	3.42863	4.00176	NA	0.135216	NA	0.698221	FALSE	FALSE	FALSE
1867	e18	n	MSTRG.4760.1~TR	536.098	0.0474275	0.097728	0.0132204	0.0526658	0.235806	1.54616	NA	0.461589	NA	0.864604	FALSE	FALSE	FALSE
1868	e18	n	MSTRG.4765.3~TR	15.0215	-1.42462	0.99978	-0.00465646	0.0605115	1.86225	2.5888	NA	0.274062	NA	0.783949	FALSE	FALSE	FALSE
1869	e18	n	MSTRG.4769.1~TR	325.221	0.0920613	0.136356	0.0147669	0.0572181	0.459825	5.26049	NA	0.0720607	NA	0.652482	FALSE	FALSE	FALSE
1870	e18	n	MSTRG.4774.5~TR	208.393	-0.0922424	0.165766	-0.0108342	0.0579416	0.306933	0.751372	NA	0.686818	NA	0.924873	FALSE	FALSE	FALSE
1871	e18	n	MSTRG.4798.1~TR	41.6728	-0.10025	0.321757	-0.00306241	0.0594073	0.0973317	1.35622	NA	0.507575	NA	0.8811	FALSE	FALSE	FALSE
1872	e18	n	MSTRG.4803.1~GN	19.0498	0.851116	0.364798	0.0255883	0.0677255	5.58382	6.42701	NA	0.0402154	NA	0.636249	FALSE	FALSE	FALSE
1873	e18	n	MSTRG.4811.11~TR	72.006	0.151178	0.222661	0.0104314	0.0594782	0.457065	0.458511	NA	0.795125	NA	0.952141	FALSE	FALSE	FALSE
1874	e18	n	MSTRG.4811.12~TR	703.503	0.24722	0.171524	0.0311051	0.0674085	2.11429	5.13722	NA	0.0766419	NA	0.652482	FALSE	FALSE	FALSE
1875	e18	n	MSTRG.4820.1~GN	8.14899	0.2236	0.402913	0.00502345	0.0599616	0.313412	0.822935	NA	0.662677	NA	0.91611	FALSE	FALSE	FALSE
1876	e18	n	MSTRG.4826.1~TR	20.8794	-0.23813	0.465088	-0.00376988	0.0600279	0.249593	0.325739	NA	0.849702	NA	0.966541	FALSE	FALSE	FALSE
1877	e18	n	MSTRG.483.1~GN	21202.6	0.241669	0.183272	0.0258925	0.0646634	1.76047	2.01392	NA	0.365327	NA	0.820057	FALSE	FALSE	FALSE
1878	e18	n	MSTRG.4846.1~TR	132.096	-0.559738	0.233649	-0.0411302	0.0799548	5.55735	6.5542	NA	0.0377375	NA	0.631056	FALSE	FALSE	FALSE
1879	e18	n	MSTRG.4848.1~GN	58.4027	0.100665	0.25977	0.00523945	0.0590789	0.150738	2.15492	NA	0.340459	NA	0.809869	FALSE	FALSE	FALSE
1880	e18	n	MSTRG.4850.1~TR	53.6079	-0.244985	0.289942	-0.0104224	0.0603293	0.723406	2.06828	NA	0.355533	NA	0.815352	FALSE	FALSE	FALSE
1881	e18	n	MSTRG.4858.1~TR	596.883	-0.319148	0.189806	-0.031656	0.069037	2.7327	5.93858	NA	0.0513397	NA	0.644521	FALSE	FALSE	FALSE
1882	e18	n	MSTRG.4863.6~TR	31.6389	-0.218535	0.297131	-0.00864651	0.0600094	0.53916	2.04904	NA	0.358969	NA	0.817841	FALSE	FALSE	FALSE
1883	e18	n	MSTRG.4870.1~TR	113.148	-0.00791538	0.151173	-0.00104263	0.0560403	0.00274547	3.31918	NA	0.190217	NA	0.728571	FALSE	FALSE	FALSE
1884	e18	n	MSTRG.4872.1~GN	283.63	0.040732	0.132422	0.00714096	0.0553192	0.0958326	0.401722	NA	0.818026	NA	0.958368	FALSE	FALSE	FALSE
1885	e18	n	MSTRG.4876.43~TR	46.6701	-1.36738	3.01518	-0.000521138	0.0603261	0.162523	0.327893	NA	0.848788	NA	0.966262	FALSE	FALSE	FALSE
1886	e18	n	MSTRG.4877.1~TR	10075	0.0539192	0.169775	0.00612115	0.0572396	0.100908	1.24353	NA	0.536995	NA	0.886195	FALSE	FALSE	FALSE
1887	e18	n	MSTRG.4880.1~TR	62.1353	-0.558556	0.361635	-0.0160007	0.0626236	2.43194	6.09598	NA	0.0474541	NA	0.644521	FALSE	FALSE	FALSE
1888	e18	n	MSTRG.4886.2~TR	14.225	2.19858	0.537003	1.89368	0.587334	16.1193	21.7035	5.94736e-05	1.93703e-05	0.0472848	0.0184806	TRUE	TRUE	FALSE
1889	e18	n	MSTRG.4898.1~TR	5767.69	0.343292	0.159214	0.0629059	0.104096	4.70468	7.38713	NA	0.0248831	NA	0.604873	FALSE	FALSE	FALSE
1890	e18	n	MSTRG.4900.1~TR	18.9668	0.389522	0.882488	0.0018689	0.0602346	0.198395	0.78487	NA	0.67541	NA	0.921869	FALSE	FALSE	FALSE
1891	e18	n	MSTRG.4902.1~TR	1299.76	-0.200568	0.150566	-0.030059	0.0654282	1.73247	8.21931	NA	0.0164134	NA	0.558406	FALSE	FALSE	FALSE
1892	e18	n	MSTRG.4912.2~TRs	299.715	0.0151694	0.189975	0.00134854	0.0575284	0.00636146	3.78075	NA	0.151015	NA	0.705577	FALSE	FALSE	FALSE
1893	e18	n	MSTRG.4913.1~GN	8.48916	-0.0579821	0.440647	-0.00100633	0.0598159	0.0164203	0.406707	NA	0.81599	NA	0.957559	FALSE	FALSE	FALSE
1894	e18	n	MSTRG.4917.1~TR	13.7205	0.177494	0.323814	0.00602402	0.0597445	0.29997	2.93441	NA	0.230569	NA	0.75955	FALSE	FALSE	FALSE
1895	e18	n	MSTRG.4926.1~TR	502.62	0.0189812	0.137632	0.00307366	0.0553381	0.0190569	0.144754	NA	0.93018	NA	0.984111	FALSE	FALSE	FALSE
1896	e18	n	MSTRG.4926.21~TR	196.856	0.0755206	0.157362	0.00990737	0.0572903	0.232831	0.903957	NA	0.636368	NA	0.909887	FALSE	FALSE	FALSE
1897	e18	n	MSTRG.4926.3~TR	698.7	-0.151005	0.226666	-0.0102629	0.0594565	0.452032	1.0693	NA	0.585875	NA	0.898572	FALSE	FALSE	FALSE
1898	e18	n	MSTRG.4926.5~TR	146.576	-0.0465723	0.107104	-0.0112704	0.0536513	0.1879	2.35798	NA	0.307589	NA	0.796135	FALSE	FALSE	FALSE
1899	e18	n	MSTRG.4926.9~TR	13174.4	-0.0741324	0.0890561	-0.0217674	0.0534673	0.680627	1.37469	NA	0.50291	NA	0.879016	FALSE	FALSE	FALSE
1900	e18	n	MSTRG.493.1~TR	75.4545	0.0238059	0.12979	0.00489283	0.0549361	0.0336256	0.221228	NA	0.895284	NA	0.975074	FALSE	FALSE	FALSE
1901	e18	n	MSTRG.4945.1~GN	189.618	-0.195628	0.183093	-0.0180966	0.0609382	1.11098	1.15173	NA	0.562218	NA	0.895192	FALSE	FALSE	FALSE
1902	e18	n	MSTRG.4949.1~GN	442.06	0.323494	0.180486	0.0392237	0.0747887	3.27515	6.99771	NA	0.030232	NA	0.61291	FALSE	FALSE	FALSE
1903	e18	n	MSTRG.495.2~TR	53.6648	-0.24525	0.28222	-0.0106041	0.0603513	0.736997	0.81063	NA	0.666767	NA	0.917565	FALSE	FALSE	FALSE
1904	e18	n	MSTRG.4950.1~TR	241.209	0.400981	0.252191	0.0235494	0.0652469	2.56337	3.69556	NA	0.157587	NA	0.714356	FALSE	FALSE	FALSE
1905	e18	n	MSTRG.4959.2~TR	33.7546	0.00975664	0.191808	0.00104422	0.0575832	0.0025695	1.88965	NA	0.388748	NA	0.832251	FALSE	FALSE	FALSE
1906	e18	n	MSTRG.497.3~TR	23.8258	-0.241825	0.433117	-0.00460709	0.0600125	0.312395	0.316726	NA	0.85354	NA	0.967602	FALSE	FALSE	FALSE
1907	e18	n	MSTRG.4971.3~TR	2961.97	0.00232711	0.105318	0.000484936	0.0524249	0.000484227	1.55331	NA	0.459942	NA	0.86371	FALSE	FALSE	FALSE
1908	e18	n	MSTRG.4973.2~TR	3192.68	-0.0764327	0.133624	-0.0128222	0.0566885	0.31758	2.42127	NA	0.298008	NA	0.794399	FALSE	FALSE	FALSE
1909	e18	n	MSTRG.4974.1~TR	29.0165	0.706352	0.72105	0.00502163	0.0604391	0.977276	1.33263	NA	0.513596	NA	0.881939	FALSE	FALSE	FALSE
1910	e18	n	MSTRG.4974.2~TR	636.672	0.122467	0.143037	0.0195768	0.0592944	0.743631	7.4321	NA	0.0243299	NA	0.604032	FALSE	FALSE	FALSE
1911	e18	n	MSTRG.4975.2~TR	27.8378	0.272439	0.234237	0.0173154	0.0619189	1.32728	2.71345	NA	0.257502	NA	0.774374	FALSE	FALSE	FALSE
1912	e18	n	MSTRG.4988.1~TR	212.223	0.0286181	0.209031	0.00242776	0.0580066	0.0189561	1.38368	NA	0.500655	NA	0.878197	FALSE	FALSE	FALSE
1913	e18	n	MSTRG.4993.3~TR	29.3726	-0.291592	0.435063	-0.00529677	0.0601221	0.432178	0.496559	NA	0.780142	NA	0.948383	FALSE	FALSE	FALSE
1914	e18	n	MSTRG.4995.2~TR	122.338	-0.0834824	0.230299	-0.00546268	0.0586668	0.133669	0.226213	NA	0.893055	NA	0.97439	FALSE	FALSE	FALSE
1915	e18	n	MSTRG.4998.1~TR	164.736	0.0378184	0.165307	0.00195381	0.0567237	0.0522713	1.13805	NA	0.566077	NA	0.896344	FALSE	FALSE	FALSE
1916	e18	n	MSTRG.5005.3~TRs	1312.8	-0.0762407	0.0741188	-0.0327131	0.0528249	1.04749	1.36088	NA	0.506394	NA	0.880386	FALSE	FALSE	FALSE
1917	e18	n	MSTRG.5005.6~TR	334.335	-0.0507013	0.0982804	-0.013076	0.0526982	0.267247	0.294889	NA	0.86291	NA	0.970274	FALSE	FALSE	FALSE
1918	e18	n	MSTRG.5005.7~TR	148.6	-0.129546	0.183135	-0.012713	0.0591053	0.489208	3.35949	NA	0.186422	NA	0.728571	FALSE	FALSE	FALSE
1919	e18	n	MSTRG.5005.9~TR	10.789	-0.339142	0.384217	-0.00808713	0.0604013	0.764588	1.06904	NA	0.58595	NA	0.898572	FALSE	FALSE	FALSE
1920	e18	n	MSTRG.5015.2~TR	38.7067	-0.167089	0.297297	-0.0058221	0.059557	0.307314	0.450568	NA	0.798289	NA	0.953616	FALSE	FALSE	FALSE
1921	e18	n	MSTRG.5029.1~TR	114.841	-0.0758656	0.112194	-0.0173392	0.055728	0.454812	4.90981	NA	0.0858715	NA	0.664036	FALSE	FALSE	FALSE
1922	e18	n	MSTRG.5039.1~TR	476.87	0.345258	0.179579	0.0434952	0.0792224	3.74763	4.39321	NA	0.11118	NA	0.678189	FALSE	FALSE	FALSE
1923	e18	n	MSTRG.5043.1~TR	22.801	0.10421	0.315675	0.00374901	0.0594101	0.110697	1.17349	NA	0.556136	NA	0.894329	FALSE	FALSE	FALSE
1924	e18	n	MSTRG.5047.1~TR	8.34117	0.300826	1.31502	0.000616356	0.0602772	0.0499995	1.17931	NA	0.554518	NA	0.894042	FALSE	FALSE	FALSE
1925	e18	n	MSTRG.5047.2~TR	21.7097	0.52723	0.74752	0.00315744	0.0602773	0.465161	0.470837	NA	0.79024	NA	0.950497	FALSE	FALSE	FALSE
1926	e18	n	MSTRG.5049.2~TRs	60.9595	-0.0929993	0.184449	-0.00896285	0.0582308	0.251704	2.31899	NA	0.313644	NA	0.797687	FALSE	FALSE	FALSE
1927	e18	n	MSTRG.5058.2~TR	114.058	-0.0404086	0.134808	-0.00687847	0.0554598	0.0909223	0.557289	NA	0.756809	NA	0.941697	FALSE	FALSE	FALSE
1928	e18	n	MSTRG.506.1~GN	23.6286	-0.306199	0.251112	-0.0172994	0.0621669	1.46745	1.54132	NA	0.462708	NA	0.865206	FALSE	FALSE	FALSE
1929	e18	n	MSTRG.5070.1~TR	148.639	-0.0793098	0.14702	-0.0115848	0.0571446	0.290786	0.757821	NA	0.684607	NA	0.92472	FALSE	FALSE	FALSE
1930	e18	n	MSTRG.5084.1~TR	844.815	0.0711723	0.586379	0.000790917	0.0600163	0.0150383	6.4626	NA	0.0395062	NA	0.63484	FALSE	FALSE	FALSE
1931	e18	n	MSTRG.5084.4~TR	83.6273	0.366675	0.68652	0.00277454	0.0601972	0.28627	2.79779	NA	0.24687	NA	0.767507	FALSE	FALSE	FALSE
1932	e18	n	MSTRG.5085.1~TR	1141.29	-0.0509378	0.431565	-0.000953666	0.0597535	0.0141151	1.14849	NA	0.56313	NA	0.895338	FALSE	FALSE	FALSE
1933	e18	n	MSTRG.5086.1~TR	39.9436	-0.310207	0.352473	-0.00911351	0.0604467	0.792106	1.3413	NA	0.511377	NA	0.88142	FALSE	FALSE	FALSE
1934	e18	n	MSTRG.5091.5~TRs	332.664	0.184235	0.175989	0.0205206	0.0615736	1.10374	1.22399	NA	0.542267	NA	0.889161	FALSE	FALSE	FALSE
1935	e18	n	MSTRG.5092.2~TR	1703.24	0.344288	0.180286	0.0441065	0.0799231	3.72342	4.65179	NA	0.097696	NA	0.66855	FALSE	FALSE	FALSE
1936	e18	n	MSTRG.5092.3~TRs	4303.62	0.0544315	0.123087	0.00832128	0.054803	0.195377	1.38359	NA	0.500676	NA	0.878197	FALSE	FALSE	FALSE
1937	e18	n	MSTRG.5092.5~TR	13.1867	0.354482	1.07424	0.00114768	0.0602537	0.110607	0.228326	NA	0.892113	NA	0.97439	FALSE	FALSE	FALSE
1938	e18	n	MSTRG.5092.6~TR	181.565	-0.159895	0.164059	-0.0197601	0.0607074	0.950061	1.39499	NA	0.497832	NA	0.876966	FALSE	FALSE	FALSE
1939	e18	n	MSTRG.5103.10~TRs	57.1283	0.544399	0.416762	0.0113838	0.0612915	1.73169	2.37551	NA	0.304905	NA	0.795752	FALSE	FALSE	FALSE
1940	e18	n	MSTRG.5103.2~TR	351.664	0.168321	0.121331	0.0389785	0.0678881	1.93309	2.13069	NA	0.344609	NA	0.810179	FALSE	FALSE	FALSE
1941	e18	n	MSTRG.5113.2~TR	114.194	-0.0496535	0.198731	-0.00409642	0.057974	0.060907	0.729494	NA	0.694372	NA	0.92686	FALSE	FALSE	FALSE
1942	e18	n	MSTRG.5119.2~TR	21.1109	0.246037	0.30414	0.00930985	0.0602217	0.645523	2.0057	NA	0.366833	NA	0.820286	FALSE	FALSE	FALSE
1943	e18	n	MSTRG.5120.1~TR	128.391	0.00759419	0.152925	-0.000269628	0.0561508	0.00244722	1.20329	NA	0.54791	NA	0.892055	FALSE	FALSE	FALSE
1944	e18	n	MSTRG.5123.2~TR	7583.26	-0.0766971	0.119502	-0.0173712	0.0565959	0.407102	1.5432	NA	0.462274	NA	0.865206	FALSE	FALSE	FALSE
1945	e18	n	MSTRG.5130.1~GN	30.0136	-0.0649177	0.23518	-0.00408671	0.0586104	0.0769359	0.317496	NA	0.853211	NA	0.967602	FALSE	FALSE	FALSE
1946	e18	n	MSTRG.5131.1~TR	154.963	-0.219885	0.137944	-0.0426943	0.0738022	2.50567	3.30549	NA	0.191524	NA	0.729723	FALSE	FALSE	FALSE
1947	e18	n	MSTRG.5146.1~GN	7.3079	0.058735	0.42775	0.00122756	0.0597514	0.0191397	0.0307397	NA	0.984748	NA	0.995382	FALSE	FALSE	FALSE
1948	e18	n	MSTRG.5147.2~TR	304.088	-0.0843854	0.1181	-0.0180253	0.0565925	0.510618	0.637876	NA	0.726921	NA	0.934704	FALSE	FALSE	FALSE
1949	e18	n	MSTRG.5153.2~TRs	1569.24	0.292771	0.111396	0.180693	0.142615	6.94031	11.0241	NA	0.00403786	NA	0.37199	FALSE	FALSE	FALSE
1950	e18	n	MSTRG.5153.4~TR	23.3084	0.514544	0.437793	0.00964972	0.0609069	1.38996	1.63868	NA	0.440722	NA	0.855428	FALSE	FALSE	FALSE
1951	e18	n	MSTRG.5165.1~TR	1175.85	0.231963	0.142323	0.0432272	0.0746983	2.69239	2.69239	NA	0.260228	NA	0.775536	FALSE	FALSE	FALSE
1952	e18	n	MSTRG.5166.1~GN	24.4869	-0.320746	0.277966	-0.0144511	0.0614538	1.29585	5.02069	NA	0.0812401	NA	0.659308	FALSE	FALSE	FALSE
1953	e18	n	MSTRG.5180.2~TR	54.2089	-0.26428	0.758063	-0.00167285	0.0601747	0.123763	0.469545	NA	0.790751	NA	0.950497	FALSE	FALSE	FALSE
1954	e18	n	MSTRG.5181.1~TR	40.6643	0.113487	0.26185	0.00571288	0.0591848	0.185987	0.781179	NA	0.676658	NA	0.922482	FALSE	FALSE	FALSE
1955	e18	n	MSTRG.5185.1~GN	251.818	0.223814	0.350706	0.00601783	0.0599503	0.382671	0.44694	NA	0.799739	NA	0.953927	FALSE	FALSE	FALSE
1956	e18	n	MSTRG.5188.1~TR	158.866	-0.11949	0.185778	-0.0114909	0.0588238	0.410842	1.13736	NA	0.566274	NA	0.896344	FALSE	FALSE	FALSE
1957	e18	n	MSTRG.5190.1~TR	160.317	0.125102	0.179375	0.0128868	0.0589851	0.482266	1.49275	NA	0.474082	NA	0.868831	FALSE	FALSE	FALSE
1958	e18	n	MSTRG.5190.2~TR	277.301	-0.124923	0.161808	-0.0157136	0.0590952	0.594119	0.691566	NA	0.707666	NA	0.929376	FALSE	FALSE	FALSE
1959	e18	n	MSTRG.5198.1~TR	26.3113	-0.210079	0.242878	-0.0125628	0.0603646	0.746583	0.834981	NA	0.658698	NA	0.915259	FALSE	FALSE	FALSE
1960	e18	n	MSTRG.5210.1~TR	224.865	-0.502667	0.181299	-0.286312	0.302509	7.49536	8.22978	NA	0.0163277	NA	0.558406	FALSE	FALSE	FALSE
1961	e18	n	MSTRG.5213.2~TR	29.9363	0.102474	0.506588	0.00148316	0.059926	0.0419233	2.42046	NA	0.298128	NA	0.794399	FALSE	FALSE	FALSE
1962	e18	n	MSTRG.5236.1~TR	13368.4	0.269776	0.161842	0.0396565	0.0736424	2.83114	3.19343	NA	0.202561	NA	0.741669	FALSE	FALSE	FALSE
1963	e18	n	MSTRG.5241.3~TR	235.949	0.0409359	0.113678	0.00913392	0.054025	0.129326	1.04213	NA	0.593889	NA	0.900665	FALSE	FALSE	FALSE
1964	e18	n	MSTRG.5245.1~TR	4444.82	-0.177893	0.165	-0.0216304	0.0616882	1.13357	4.32235	NA	0.11519	NA	0.685153	FALSE	FALSE	FALSE
1965	e18	n	MSTRG.5245.2~TR	141.729	0.537901	0.271639	0.0283658	0.0687389	3.97678	4.02393	NA	0.133726	NA	0.69743	FALSE	FALSE	FALSE
1966	e18	n	MSTRG.5251.2~TR	291.484	0.00348546	0.108162	0.000505169	0.0526442	0.00104618	0.397131	NA	0.819906	NA	0.958634	FALSE	FALSE	FALSE
1967	e18	n	MSTRG.5260.1~GN	19.5206	-0.37169	0.275889	-0.0177342	0.0626474	1.82356	2.02115	NA	0.36401	NA	0.819651	FALSE	FALSE	FALSE
1968	e18	n	MSTRG.5275.1~TR	48.3964	-0.066722	0.196306	-0.00580489	0.0580163	0.116424	1.58718	NA	0.452219	NA	0.861746	FALSE	FALSE	FALSE
1969	e18	n	MSTRG.5278.1~TR	27.5525	-0.145647	0.243213	-0.00835167	0.0593866	0.351596	0.390454	NA	0.822648	NA	0.959153	FALSE	FALSE	FALSE
1970	e18	n	MSTRG.5279.1~TR	36.6069	0.0269728	0.309318	0.00105329	0.0592445	0.0075015	0.0206095	NA	0.989748	NA	0.996495	FALSE	FALSE	FALSE
1971	e18	n	MSTRG.529.1~TR	88.0885	-0.237927	0.207929	-0.0191193	0.0620935	1.28952	1.36165	NA	0.506198	NA	0.880386	FALSE	FALSE	FALSE
1972	e18	n	MSTRG.5299.3~TR	100.254	-0.0785857	0.180744	-0.00782578	0.0579318	0.185703	1.72453	NA	0.422204	NA	0.845718	FALSE	FALSE	FALSE
1973	e18	n	MSTRG.5316.4~TR	164.294	-0.19502	0.139829	-0.0343652	0.0672166	1.93649	2.79903	NA	0.246717	NA	0.767507	FALSE	FALSE	FALSE
1974	e18	n	MSTRG.5324.1~TR	134.485	-0.377972	0.200537	-0.0350762	0.0723486	3.43446	7.47342	NA	0.0238324	NA	0.59978	FALSE	FALSE	FALSE
1975	e18	n	MSTRG.5329.1~TR	255.139	0.260696	0.177162	0.0306607	0.0674242	2.20327	2.43812	NA	0.295507	NA	0.793114	FALSE	FALSE	FALSE
1976	e18	n	MSTRG.533.11~TR	25.1724	-0.291725	0.371084	-0.00746606	0.0602303	0.61098	0.618567	NA	0.733972	NA	0.935341	FALSE	FALSE	FALSE
1977	e18	n	MSTRG.5336.1~TR	461.909	0.202798	0.172144	0.0241539	0.0631336	1.41299	2.15035	NA	0.341238	NA	0.809869	FALSE	FALSE	FALSE
1978	e18	n	MSTRG.5342.2~TR	294.82	-0.458403	0.173264	-0.199845	0.542036	6.88118	7.60254	NA	0.0223424	NA	0.592114	FALSE	FALSE	FALSE
1979	e18	n	MSTRG.536.1~TR	108.004	-0.0605009	0.143219	-0.00913641	0.056451	0.176922	0.185897	NA	0.911241	NA	0.979812	FALSE	FALSE	FALSE
1980	e18	n	MSTRG.5361.1~TR	8.71819	-0.435369	0.446588	-0.00759151	0.0605077	0.917976	2.16098	NA	0.339429	NA	0.809759	FALSE	FALSE	FALSE
1981	e18	n	MSTRG.5364.1~GN	890.563	-0.254768	0.258384	-0.0129669	0.0607972	0.91802	1.55971	NA	0.458471	NA	0.863087	FALSE	FALSE	FALSE
1982	e18	n	MSTRG.5369.11~TRs	450.288	0.216715	0.16008	0.0297639	0.0658704	1.82274	5.00567	NA	0.0818525	NA	0.65977	FALSE	FALSE	FALSE
1983	e18	n	MSTRG.5369.8~TR	234.686	-0.109137	0.225165	-0.00703009	0.0589138	0.225182	0.270735	NA	0.873395	NA	0.970274	FALSE	FALSE	FALSE
1984	e18	n	MSTRG.537.1~TR	1056.8	-0.40049	0.958932	-0.00158843	0.0602442	0.178331	4.44602	NA	0.108283	NA	0.67422	FALSE	FALSE	FALSE
1985	e18	n	MSTRG.5381.15~TRs	352.351	0.098925	0.117668	0.0204437	0.0573149	0.712953	0.757474	NA	0.684726	NA	0.924743	FALSE	FALSE	FALSE
1986	e18	n	MSTRG.539.3~TR	21923.1	0.214081	0.16732	0.027133	0.0645878	1.65692	1.65696	NA	0.436712	NA	0.852029	FALSE	FALSE	FALSE
1987	e18	n	MSTRG.5398.1~TR	252.967	-0.227498	0.356573	-0.00664254	0.0600005	0.416061	0.924915	NA	0.629734	NA	0.909279	FALSE	FALSE	FALSE
1988	e18	n	MSTRG.5413.1~TR	67.2205	-0.16561	0.201337	-0.0136842	0.0599072	0.664232	0.86845	NA	0.647767	NA	0.911201	FALSE	FALSE	FALSE
1989	e18	n	MSTRG.5418.1~TR	365.467	0.0366462	0.106231	0.00906786	0.0530724	0.12011	0.660226	NA	0.718843	NA	0.932415	FALSE	FALSE	FALSE
1990	e18	n	MSTRG.5423.10~TR	658.004	-0.154042	0.545976	-0.00185719	0.0600046	0.0808324	4.77859	NA	0.0916944	NA	0.668146	FALSE	FALSE	FALSE
1991	e18	n	MSTRG.5423.7~TR	22.9288	0.14973	0.586044	0.00128292	0.0600434	0.0639727	5.8562	NA	0.0534986	NA	0.644521	FALSE	FALSE	FALSE
1992	e18	n	MSTRG.5428.3~TR	611.588	0.101796	0.310549	0.00384546	0.0594412	0.103745	1.63419	NA	0.441712	NA	0.856435	FALSE	FALSE	FALSE
1993	e18	n	MSTRG.5442.1~TR	33.8293	-0.180127	0.243302	-0.00903725	0.0595259	0.537097	3.22413	NA	0.199476	NA	0.738909	FALSE	FALSE	FALSE
1994	e18	n	MSTRG.5451.2~TR	269.151	0.0338745	0.389658	0.000837684	0.059614	0.00774725	8.23019	NA	0.0163244	NA	0.558406	FALSE	FALSE	FALSE
1995	e18	n	MSTRG.5451.7~TR	222.551	0.125716	0.46907	0.00211327	0.0598842	0.0733473	6.54121	NA	0.0379834	NA	0.631056	FALSE	FALSE	FALSE
1996	e18	n	MSTRG.5460.1~TR	10.2609	1.40457	1.47383	0.00191672	0.060343	0.752612	1.76259	NA	0.414246	NA	0.842923	FALSE	FALSE	FALSE
1997	e18	n	MSTRG.5462.3~TRs	49.4366	0.166893	0.192514	0.0156754	0.0602084	0.76539	3.59682	NA	0.165562	NA	0.720013	FALSE	FALSE	FALSE
1998	e18	n	MSTRG.5462.4~TR	180.008	0.277168	0.18186	0.0312453	0.0681005	2.36389	2.81507	NA	0.244745	NA	0.767507	FALSE	FALSE	FALSE
1999	e18	n	MSTRG.5508.1~TR	88.5625	2.14306	0.560653	1.73652	0.689292	12.0072	16.9581	NA	0.000207779	NA	0.0991175	FALSE	FALSE	FALSE
[truncated: 110,459 more rows]
